# Supplementary material for: Checklist of the fish fauna of the Munim River Basin, Maranhão, north-eastern Brazil
Source: Biodivers Data J. 2023 Feb 10;11:e98632. doi: 10.3897/BDJ.11.e98632 (PMC10848713; doi:10.3897/BDJ.11.e98632)
Supplement: Supplementary material 1 — Checklist of the fish fauna of the Munim River Basin, Maranhão, north-eastern Brazil [file bdj-11-e98632-s001.csv]

Type Status	Scientific Name	Taxon Remarks	kingdom	Phylum	Class	Order	Family	Taxon Rank	Vernacular Name	Genus	Specific Epithet	Scientific Name Authorship	Country	State Province	Locality	Decimal Latitude	Decimal Longitude	Geodetic Datum	Event Date	Individual Count	Catalog Number	Recorded By	Other Catalog Numbers	Associated Sequences	Collectors	Identified By	Identification Qualifier	Institution Code	Collection Code	Casis of Record
DNA	Acestrorhynchus falcatus (Bloch, 1794)		Animalia	Chordata	Actinopteri	Characiformes	Acestrorhynchidae		Lubarana	Acestrorhynchus	falcatus	(Bloch , 1794)	Brazil	Maranhão	Stream in the balneário at the entrance of Anapurus	-3,670911	-43,119361	SIRGAS2000	19/X/2019	1	CICCAA03771				Beatriz costa; Felipe.Otonni; João Reis; L. Vieira; Marcony Coelho; Maurício Paiva and Rafael Oliveira	Lucas O. Vieira		CICCAA	L01	Preserved Specimen
DNA	Acestrorhynchus falcatus (Bloch, 1794)		Animalia	Chordata	Actinopteri	Characiformes	Acestrorhynchidae		Lubarana	Acestrorhynchus	falcatus	(Bloch , 1794)	Brazil	Maranhão	Stream in the balneário at the entrance of Anapurus	-3,670911	-43,119361	SIRGAS2000	01/III/2019	1	CICCAA04541				Antônio Bezerra; Júnior Rodrigues and Lucas Vieira	Lucas O. Vieira		CICCAA	L01	Preserved Specimen
ALC	Acestrorhynchus falcatus (Bloch, 1794)		Animalia	Chordata	Actinopteri	Characiformes	Acestrorhynchidae		Lubarana	Acestrorhynchus	falcatus	(Bloch , 1794)	Brazil	Maranhão	Stream in the balneário at the entrance of Anapurus	-3,670911	-43,119361	SIRGAS2000	01/III/2019	1	CICCAA04622				Antônio Bezerra; Júnior Rodrigues and Lucas Vieira	Erick C. Guimarães		CICCAA	L01	Preserved Specimen
ALC	Acestrorhynchus falcatus (Bloch, 1794)		Animalia	Chordata	Actinopteri	Characiformes	Acestrorhynchidae		Lubarana	Acestrorhynchus	falcatus	(Bloch , 1794)	Brazil	Maranhão	Rio Iguará, Malhadinha community	-3,907722	-43,748833	SIRGAS2000	24/IX/2020	1	CICCAA06244				Lucas Vieira and Marcony Coelho	Lucas O. Vieira		CICCAA	L17	Preserved Specimen
ALC	Acestrorhynchus falcatus (Bloch, 1794)		Animalia	Chordata	Actinopteri	Characiformes	Acestrorhynchidae		Lubarana	Acestrorhynchus	falcatus	(Bloch , 1794)	Brazil	Maranhão	Rio Iguará, Poço Cumprido community	-4,048400	-43,582889	SIRGAS2000	24/X/2021	4	CICCAA06276				Diego Campos; Lucas Vieira; Maria. Bastos and Rafael. Oliveira	Lucas O. Vieira		CICCAA	L19	Preserved Specimen
ALC	Acestrorhynchus falcatus (Bloch, 1794)		Animalia	Chordata	Actinopteri	Characiformes	Acestrorhynchidae		Lubarana	Acestrorhynchus	falcatus	(Bloch , 1794)	Brazil	Maranhão	Rio Munim, Riacho Fundo community	-3,706306	-43,529750	SIRGAS2000	01/VIII/2021	3	CICCAA06307				L. Vieira; Marcony Coelho; Maurício Paiva and Rafael Oliveira	Lucas O. Vieira		CICCAA	L32	Preserved Specimen
ALC	Acestrorhynchus falcatus (Bloch, 1794)		Animalia	Chordata	Actinopteri	Characiformes	Acestrorhynchidae		Lubarana	Acestrorhynchus	falcatus	(Bloch , 1794)	Brazil	Maranhão	Stream at balneário São Lourenço	-3,654528	-43,113944	SIRGAS2000	20/IV/2020	2	CICCAA06398				Beatriz Costa; Diego Campos; Lucas Vieira and Rafael Oliveira	Lucas O. Vieira		CICCAA	L02	Preserved Specimen
DNA	Acestrorhynchus falcatus (Bloch, 1794)		Animalia	Chordata	Actinopteri	Characiformes	Acestrorhynchidae		Lubarana	Acestrorhynchus	falcatus	(Bloch , 1794)	Brazil	Maranhão	Stream at balneário São Lourenço	-3,654528	-43,113944	SIRGAS2000	20/IV/2020	1	CICCAA06494				Beatriz Costa; Diego Campos; Lucas Vieira and Rafael Oliveira	Lucas O. Vieira		CICCAA	L02	Preserved Specimen
ALC	Acestrorhynchus falcatus (Bloch, 1794)		Animalia	Chordata	Actinopteri	Characiformes	Acestrorhynchidae		Lubarana	Acestrorhynchus	falcatus	(Bloch , 1794)	Brazil	Maranhão	Stream, Laranjeira community	-3,875303	-43,050167	SIRGAS2000	09/VII/2022	1	CICCAA06874				Lucas Vieira; Marcony Coelho; Maurício Paiva and Rafael Oliveira	Lucas O. Vieira		CICCAA	L43	Preserved Specimen
ALC	Acestrorhynchus falcatus (Bloch, 1794)		Animalia	Chordata	Actinopteri	Characiformes	Acestrorhynchidae		Lubarana	Acestrorhynchus	falcatus	(Bloch , 1794)	Brazil	Maranhão	Rio Munim, Presidente Juscelino	-2,927606	-44,064028	SIRGAS2000	29/VII/2022	2	CICCAA06922				Lucas Vieira; Marcony Coelho; Maurício Paiva and Rafael Oliveira	Lucas O. Vieira		CICCAA	L74	Preserved Specimen
ALC	Acestrorhynchus falcatus (Bloch, 1794)		Animalia	Chordata	Actinopteri	Characiformes	Acestrorhynchidae		Lubarana	Acestrorhynchus	falcatus	(Bloch , 1794)	Brazil	Maranhão	Rio Una, Cachoeira do Arruda	-2,892083	-43,970500	SIRGAS2000	30/VII/2022	2	CICCAA06948				L. Vieira; Marcony Coelho; Maurício Paiva and Rafael Oliveira	Lucas O. Vieira		CICCAA	L75	Preserved Specimen
ALC	Acestrorhynchus falcatus (Bloch, 1794)		Animalia	Chordata	Actinopteri	Characiformes	Acestrorhynchidae		Lubarana	Acestrorhynchus	falcatus	(Bloch , 1794)	Brazil	Maranhão	Rio Munim, on the road MA-224	-3,587250	-43,664000	SIRGAS2000	15/IX/2022	3	CICCAA07178				Antônio Bezerra; Lucas Vieira; Mauricio Paiva and Rafael Oliveira	Lucas O. Vieira		CICCAA	L59	Preserved Specimen
ALC	Acestrorhynchus falcatus (Bloch, 1794)		Animalia	Chordata	Actinopteri	Characiformes	Acestrorhynchidae		Lubarana	Acestrorhynchus	falcatus	(Bloch , 1794)	Brazil	Maranhão	Rio Munim, at the quilombola community Evienã	-3,375278	-43,971806	SIRGAS2000	17/IX/2022	1	CICCAA07297				Antônio Bezerra; Lucas Vieira; Mauricio Paiva and Rafael Oliveira	Lucas O. Vieira		CICCAA	L60	Preserved Specimen
ALC	Acestrorhynchus falcatus (Bloch, 1794)		Animalia	Chordata	Actinopteri	Characiformes	Acestrorhynchidae		Lubarana	Acestrorhynchus	falcatus	(Bloch , 1794)	Brazil	Maranhão	Riacho Paulica on the road MA-020	-3,431939	-43,966944	SIRGAS2000	17/IX/2022	1	CICCAA07338				Antônio Bezerra; Lucas Vieira; Mauricio Paiva and Rafael Oliveira	Lucas O. Vieira		CICCAA	L61	Preserved Specimen
ALC	Acestrorhynchus falcatus (Bloch, 1794)		Animalia	Chordata	Actinopteri	Characiformes	Acestrorhynchidae		Lubarana	Acestrorhynchus	falcatus	(Bloch , 1794)	Brazil	Maranhão	Rio Munim, Balceiro community	-3,779139	-43,445194	SIRGAS2000	15/VIII/2022	1	CICCAA07449				Lucas Vieira and Marcony Coelho	Lucas O. Vieira		CICCAA	L79	Preserved Specimen
ALC	Achirus achirus (Linnaeus, 1758)		Animalia	Chordata	Actinopteri	Carangiformes	Achiridae		Linguado	Achirus	achirus	(Linnaeus, 1758)	Brazil	Maranhão	Rio Munim mouth at Icatu	-2,776072	-44,067028	SIRGAS2000	28/VII/2022	5	CICCAA07375				Lucas Vieira; Marcony Coelho; Maurício Paiva and Rafael Oliveira	Lucas O. Vieira and Pâmella S. Brito		CICCAA	L65	Preserved Specimen
ALC	Aequidens tetramerus (Heckel, 1840)		Animalia	Chordata	Actinopteri	Cichliformes	Cichlidae		Cará, Acará	Aequidens	tetramerus	(Heckel, 1840)	Brazil	Maranhão	Stream in the balneário at the entrance of Anapurus	-3,670911	-43,119361	SIRGAS2000	19/X/2019	1	CICCAA02429				Beatriz costa; Felipe.Otonni; João Reis; L. Vieira; Marcony Coelho; Maurício Paiva and Rafael Oliveira	Lucas O. Vieira		CICCAA	L01	Preserved Specimen
DNA	Aequidens tetramerus (Heckel, 1840)		Animalia	Chordata	Actinopteri	Cichliformes	Cichlidae		Cará, Acará	Aequidens	tetramerus	(Heckel, 1840)	Brazil	Maranhão	Stream in the balneário at the entrance of Anapurus	-3,670911	-43,119361	SIRGAS2000	19/X/2019	4	CICCAA03760				Beatriz costa; Felipe.Otonni; João Reis; L. Vieira; Marcony Coelho; Maurício Paiva and Rafael Oliveira	Lucas O. Vieira		CICCAA	L01	Preserved Specimen
DNA	Aequidens tetramerus (Heckel, 1840)		Animalia	Chordata	Actinopteri	Cichliformes	Cichlidae		Cará, Acará	Aequidens	tetramerus	(Heckel, 1840)	Brazil	Maranhão	Stream in the balneário at the entrance of Anapurus	-3,670911	-43,119361	SIRGAS2000	19/X/2019	3	CICCAA03761				Beatriz costa; Felipe.Otonni; João Reis; L. Vieira; Marcony Coelho; Maurício Paiva and Rafael Oliveira	Lucas O. Vieira		CICCAA	L01	Preserved Specimen
DNA	Aequidens tetramerus (Heckel, 1840)		Animalia	Chordata	Actinopteri	Cichliformes	Cichlidae		Cará, Acará	Aequidens	tetramerus	(Heckel, 1840)	Brazil	Maranhão	Stream in the balneário at the entrance of Anapurus	-3,670911	-43,119361	SIRGAS2000	19/X/2019	1	CICCAA03780				Beatriz costa; Felipe.Otonni; João Reis; L. Vieira; Marcony Coelho; Maurício Paiva and Rafael Oliveira	Lucas O. Vieira		CICCAA	L01	Preserved Specimen
ALC	Aequidens tetramerus (Heckel, 1840)		Animalia	Chordata	Actinopteri	Cichliformes	Cichlidae		Cará, Acará	Aequidens	tetramerus	(Heckel, 1840)	Brazil	Maranhão	Stream in the balneário at the entrance of Anapurus	-3,670911	-43,119361	SIRGAS2000	19/X/2019	1	CICCAA03781				Beatriz costa; Felipe.Otonni; João Reis; L. Vieira; Marcony Coelho; Maurício Paiva and Rafael Oliveira	Lucas O. Vieira		CICCAA	L01	Preserved Specimen
ALC	Aequidens tetramerus (Heckel, 1840)		Animalia	Chordata	Actinopteri	Cichliformes	Cichlidae		Cará, Acará	Aequidens	tetramerus	(Heckel, 1840)	Brazil	Maranhão	Rio Munim, Cedro community	-3,837639	-43,328083	SIRGAS2000	22/XI/2010	2	CICCAA04353				Diego Campos and Jorge Nunes	Diego S. Campos		CICCAA	L31	Preserved Specimen
ALC	Aequidens tetramerus (Heckel, 1840)		Animalia	Chordata	Actinopteri	Cichliformes	Cichlidae		Cará, Acará	Aequidens	tetramerus	(Heckel, 1840)	Brazil	Maranhão	Rio Munim, Cedro community	-3,837639	-43,328083	SIRGAS2000	01/VIII/2021	1	CICCAA06335				L. Vieira; Marcony Coelho; Maurício Paiva and Rafael Oliveira	Lucas O. Vieira		CICCAA	L31	Preserved Specimen
ALC	Aequidens tetramerus (Heckel, 1840)		Animalia	Chordata	Actinopteri	Cichliformes	Cichlidae		Cará, Acará	Aequidens	tetramerus	(Heckel, 1840)	Brazil	Maranhão	Rio Una, Cachoeira do Arruda	-2,892083	-43,970500	SIRGAS2000	30/VII/2022	1	CICCAA06950				L. Vieira; Marcony Coelho; Maurício Paiva and Rafael Oliveira	Lucas O. Vieira		CICCAA	L75	Preserved Specimen
ALC	Aequidens tetramerus (Heckel, 1840)		Animalia	Chordata	Actinopteri	Cichliformes	Cichlidae		Cará, Acará	Aequidens	tetramerus	(Heckel, 1840)	Brazil	Maranhão	Stream next to the road MA-402	-2,855417	-44,017500	SIRGAS2000	30/VII/2022	3	CICCAA06992				L. Vieira; Marcony Coelho; Maurício Paiva and Rafael Oliveira	Lucas O. Vieira		CICCAA	L77	Preserved Specimen
ALC	Aequidens tetramerus (Heckel, 1840)		Animalia	Chordata	Actinopteri	Cichliformes	Cichlidae		Cará, Acará	Aequidens	tetramerus	(Heckel, 1840)	Brazil	Maranhão	Riacho at the entrance to Icatu	-2,782917	-44,046722	SIRGAS2000	29/VII/2022	1	CICCAA06998				Lucas Vieira; Marcony Coelho; Maurício Paiva and Rafael Oliveira	Lucas O. Vieira		CICCAA	L68	Preserved Specimen
ALC	Aequidens tetramerus (Heckel, 1840)		Animalia	Chordata	Actinopteri	Cichliformes	Cichlidae		Cará, Acará	Aequidens	tetramerus	(Heckel, 1840)	Brazil	Maranhão	Rio Una, between the municipalities of Morro and Icatu	-2,834183	-44,034672	SIRGAS2000	28/VII/2022	2	CICCAA07008				Lucas Vieira; Marcony Coelho; Maurício Paiva and Rafael Oliveira	Lucas O. Vieira		CICCAA	L66	Preserved Specimen
ALC	Aequidens tetramerus (Heckel, 1840)		Animalia	Chordata	Actinopteri	Cichliformes	Cichlidae		Cará, Acará	Aequidens	tetramerus	(Heckel, 1840)	Brazil	Maranhão	Rio Mocambo	-3,209611	-43,406611	SIRGAS2000	15/IX/2022	1	CICCAA07163				Antônio Bezerra; Lucas Vieira; Mauricio Paiva and Rafael Oliveira	Lucas O. Vieira		CICCAA	L55	Preserved Specimen
ALC	Aequidens tetramerus (Heckel, 1840)		Animalia	Chordata	Actinopteri	Cichliformes	Cichlidae		Cará, Acará	Aequidens	tetramerus	(Heckel, 1840)	Brazil	Maranhão	Stream on the road MA-224	-3,312833	-43,506972	SIRGAS2000	15/IX/2022	1	CICCAA07200				Antônio Bezerra; Lucas Vieira; Mauricio Paiva and Rafael Oliveira	Lucas O. Vieira		CICCAA	L56	Preserved Specimen
ALC	Aequidens tetramerus (Heckel, 1840)		Animalia	Chordata	Actinopteri	Cichliformes	Cichlidae		Cará, Acará	Aequidens	tetramerus	(Heckel, 1840)	Brazil	Maranhão	Rio Bandeira	-3,196944	-43,408139	SIRGAS2000	15/IX/2022	2	CICCAA07277				Antônio Bezerra; Lucas Vieira; Mauricio Paiva and Rafael Oliveira	Lucas O. Vieira		CICCAA	L54	Preserved Specimen
ALC	Amphiarius rugispinis (Valenciennes, 1840)		Animalia	Chordata	Actinopteri	Siluriformes	Ariidae		Bagre	Amphiarius	rugispinis	(Valenciennes, 1840)	Brazil	Maranhão	Rio Munim mouth at Icatu	-2,776072	-44,067028	SIRGAS2000	28/VII/2022	1	CICCAA07390				Lucas Vieira; Marcony Coelho; Maurício Paiva and Rafael Oliveira	Lucas O. Vieira and Pâmella S. Brito		CICCAA	L65	Preserved Specimen
ALC	Anableps anableps (Linnaeus, 1758)		Animalia	Chordata	Actinopteri	Cyprinodontiformes	Anablepidae		Tralhoto	Anableps	anableps	(Linnaeus, 1758)	Brazil	Maranhão	Rio Munim mouth at Icatu	-2,776072	-44,067028	SIRGAS2000	28/VII/2022	5	CICCAA07381				Lucas Vieira; Marcony Coelho; Maurício Paiva and Rafael Oliveira	Lucas O. Vieira and Pâmella S. Brito		CICCAA	L65	Preserved Specimen
ALC	Anablepsoides vieirai Nielsen, 2016		Animalia	Chordata	Actinopteri	Cyprinodontiformes	Rivulidae		Peixe de poça	Anablepsoides	vieirai	Nielsen, 2016	Brazil	Maranhão	Stream at Itamacaoca forest	-3,745889	-43,320833	SIRGAS2000	27/X/2015	18	CICCAA00007				Felipe Ottoni; Riccardo Mugnai and Rozijane Fernandes	Felipe P. Ottoni		CICCAA	L20	Preserved Specimen
ALC	Anablepsoides vieirai Nielsen, 2016		Animalia	Chordata	Actinopteri	Cyprinodontiformes	Rivulidae		Peixe de poça	Anablepsoides	vieirai	Nielsen, 2016	Brazil	Maranhão	Stream at Itamacaoca forest	-3,745889	-43,320833	SIRGAS2000	13/I/2016	46	CICCAA00008				Felipe Ottoni; Riccardo Mugnai and Rozijane Fernandes	Felipe P. Ottoni		CICCAA	L20	Preserved Specimen
DNA	Anablepsoides vieirai Nielsen, 2016		Animalia	Chordata	Actinopteri	Cyprinodontiformes	Rivulidae		Peixe de poça	Anablepsoides	vieirai	Nielsen, 2016	Brazil	Maranhão	Stream at Itamacaoca forest	-3,745889	-43,320833	SIRGAS2000	27/X/2015	5	CICCAA00014				Felipe Ottoni; Riccardo Mugnai and Rozijane Fernandes	Felipe P. Ottoni		CICCAA	L20	Preserved Specimen
DNA	Anablepsoides vieirai Nielsen, 2016		Animalia	Chordata	Actinopteri	Cyprinodontiformes	Rivulidae		Peixe de poça	Anablepsoides	vieirai	Nielsen, 2016	Brazil	Maranhão	Stream at Itamacaoca forest	-3,745889	-43,320833	SIRGAS2000	13/I/2016	4	CICCAA00017				Felipe Ottoni; Riccardo Mugnai and Rozijane Fernandes	Felipe P. Ottoni		CICCAA	L20	Preserved Specimen
ALC	Anablepsoides vieirai Nielsen, 2016		Animalia	Chordata	Actinopteri	Cyprinodontiformes	Rivulidae		Peixe de poça	Anablepsoides	vieirai	Nielsen, 2016	Brazil	Maranhão	Stream at Mucambo community	-3,483614	-43,560972	SIRGAS2000	22/I/2016	3	CICCAA00022				Felipe Ottoni and Rozijane Fernandes	Felipe P. Ottoni		CICCAA	L35	Preserved Specimen
ALC	Anablepsoides vieirai Nielsen, 2016		Animalia	Chordata	Actinopteri	Cyprinodontiformes	Rivulidae		Peixe de poça	Anablepsoides	vieirai	Nielsen, 2016	Brazil	Maranhão	Stream at Itamacaoca forest	-3,745889	-43,320833	SIRGAS2000	13/I/2016	2	CICCAA00026				Felipe Ottoni; Riccardo Mugnai and Rozijane Fernandes	Axel M. Katz		CICCAA	L20	Preserved Specimen
ALC	Anablepsoides vieirai Nielsen, 2016		Animalia	Chordata	Actinopteri	Cyprinodontiformes	Rivulidae		Peixe de poça	Anablepsoides	vieirai	Nielsen, 2016	Brazil	Maranhão	Stream at Itamacaoca forest	-3,745889	-43,320833	SIRGAS2000	02/IV/2016	5	CICCAA00073				Elioenai Oliveira; Felipe Ottoni; Ivanilda.Nascimento; Rozijane Fernandes and Valquíria Carneiro	Wilson J. E. M. Costa		CICCAA	L20	Preserved Specimen
ALC	Anablepsoides vieirai Nielsen, 2016		Animalia	Chordata	Actinopteri	Cyprinodontiformes	Rivulidae		Peixe de poça	Anablepsoides	vieirai	Nielsen, 2016	Brazil	Maranhão	Stream at Itamacaoca forest	-3,745889	-43,320833	SIRGAS2000	02/IV/2016	7	CICCAA00075				Elioenai Oliveira; Felipe Ottoni; Ivanilda.Nascimento; Rozijane Fernandes and Valquíria Carneiro	Wilson J. E. M. Costa		CICCAA	L20	Preserved Specimen
ALC	Anablepsoides vieirai Nielsen, 2016		Animalia	Chordata	Actinopteri	Cyprinodontiformes	Rivulidae		Peixe de poça	Anablepsoides	vieirai	Nielsen, 2016	Brazil	Maranhão	Stream at Itamacaoca forest	-3,745889	-43,320833	SIRGAS2000	02/IV/2016	1	CICCAA00080				Elioenai Oliveira; Felipe Ottoni; Ivanilda.Nascimento; Rozijane Fernandes and Valquíria Carneiro	Wilson J. E. M. Costa		CICCAA	L20	Preserved Specimen
ALC	Anablepsoides vieirai Nielsen, 2016		Animalia	Chordata	Actinopteri	Cyprinodontiformes	Rivulidae		Peixe de poça	Anablepsoides	vieirai	Nielsen, 2016	Brazil	Maranhão	Stream at Itamacaoca forest	-3,745889	-43,320833	SIRGAS2000	02/IV/2016	2	CICCAA00083				Elioenai Oliveira; Felipe Ottoni; Ivanilda.Nascimento; Rozijane Fernandes and Valquíria Carneiro	Wilson J. E. M. Costa		CICCAA	L20	Preserved Specimen
DNA	Anablepsoides vieirai Nielsen, 2016		Animalia	Chordata	Actinopteri	Cyprinodontiformes	Rivulidae		Peixe de poça	Anablepsoides	vieirai	Nielsen, 2016	Brazil	Maranhão	Stream at Itamacaoca forest	-3,745889	-43,320833	SIRGAS2000	13/IV/2016	2	CICCAA00127				Erick Guimarães; Felipe Ottoni and Shyrley Viana	Felipe P. Ottoni		CICCAA	L20	Preserved Specimen
ALC	Anablepsoides vieirai Nielsen, 2016		Animalia	Chordata	Actinopteri	Cyprinodontiformes	Rivulidae		Peixe de poça	Anablepsoides	vieirai	Nielsen, 2016	Brazil	Maranhão	Stream at Itamacaoca forest	-3,745889	-43,320833	SIRGAS2000	13/IV/2016	11	CICCAA00182				Erick Guimarães; Felipe Ottoni and Shyrley Viana	Felipe P. Ottoni		CICCAA	L20	Preserved Specimen
DNA	Anablepsoides vieirai Nielsen, 2016		Animalia	Chordata	Actinopteri	Cyprinodontiformes	Rivulidae		Peixe de poça	Anablepsoides	vieirai	Nielsen, 2016	Brazil	Maranhão	Stream at balneário Repouso do Guerreiro	-3,749278	-43,340000	SIRGAS2000	14/V/2016	3	CICCAA00188				Felipe Ottoni; Ivanilda.Nascimento and Rozijane Fernandes	Felipe P. Ottoni		CICCAA	L21	Preserved Specimen
ALC	Anablepsoides vieirai Nielsen, 2016		Animalia	Chordata	Actinopteri	Cyprinodontiformes	Rivulidae		Peixe de poça	Anablepsoides	vieirai	Nielsen, 2016	Brazil	Maranhão	Stream at Itamacaoca forest	-3,740889	-43,326806	SIRGAS2000	14/V/2016	6	CICCAA00197				Felipe Ottoni; Ivanilda.Nascimento and Rozijane Fernandes	Felipe P. Ottoni		CICCAA	L22	Preserved Specimen
ALC	Anablepsoides vieirai Nielsen, 2016		Animalia	Chordata	Actinopteri	Cyprinodontiformes	Rivulidae		Peixe de poça	Anablepsoides	vieirai	Nielsen, 2016	Brazil	Maranhão	Stream at Itamacaoca forest	-3,745889	-43,320833	SIRGAS2000	11/VII/2016	11	CICCAA00205				Elioenai Oliveira; Felipe Ottoni; Ivanilda.Nascimento; Rozijane Fernandes and Valquíria Carneiro	Felipe P. Ottoni		CICCAA	L20	Preserved Specimen
ALC	Anablepsoides vieirai Nielsen, 2016		Animalia	Chordata	Actinopteri	Cyprinodontiformes	Rivulidae		Peixe de poça	Anablepsoides	vieirai	Nielsen, 2016	Brazil	Maranhão	Stream at Itamacaoca forest	-3,745889	-43,320833	SIRGAS2000	02/VIII/2016	22	CICCAA00230				Erick Guimarães; Ivanilda Nascimento; Olívia Alves and Thaynara Costa	Erick C. Guimarães		CICCAA	L20	Preserved Specimen
ALC	Anablepsoides vieirai Nielsen, 2016		Animalia	Chordata	Actinopteri	Cyprinodontiformes	Rivulidae		Peixe de poça	Anablepsoides	vieirai	Nielsen, 2016	Brazil	Maranhão	Stream at Itamacaoca forest	-3,745889	-43,320833	SIRGAS2000	23/XII/2016	15	CICCAA00563				Elioenai Oliveira; Erick Guimarães; Ivanilda Nascimento; Rayane Aguiar and Shyrley Viana	Felipe P. Ottoni		CICCAA	L20	Preserved Specimen
ALC	Anablepsoides vieirai Nielsen, 2016		Animalia	Chordata	Actinopteri	Cyprinodontiformes	Rivulidae		Peixe de poça	Anablepsoides	vieirai	Nielsen, 2016	Brazil	Maranhão	Stream at Itamacaoca forest	-3,745889	-43,320833	SIRGAS2000	17/X/2016	4	CICCAA00651				Elioenai Oliveira; Erick Guimarães; Ivanilda Nascimento and Olivia Alves	Felipe P. Ottoni		CICCAA	L20	Preserved Specimen
ALC	Anablepsoides vieirai Nielsen, 2016		Animalia	Chordata	Actinopteri	Cyprinodontiformes	Rivulidae		Peixe de poça	Anablepsoides	vieirai	Nielsen, 2016	Brazil	Maranhão	Stream at Itamacaoca forest	-3,745889	-43,320833	SIRGAS2000	17/II/2017	6	CICCAA00661				Elioenai Oliveira and Shyrley Viana	Felipe P. Ottoni		CICCAA	L20	Preserved Specimen
ALC	Anablepsoides vieirai Nielsen, 2016		Animalia	Chordata	Actinopteri	Cyprinodontiformes	Rivulidae		Peixe de poça	Anablepsoides	vieirai	Nielsen, 2016	Brazil	Maranhão	Stream at Itamacaoca forest	-3,745889	-43,320833	SIRGAS2000	29/IV/2017	26	CICCAA00788				Elioenai Olivaira; Felipe Ottoni; Rayane Aguiar; Revangivaldo Silva and Shyrley Vianna	Revangivaldo S. Silva		CICCAA	L20	Preserved Specimen
ALC	Anablepsoides vieirai Nielsen, 2016		Animalia	Chordata	Actinopteri	Cyprinodontiformes	Rivulidae		Peixe de poça	Anablepsoides	vieirai	Nielsen, 2016	Brazil	Maranhão	Stream at Itamacaoca forest	-3,745889	-43,320833	SIRGAS2000	15/VII/2017	27	CICCAA00884				Diego Campos; Elioenai Oliveira; Lucas Vieira; Marciara Silva; Revangivaldo Silva and Shyrley Viana	Lucas O. Vieira		CICCAA	L20	Preserved Specimen
ALC	Anablepsoides vieirai Nielsen, 2016		Animalia	Chordata	Actinopteri	Cyprinodontiformes	Rivulidae		Peixe de poça	Anablepsoides	vieirai	Nielsen, 2016	Brazil	Maranhão	Stream at Itamacaoca forest	-3,745889	-43,320833	SIRGAS2000	20/VIII/2014	18	CICCAA01443				Diego Campos and Jorge Nunes	Felipe P. Ottoni		CICCAA	L20	Preserved Specimen
ALC	Anablepsoides vieirai Nielsen, 2016		Animalia	Chordata	Actinopteri	Cyprinodontiformes	Rivulidae		Peixe de poça	Anablepsoides	vieirai	Nielsen, 2016	Brazil	Maranhão	Stream at Itamacaoca forest	-3,745889	-43,320833	SIRGAS2000	II/XI/2017	9	CICCAA01556				Diego Campos; Elioenai Oliveira; Lucas Vieira; Marciara Silva; Olivia Alves and Revangivaldo Silva	Revangivaldo S. Silva		CICCAA	L20	Preserved Specimen
ALC	Anablepsoides vieirai Nielsen, 2016		Animalia	Chordata	Actinopteri	Cyprinodontiformes	Rivulidae		Peixe de poça	Anablepsoides	vieirai	Nielsen, 2016	Brazil	Maranhão	Stream at Itamacaoca forest	-3,745889	-43,320833	SIRGAS2000	15/I/2018	131	CICCAA02011				Elioenai Oliveira; Lucas Vieira; Marciara Silva; Rayane Aguiar and Revangivaldo Sousa	Revangivaldo S. Silva		CICCAA	L20	Preserved Specimen
ALC	Anablepsoides vieirai Nielsen, 2016		Animalia	Chordata	Actinopteri	Cyprinodontiformes	Rivulidae		Peixe de poça	Anablepsoides	vieirai	Nielsen, 2016	Brazil	Maranhão	Stream at balneário Repouso do Guerreiro	-3,749278	-43,340000	SIRGAS2000	11/II/2020	5	CICCAA02517				Elioenai Oliveira; Lucas Vieira; Maurício Paiva; Rafael Oliveira and Vanessa Batista	Rafael F. Oliveira		CICCAA	L21	Preserved Specimen
ALC	Anablepsoides vieirai Nielsen, 2016		Animalia	Chordata	Actinopteri	Cyprinodontiformes	Rivulidae		Peixe de poça	Anablepsoides	vieirai	Nielsen, 2016	Brazil	Maranhão	Stream at Itamacaoca forest	-3,745889	-43,320833	SIRGAS2000	09/VI/2018	12	CICCAA02805				Antônio Bezerra; Elioenai Oliveira; Júnior Rodrigues; Marciara Silva; Railda Gomes; Rayane Aguiar; Revangivaldo Sousa and Vanessa Batista	Revangivaldo S. Silva		CICCAA	L20	Preserved Specimen
ALC	Anablepsoides vieirai Nielsen, 2016		Animalia	Chordata	Actinopteri	Cyprinodontiformes	Rivulidae		Peixe de poça	Anablepsoides	vieirai	Nielsen, 2016	Brazil	Maranhão	Stream at Itamacaoca forest	-3,745889	-43,320833	SIRGAS2000	17/VIII/2018	56	CICCAA02826				Elioenai Oliveira and Lucas Vieira	Lucas O. Vieira		CICCAA	L20	Preserved Specimen
ALC	Anablepsoides vieirai Nielsen, 2016		Animalia	Chordata	Actinopteri	Cyprinodontiformes	Rivulidae		Peixe de poça	Anablepsoides	vieirai	Nielsen, 2016	Brazil	Maranhão	Stream at Itamacaoca forest	-3,745889	-43,320833	SIRGAS2000	03/XI/2018	11	CICCAA02964				Ana Paula Alves; Antônio Bezerra; Elioenai Oliveira; Lucas Vieira and Thaynara Lages	Lucas O. Vieira		CICCAA	L20	Preserved Specimen
DNA	Anablepsoides vieirai Nielsen, 2016		Animalia	Chordata	Actinopteri	Cyprinodontiformes	Rivulidae		Peixe de poça	Anablepsoides	vieirai	Nielsen, 2016	Brazil	Maranhão	Stream at Itamacaoca forest	-3,745889	-43,320833	SIRGAS2000	15/II/2019	5	CICCAA03103				Beatriz Costa; Camila Figueredo; Diego Campos; Elioenai Oliveira; Lucas Vieira and Rafael Oliveira	Lucas O. Vieira		CICCAA	L20	Preserved Specimen
ALC	Anablepsoides vieirai Nielsen, 2016		Animalia	Chordata	Actinopteri	Cyprinodontiformes	Rivulidae		Peixe de poça	Anablepsoides	vieirai	Nielsen, 2016	Brazil	Maranhão	Stream at Itamacaoca forest	-3,745889	-43,320833	SIRGAS2000	20/VI/2019	12	CICCAA03449				Camila Figueredo; Lucas Vieira; Marciara. Lopes; Revangivaldo Silva and Vanessa Batista	Erick C. Guimarães		CICCAA	L20	Preserved Specimen
ALC	Anablepsoides vieirai Nielsen, 2016		Animalia	Chordata	Actinopteri	Cyprinodontiformes	Rivulidae		Peixe de poça	Anablepsoides	vieirai	Nielsen, 2016	Brazil	Maranhão	Riacho Xororó at Aparecida neighborhood	-3,733953	-43,367003	SIRGAS2000	28/I/2019	5	CICCAA03452				Francilene.Carvalho; Helen Silva; Ianca. Gouvêa and Lucas Vieira	Erick C. Guimarães		CICCAA	L06	Preserved Specimen
ALC	Anablepsoides vieirai Nielsen, 2016		Animalia	Chordata	Actinopteri	Cyprinodontiformes	Rivulidae		Peixe de poça	Anablepsoides	vieirai	Nielsen, 2016	Brazil	Maranhão	Stream at Itamacaoca forest	-3,745889	-43,320833	SIRGAS2000	28/IX/2019	11	CICCAA03729				Lucas Vieira; Marcony Coelho and Rafael Oliveira	Lucas O. Vieira		CICCAA	L20	Preserved Specimen
DNA	Anablepsoides vieirai Nielsen, 2016		Animalia	Chordata	Actinopteri	Cyprinodontiformes	Rivulidae		Peixe de poça	Anablepsoides	vieirai	Nielsen, 2016	Brazil	Maranhão	Stream in the balneário at the entrance of Anapurus	-3,670911	-43,119361	SIRGAS2000	19/X/2019	75	CICCAA03800				Beatriz costa; Felipe.Otonni; João Reis; L. Vieira; Marcony Coelho; Maurício Paiva and Rafael Oliveira	Lucas O. Vieira		CICCAA	L01	Preserved Specimen
ALC	Anablepsoides vieirai Nielsen, 2016		Animalia	Chordata	Actinopteri	Cyprinodontiformes	Rivulidae		Peixe de poça	Anablepsoides	vieirai	Nielsen, 2016	Brazil	Maranhão	Stream just after Itamacaoca dam	-3,752061	-43,334458	SIRGAS2000	09/XI/2019	3	CICCAA03863				Felipe Ottoni and Rafael Oliveira	Lucas O. Vieira		CICCAA	L24	Preserved Specimen
ALC	Anablepsoides vieirai Nielsen, 2016		Animalia	Chordata	Actinopteri	Cyprinodontiformes	Rivulidae		Peixe de poça	Anablepsoides	vieirai	Nielsen, 2016	Brazil	Maranhão	Stream at Itamacaoca forest	-3,745889	-43,320833	SIRGAS2000	15/XI/2019	32	CICCAA03876				Antonio Bezerra; Elioenai Oliveira; João Reis; Lucas Vieira; Marciara Silva; Rafael Oliveira; Raquel Sousa and Rosaniele Dutra	Lucas O. Vieira		CICCAA	L20	Preserved Specimen
ALC	Anablepsoides vieirai Nielsen, 2016		Animalia	Chordata	Actinopteri	Cyprinodontiformes	Rivulidae		Peixe de poça	Anablepsoides	vieirai	Nielsen, 2016	Brazil	Maranhão	Stream at balneário Repouso do Guerreiro	-3,749278	-43,340000	SIRGAS2000	10/I/2020	20	CICCAA03889				Elioenai Oliveira; Felipe Ottoni; João Reis and Rafael Oliveira	Rafael F. Oliveira		CICCAA	L21	Preserved Specimen
ALC	Anablepsoides vieirai Nielsen, 2016		Animalia	Chordata	Actinopteri	Cyprinodontiformes	Rivulidae		Peixe de poça	Anablepsoides	vieirai	Nielsen, 2016	Brazil	Maranhão	Stream just after Itamacaoca dam	-3,752061	-43,334458	SIRGAS2000	08/II/2020	1	CICCAA03923				Marcony Coelho; Maria Bastos and Rafael Oliveira	Rafael F. Oliveira		CICCAA	L24	Preserved Specimen
DNA	Anablepsoides vieirai Nielsen, 2016		Animalia	Chordata	Actinopteri	Cyprinodontiformes	Rivulidae		Peixe de poça	Anablepsoides	vieirai	Nielsen, 2016	Brazil	Maranhão	Stream at balneário Repouso do Guerreiro	-3,749278	-43,340000	SIRGAS2000	20/IX/2019	6	CICCAA04692				Felipe Otonni; João Reis and Lucas Vieira	Felipe P. Ottoni		CICCAA	L21	Preserved Specimen
ALC	Anablepsoides vieirai Nielsen, 2016		Animalia	Chordata	Actinopteri	Cyprinodontiformes	Rivulidae		Peixe de poça	Anablepsoides	vieirai	Nielsen, 2016	Brazil	Maranhão	Stream at Itamacaoca forest	-3,745889	-43,320833	SIRGAS2000	II/2019	25	CICCAA04700				Beatriz Costa; Camila Figueredo; Diego Campos; Elioenai Oliveira; Lucas Vieira and Rafael Oliveira	Lucas O. Vieira		CICCAA	L20	Preserved Specimen
ALC	Anablepsoides vieirai Nielsen, 2016		Animalia	Chordata	Actinopteri	Cyprinodontiformes	Rivulidae		Peixe de poça	Anablepsoides	vieirai	Nielsen, 2016	Brazil	Maranhão	Stream at balneário Repouso do Guerreiro	-3,749278	-43,340000	SIRGAS2000	20/IX/2019	4	CICCAA04732				Felipe Otonni; João Reis and Lucas Vieira	Lucas O. Vieira		CICCAA	L21	Preserved Specimen
ALC	Anablepsoides vieirai Nielsen, 2016		Animalia	Chordata	Actinopteri	Cyprinodontiformes	Rivulidae		Peixe de poça	Anablepsoides	vieirai	Nielsen, 2016	Brazil	Maranhão	Riachinho, Cumbre community	-3,863000	-43,286167	SIRGAS2000	06/II/2022	2	CICCAA06170				Lucas Vieira and Marcony Coelho	Lucas O. Vieira		CICCAA	L14	Preserved Specimen
ALC	Anablepsoides vieirai Nielsen, 2016		Animalia	Chordata	Actinopteri	Cyprinodontiformes	Rivulidae		Peixe de poça	Anablepsoides	vieirai	Nielsen, 2016	Brazil	Maranhão	Stream at balneário Repouso do Guerreiro	-3,749278	-43,340000	SIRGAS2000	11/III/2020	42	CICCAA06444				Antônio Bezerra; Brenda Furtado; Ianca Gouvêa; Lucas Vieira; Marcony Coelho and Maurício Paiva	Lucas O. Vieira		CICCAA	L21	Preserved Specimen
DNA	Anablepsoides vieirai Nielsen, 2016		Animalia	Chordata	Actinopteri	Cyprinodontiformes	Rivulidae		Peixe de poça	Anablepsoides	vieirai	Nielsen, 2016	Brazil	Maranhão	Stream at balneário São Lourenço	-3,654528	-43,113944	SIRGAS2000	20/IV/2020	4	CICCAA06497				Beatriz Costa; Diego Campos; Lucas Vieira and Rafael Oliveira	Lucas O. Vieira		CICCAA	L02	Preserved Specimen
ALC	Anablepsoides vieirai Nielsen, 2016		Animalia	Chordata	Actinopteri	Cyprinodontiformes	Rivulidae		Peixe de poça	Anablepsoides	vieirai	Nielsen, 2016	Brazil	Maranhão	Riacho Pau Preto, Pau Preto community	-3,665250	-42,943194	SIRGAS2000	21/V/2022	4	CICCAA06585				Antônio Bezerra; Diego Campos; Lucas Vieira and Rafael Oliveira	Lucas O. Vieira		CICCAA	L38	Preserved Specimen
ALC	Anablepsoides vieirai Nielsen, 2016		Animalia	Chordata	Actinopteri	Cyprinodontiformes	Rivulidae		Peixe de poça	Anablepsoides	vieirai	Nielsen, 2016	Brazil	Maranhão	Córrego Água Rica	-3,694789	-43,029111	SIRGAS2000	21/V/2022	1	CICCAA06587				Antônio Bezerra; Diego Campos; Lucas Vieira and Rafael Oliveira	Lucas O. Vieira		CICCAA	L41	Preserved Specimen
ALC	Anablepsoides vieirai Nielsen, 2016		Animalia	Chordata	Actinopteri	Cyprinodontiformes	Rivulidae		Peixe de poça	Anablepsoides	vieirai	Nielsen, 2016	Brazil	Maranhão	Stream at balneário Repouso do Guerreiro	-3,749278	-43,340000	SIRGAS2000	11/III/2020	2	CICCAA06639				Antônio Bezerra; Brenda Furtado; Ianca Gouvêa; Lucas Vieira; Marcony Coelho and Maurício Paiva	Lucas O. Vieira		CICCAA	L21	Preserved Specimen
ALC	Anablepsoides vieirai Nielsen, 2016		Animalia	Chordata	Actinopteri	Cyprinodontiformes	Rivulidae		Peixe de poça	Anablepsoides	vieirai	Nielsen, 2016	Brazil	Maranhão	Rio Munim, Cachoeira Grande	-2,926736	-44,052556	SIRGAS2000	29/VII/2022	3	CICCAA06905				Lucas Vieira; Marcony Coelho; Maurício Paiva and Rafael Oliveira	Lucas O. Vieira		CICCAA	L69	Preserved Specimen
ALC	Anablepsoides vieirai Nielsen, 2016		Animalia	Chordata	Actinopteri	Cyprinodontiformes	Rivulidae		Peixe de poça	Anablepsoides	vieirai	Nielsen, 2016	Brazil	Maranhão	Rio Una, Cachoeira do Arruda	-2,892083	-43,970500	SIRGAS2000	30/VII/2022	2	CICCAA06954				L. Vieira; Marcony Coelho; Maurício Paiva and Rafael Oliveira	Lucas O. Vieira		CICCAA	L75	Preserved Specimen
ALC	Anablepsoides vieirai Nielsen, 2016		Animalia	Chordata	Actinopteri	Cyprinodontiformes	Rivulidae		Peixe de poça	Anablepsoides	vieirai	Nielsen, 2016	Brazil	Maranhão	Rio das Cobra, Santa Helena community	-2,822806	-44,043000	SIRGAS2000	28/VII/2022	1	CICCAA06970				Lucas Vieira; Marcony Coelho; Maurício Paiva and Rafael Oliveira	Lucas O. Vieira		CICCAA	L67	Preserved Specimen
ALC	Anablepsoides vieirai Nielsen, 2016		Animalia	Chordata	Actinopteri	Cyprinodontiformes	Rivulidae		Peixe de poça	Anablepsoides	vieirai	Nielsen, 2016	Brazil	Brazil	Rio Una, between the municipalities of Morro and Icatu	-2,834183	-44,034672	SIRGAS2000	28/VII/2022	2	CICCAA07013				Lucas Vieira; Marcony Coelho; Maurício Paiva and Rafael Oliveira	Lucas O. Vieira		CICCAA	L66	Preserved Specimen
ALC	Anablepsoides vieirai Nielsen, 2016		Animalia	Chordata	Actinopteri	Cyprinodontiformes	Rivulidae		Peixe de poça	Anablepsoides	vieirai	Nielsen, 2016	Brazil	Maranhão	Stream crossing the road MA-020	-2,920728	-44,042083	SIRGAS2000	29/VII/2022	9	CICCAA07026				Lucas Vieira; Marcony Coelho; Maurício Paiva and Rafael Oliveira	Lucas O. Vieira		CICCAA	L70	Preserved Specimen
ALC	Anablepsoides vieirai Nielsen, 2016		Animalia	Chordata	Actinopteri	Cyprinodontiformes	Rivulidae		Peixe de poça	Anablepsoides	vieirai	Nielsen, 2016	Brazil	Maranhão	Rio Bandeira	-3,196944	-43,408139	SIRGAS2000	15/IX/2022	2	CICCAA07281				Antônio Bezerra; Lucas Vieira; Mauricio Paiva and Rafael Oliveira	Lucas O. Vieira		CICCAA	L54	Preserved Specimen
ALC	Anchovia surinamensis (Bleeker, 1865)		Animalia	Chordata	Actinopteri	Clupeiformes	Engraulidae		Manjuba	Anchovia	surinamensis	(Bleeker, 1865)	Brazil	Maranhão	Rio Munim, Presidente Juscelino	-2,927606	-44,064028	SIRGAS2000	29/VII/2022	5	CICCAA06927				Lucas Vieira; Marcony Coelho; Maurício Paiva and Rafael Oliveira	Lucas O. Vieira		CICCAA	L74	Preserved Specimen
ALC	Anchoviella guianensis (Eigenmann, 1912)		Animalia	Chordata	Actinopteri	Clupeiformes	Engraulidae		Manjuba	Anchoviella	guianensis	(Eigenmann, 1912)	Brazil	Maranhão	Rio Munim, Presidente Juscelino	-2,927606	-44,064028	SIRGAS2000	29/VII/2022	24	CICCAA06930				Lucas Vieira; Marcony Coelho; Maurício Paiva and Rafael Oliveira	Lucas O. Vieira		CICCAA	L74	Preserved Specimen
ALC	Anchoviella guianensis (Eigenmann, 1912)		Animalia	Chordata	Actinopteri	Clupeiformes	Engraulidae		Manjuba	Anchoviella	guianensis	(Eigenmann, 1912)	Brazil	Maranhão	Rio Munim, Axixá	-2,837389	-44,051058	SIRGAS2000	30/VII/2022	3	CICCAA07020				L. Vieira; Marcony Coelho; Maurício Paiva and Rafael Oliveira	Lucas O. Vieira		CICCAA	L78	Preserved Specimen
ALC	Anchoviella guianensis (Eigenmann, 1912)		Animalia	Chordata	Actinopteri	Clupeiformes	Engraulidae		Manjuba	Anchoviella	guianensis	(Eigenmann, 1912)	Brazil	Maranhão	Rio Munim mouth at Icatu	-2,776072	-44,067028	SIRGAS2000	28/VII/2022	31	CICCAA07398				Lucas Vieira; Marcony Coelho; Maurício Paiva and Rafael Oliveira	Lucas O. Vieira and Pâmella S. Brito		CICCAA	L65	Preserved Specimen
ALC	Anchoviella lepidentostole (Fowler, 1911)		Animalia	Chordata	Actinopteri	Clupeiformes	Engraulidae		Manjuba	Anchoviella	lepidentostole	(Fowler, 1911)	Brazil	Maranhão	Rio Munim mouth at Icatu	-2,776072	-44,067028	SIRGAS2000	28/VII/2022	106	CICCAA07399				Lucas Vieira; Marcony Coelho; Maurício Paiva and Rafael Oliveira	Lucas O. Vieira and Pâmella S. Brito		CICCAA	L65	Preserved Specimen
ALC	Ancistrus cf. damasceni		Animalia	Chordata	Actinopteri	Siluriformes	Loricariidae		Mão na cara, Cascudo, Bodó	Ancistrus			Brazil	Maranhão	Rio Munim, Presidente Juscelino	-2,927606	-44,064028	SIRGAS2000	29/VII/2022	1	CICCAA06933				Lucas Vieira; Marcony Coelho; Maurício Paiva and Rafael Oliveira	Lucas O. Vieira		CICCAA	L74	Preserved Specimen
ALC	Ancistrus cf. damasceni		Animalia	Chordata	Actinopteri	Siluriformes	Loricariidae		Mão na cara, Cascudo, Bodó	Ancistrus			Brazil	Maranhão	Stream between the municipalities of Axixá and Presidente Juscelino	-2,897239	-44,071083	SIRGAS2000	29/VII/2022	1	CICCAA06984				Lucas Vieira; Marcony Coelho; Maurício Paiva and Rafael Oliveira	Lucas O. Vieira		CICCAA	L73	Preserved Specimen
DNA	Ancistrus cf. damasceni		Animalia	Chordata	Actinopteri	Siluriformes	Loricariidae		Mão na cara, Cascudo, Bodó	Ancistrus			Brazil	Maranhão	Stream between the municipalities of Axixá and Presidente Juscelino	-2,897239	-44,071083	SIRGAS2000	29/VII/2022	1	CICCAA07425				Lucas Vieira; Marcony Coelho; Maurício Paiva and Rafael Oliveira	Lucas O. Vieira		CICCAA	L73	Preserved Specimen
DNA	Ancistrus cf. damasceni		Animalia	Chordata	Actinopteri	Siluriformes	Loricariidae		Mão na cara, Cascudo, Bodó	Ancistrus			Brazil	Maranhão	Rio Munim, Presidente Juscelino	-2,927606	-44,064028	SIRGAS2000	29/VII/2022	1	CICCAA07431				Lucas Vieira; Marcony Coelho; Maurício Paiva and Rafael Oliveira	Lucas O. Vieira		CICCAA	L74	Preserved Specimen
ALC	Ancistrus sp.	Possible undescribed species	Animalia	Chordata	Actinopteri	Siluriformes	Loricariidae	Genus	Mão na cara, Cascudo, Bodó	Ancistrus			Brazil	Maranhão	Riacho da Raiz	-3,895861	-43,489250	SIRGAS2000	11/VII/2019	1	CICCAA03604				Felipe Ottoni; João Reis; José Silva; Lucas Vieira and Rozijane Fernandes	Lucas O. Vieira		CICCAA	L36	Preserved Specimen
DNA	Ancistrus sp.	Possible undescribed species	Animalia	Chordata	Actinopteri	Siluriformes	Loricariidae	Genus	Mão na cara, Cascudo, Bodó	Ancistrus			Brazil	Maranhão	Riacho Feio, Boa Vista community	-3,847722	-43,314028	SIRGAS2000	28/X/2019	1	CICCAA03671				Lucas Vieira and Marcony Coelho	Lucas O. Vieira		CICCAA	L10	Preserved Specimen
ALC	Ancistrus sp.	Possible undescribed species	Animalia	Chordata	Actinopteri	Siluriformes	Loricariidae	Genus	Mão na cara, Cascudo, Bodó	Ancistrus			Brazil	Maranhão	Riacho Feio, São José community	-3,855194	-43,287333	SIRGAS2000	04/X/2019	1	CICCAA03742				Ana Paula Alves; Antônio Bezerra; Elioenai Oliveira; Lucas Vieira and Thaynara Lages	Lucas O. Vieira		CICCAA	L13	Preserved Specimen
ALC	Ancistrus sp.	Possible undescribed species	Animalia	Chordata	Actinopteri	Siluriformes	Loricariidae	Genus	Mão na cara, Cascudo, Bodó	Ancistrus			Brazil	Maranhão	Riacho Feio, Boa Vista community	-3,847722	-43,314028	SIRGAS2000	26/X/2019	1	CICCAA04106				Antônio Bezerra; Brenda Furtado; Ianca Govêa; Marcony Coelho and Maurício Paiva	Lucas O. Vieira		CICCAA	L10	Preserved Specimen
ALC	Ancistrus sp.	Possible undescribed species	Animalia	Chordata	Actinopteri	Siluriformes	Loricariidae	Genus	Mão na cara, Cascudo, Bodó	Ancistrus			Brazil	Maranhão	Rio Munim, Cedro community	-3,837639	-43,328083	SIRGAS2000	29/I/2013	1	CICCAA04288				Diego Campos and Jorge Nunes	Felipe P. Ottoni		CICCAA	L31	Preserved Specimen
ALC	Ancistrus sp.	Possible undescribed species	Animalia	Chordata	Actinopteri	Siluriformes	Loricariidae	Genus	Mão na cara, Cascudo, Bodó	Ancistrus			Brazil	Maranhão	Rio Munim, Riacho Fundo community	-3,706306	-43,529750	SIRGAS2000	23/IX/2018	2	CICCAA04495				Ianca Gouvêa; Leandro Sousa and Lucas Vieira	Lucas O. Vieira		CICCAA	L32	Preserved Specimen
DNA	Ancistrus sp.	Possible undescribed species	Animalia	Chordata	Actinopteri	Siluriformes	Loricariidae	Genus	Mão na cara, Cascudo, Bodó	Ancistrus			Brazil	Maranhão	Rio Munim, Riacho Fundo community	-3,706306	-43,529750	SIRGAS2000	23/IX/2018	2	CICCAA04554				Ianca Gouvêa; Leandro Sousa and Lucas Vieira	Lucas O. Vieira		CICCAA	L32	Preserved Specimen
ALC	Ancistrus sp.	Possible undescribed species	Animalia	Chordata	Actinopteri	Siluriformes	Loricariidae	Genus	Mão na cara, Cascudo, Bodó	Ancistrus			Brazil	Maranhão	Rio Iguará, Malhadinha community	-3,900903	-43,748833	SIRGAS2000	03/X/2021	34	CICCAA06255				Lucas Vieira; Marcony Coelho and Rafael Oliveira	Lucas O. Vieira		CICCAA	L18	Preserved Specimen
ALC	Ancistrus sp.	Possible undescribed species	Animalia	Chordata	Actinopteri	Siluriformes	Loricariidae	Genus	Mão na cara, Cascudo, Bodó	Ancistrus			Brazil	Maranhão	Rio Iguará, Poço Cumprido community	-4,048400	-43,582889	SIRGAS2000	24/X/2021	22	CICCAA06274				Diego Campos; Lucas Vieira; Maria. Bastos and Rafael. Oliveira	Lucas O. Vieira		CICCAA	L19	Preserved Specimen
ALC	Ancistrus sp.	Possible undescribed species	Animalia	Chordata	Actinopteri	Siluriformes	Loricariidae	Genus	Mão na cara, Cascudo, Bodó	Ancistrus			Brazil	Maranhão	Riacho da Raiz	-3,895861	-43,489250	SIRGAS2000	24/X/2021	1	CICCAA06402				Diego Campos; Lucas Vieira; Maria. Bastos and Rafael. Oliveira	Lucas O. Vieira		CICCAA	L36	Preserved Specimen
DNA	Ancistrus sp.	Possible undescribed species	Animalia	Chordata	Actinopteri	Siluriformes	Loricariidae	Genus	Mão na cara, Cascudo, Bodó	Ancistrus			Brazil	Maranhão	Rio Iguará, Malhadinha community	-3,900903	-43,748833	SIRGAS2000	03/X/2021	4	CICCAA06459				Lucas Vieira; Marcony Coelho and Rafael Oliveira	Lucas O. Vieira		CICCAA	L18	Preserved Specimen
DNA	Ancistrus sp.	Possible undescribed species	Animalia	Chordata	Actinopteri	Siluriformes	Loricariidae	Genus	Mão na cara, Cascudo, Bodó	Ancistrus			Brazil	Maranhão	Riacho da Raiz	-3,895861	-43,489250	SIRGAS2000	11/VII/2019	2	CICCAA06525				Felipe Ottoni; João Reis; José Silva; Lucas Vieira and Rozijane Fernandes	Lucas O. Vieira		CICCAA	L36	Preserved Specimen
ALC	Ancistrus sp.	Possible undescribed species	Animalia	Chordata	Actinopteri	Siluriformes	Loricariidae	Genus	Mão na cara, Cascudo, Bodó	Ancistrus			Brazil	Maranhão	Rio Iguará, Malhadinha community	-3,907722	-43,748833	SIRGAS2000	03/X/2021	1	CICCAA06656				Lucas Vieira; Marcony Coelho and Rafael Oliveira	Lucas O. Vieira		CICCAA	L17	Preserved Specimen
ALC	Ancistrus sp.	Possible undescribed species	Animalia	Chordata	Actinopteri	Siluriformes	Loricariidae	Genus	Mão na cara, Cascudo, Bodó	Ancistrus			Brazil	Maranhão	Rio Munim, on the road MA-224	-3,587250	-43,664000	SIRGAS2000	15/IX/2022	1	CICCAA07196				Antônio Bezerra; Lucas Vieira; Mauricio Paiva and Rafael Oliveira	Lucas O. Vieira		CICCAA	L59	Preserved Specimen
ALC	Ancistrus sp.	Possible undescribed species	Animalia	Chordata	Actinopteri	Siluriformes	Loricariidae	Genus	Mão na cara, Cascudo, Bodó	Ancistrus			Brazil	Maranhão	Rio Iguará on the road BR-222	-3,552678	-43,873056	SIRGAS2000	17/IX/2022	3	CICCAA07230				Antônio Bezerra; Lucas Vieira; Mauricio Paiva and Rafael Oliveira	Lucas O. Vieira		CICCAA	L64	Preserved Specimen
ALC	Ancistrus sp.	Possible undescribed species	Animalia	Chordata	Actinopteri	Siluriformes	Loricariidae	Genus	Mão na cara, Cascudo, Bodó	Ancistrus			Brazil	Maranhão	Riacho Paulica on the road BR-222	-3,519861	-43,975194	SIRGAS2000	17/IX/2022	1	CICCAA07314				Antônio Bezerra; Lucas Vieira; Mauricio Paiva and Rafael Oliveira	Lucas O. Vieira		CICCAA	L63	Preserved Specimen
ALC	Ancistrus sp.	Possible undescribed species	Animalia	Chordata	Actinopteri	Siluriformes	Loricariidae	Genus	Mão na cara, Cascudo, Bodó	Ancistrus			Brazil	Maranhão	Riacho Paulica on the road MA-020	-3,431939	-43,966944	SIRGAS2000	17/IX/2022	19	CICCAA07334				Antônio Bezerra; Lucas Vieira; Mauricio Paiva and Rafael Oliveira	Lucas O. Vieira		CICCAA	L61	Preserved Specimen
DNA	Ancistrus sp.	Possible undescribed species	Animalia	Chordata	Actinopteri	Siluriformes	Loricariidae	Genus	Mão na cara, Cascudo, Bodó	Ancistrus			Brazil	Maranhão	Riacho Paulica on the road MA-020	-3,431939	-43,966944	SIRGAS2000	17/IX/2022	2	CICCAA07413				Antônio Bezerra; Lucas Vieira; Mauricio Paiva and Rafael Oliveira	Lucas O. Vieira		CICCAA	L61	Preserved Specimen
DNA	Aphyocharax sp.	Possible undescribed species	Animalia	Chordata	Actinopteri	Characiformes	Characidae	Genus	Enfermerinha	Aphyocharax			Brazil	Maranhão	Rio Munim, Riacho Fundo community	-3,706306	-43,529750	SIRGAS2000	23/IX/2018	4	CICCAA02345				Ianca Gouvêa; Leandro Sousa and Lucas Vieira	Pâmella S. Brito		CICCAA	L32	Preserved Specimen
ALC	Aphyocharax sp.	Possible undescribed species	Animalia	Chordata	Actinopteri	Characiformes	Characidae	Genus	Enfermerinha	Aphyocharax			Brazil	Maranhão	Rio Munim, Riacho Fundo community	-3,706306	-43,529750	SIRGAS2000	23/IX/2018	6	CICCAA02982				Ianca Gouvêa; Leandro Sousa and Lucas Vieira	Erick C. Guimarães		CICCAA	L32	Preserved Specimen
DNA	Aphyocharax sp.	Possible undescribed species	Animalia	Chordata	Actinopteri	Characiformes	Characidae	Genus	Enfermerinha	Aphyocharax			Brazil	Maranhão	Stream in the balneário at the entrance of Anapurus	-3,670911	-43,119361	SIRGAS2000	19/X/2019	1	CICCAA03804				Beatriz costa; Felipe.Otonni; João Reis; L. Vieira; Marcony Coelho; Maurício Paiva and Rafael Oliveira	Lucas O. Vieira		CICCAA	L01	Preserved Specimen
DNA	Aphyocharax sp.	Possible undescribed species	Animalia	Chordata	Actinopteri	Characiformes	Characidae	Genus	Enfermerinha	Aphyocharax			Brazil	Maranhão	Rio Munim, Riacho Fundo community	-3,706306	-43,529750	SIRGAS2000	23/IX/2018	2	CICCAA03812				Ianca Gouvêa; Leandro Sousa and Lucas Vieira	Lucas O. Vieira		CICCAA	L32	Preserved Specimen
DNA	Aphyocharax sp.	Possible undescribed species	Animalia	Chordata	Actinopteri	Characiformes	Characidae	Genus	Enfermerinha	Aphyocharax			Brazil	Maranhão	Riacho Feio, São José community	-3,851750	-43,298056	SIRGAS2000	23/VII/2019	1	CICCAA03842				Lucas Vieira	Lucas O. Vieira		CICCAA	L12	Preserved Specimen
DNA	Aphyocharax sp.	Possible undescribed species	Animalia	Chordata	Actinopteri	Characiformes	Characidae	Genus	Enfermerinha	Aphyocharax			Brazil	Maranhão	Riacho Feio, São José community	-3,851750	-43,298056	SIRGAS2000	23/VII/2019	2	CICCAA03846				Lucas Vieira	Lucas O. Vieira		CICCAA	L12	Preserved Specimen
ALC	Aphyocharax sp.	Possible undescribed species	Animalia	Chordata	Actinopteri	Characiformes	Characidae	Genus	Enfermerinha	Aphyocharax			Brazil	Maranhão	Rio Munim, Cedro community	-3,837639	-43,328083	SIRGAS2000	18/II/2013	1	CICCAA04286				Diego Campos and Jorge Nunes	Felipe P. Ottoni		CICCAA	L31	Preserved Specimen
ALC	Aphyocharax sp.	Possible undescribed species	Animalia	Chordata	Actinopteri	Characiformes	Characidae	Genus	Enfermerinha	Aphyocharax			Brazil	Maranhão	Riacho Feio, Riacho Feio community	-3,861900	-43,267139	SIRGAS2000	06/II/2022	7	CICCAA06147				Lucas Vieira and Marcony Coelho	Marcony S.P. Coelho		CICCAA	L16	Preserved Specimen
ALC	Aphyocharax sp.	Possible undescribed species	Animalia	Chordata	Actinopteri	Characiformes	Characidae	Genus	Enfermerinha	Aphyocharax			Brazil	Maranhão	Riachinho, Cumbre community	-3,863000	-43,286167	SIRGAS2000	06/II/2022	4	CICCAA06163				Lucas Vieira and Marcony Coelho	Lucas O. Vieira		CICCAA	L14	Preserved Specimen
ALC	Aphyocharax sp.	Possible undescribed species	Animalia	Chordata	Actinopteri	Characiformes	Characidae	Genus	Enfermerinha	Aphyocharax			Brazil	Maranhão	Riachinho, Cumbre community	-3,863000	-43,286167	SIRGAS2000	06/II/2022	16	CICCAA06171				Lucas Vieira and Marcony Coelho	Lucas O. Vieira		CICCAA	L14	Preserved Specimen
ALC	Aphyocharax sp.	Possible undescribed species	Animalia	Chordata	Actinopteri	Characiformes	Characidae	Genus	Enfermerinha	Aphyocharax			Brazil	Maranhão	Rio Iguará, Malhadinha community	-3,900903	-43,748833	SIRGAS2000	03/X/2021	1	CICCAA06253				Lucas Vieira; Marcony Coelho and Rafael Oliveira	Lucas O. Vieira		CICCAA	L18	Preserved Specimen
ALC	Aphyocharax sp.	Possible undescribed species	Animalia	Chordata	Actinopteri	Characiformes	Characidae	Genus	Enfermerinha	Aphyocharax			Brazil	Maranhão	Rio Iguará, Poço Cumprido community	-4,048400	-43,582889	SIRGAS2000	24/X/2021	20	CICCAA06292				Diego Campos; Lucas Vieira; Maria. Bastos and Rafael. Oliveira	Lucas O. Vieira		CICCAA	L19	Preserved Specimen
ALC	Aphyocharax sp.	Possible undescribed species	Animalia	Chordata	Actinopteri	Characiformes	Characidae	Genus	Enfermerinha	Aphyocharax			Brazil	Maranhão	Rio Munim, Cedro community	-3,837639	-43,328083	SIRGAS2000	01/VIII/2021	19	CICCAA06336				L. Vieira; Marcony Coelho; Maurício Paiva and Rafael Oliveira	Lucas O. Vieira		CICCAA	L31	Preserved Specimen
ALC	Aphyocharax sp.	Possible undescribed species	Animalia	Chordata	Actinopteri	Characiformes	Characidae	Genus	Enfermerinha	Aphyocharax			Brazil	Maranhão	Stream in the balneário at the entrance of Anapurus	-3,670911	-43,119361	SIRGAS2000	19/XII/2019	6	CICCAA06361				Felipe Ottoni; João Reis; Lucas Vieira; Marcony Coelho and Rafael Oliveira	Lucas O. Vieira		CICCAA	L01	Preserved Specimen
ALC	Aphyocharax sp.	Possible undescribed species	Animalia	Chordata	Actinopteri	Characiformes	Characidae	Genus	Enfermerinha	Aphyocharax			Brazil	Maranhão	Stream at balneário São Lourenço	-3,654528	-43,113944	SIRGAS2000	20/IV/2020	94	CICCAA06401				Beatriz Costa; Diego Campos; Lucas Vieira and Rafael Oliveira	Lucas O. Vieira		CICCAA	L02	Preserved Specimen
ALC	Aphyocharax sp.	Possible undescribed species	Animalia	Chordata	Actinopteri	Characiformes	Characidae	Genus	Enfermerinha	Aphyocharax			Brazil	Maranhão	Riacho da Raiz	-3,895861	-43,489250	SIRGAS2000	24/X/2021	4	CICCAA06408				Diego Campos; Lucas Vieira; Maria. Bastos and Rafael. Oliveira	Lucas O. Vieira		CICCAA	L36	Preserved Specimen
ALC	Aphyocharax sp.	Possible undescribed species	Animalia	Chordata	Actinopteri	Characiformes	Characidae	Genus	Enfermerinha	Aphyocharax			Brazil	Maranhão	Rio Munim, bridge at Mangabeira community	-3,809472	-43,409222	SIRGAS2000	24/X/2021	9	CICCAA06420				Diego Campos; Lucas Vieira; Maria. Bastos and Rafael. Oliveira	Lucas O. Vieira		CICCAA	L33	Preserved Specimen
ALC	Aphyocharax sp.	Possible undescribed species	Animalia	Chordata	Actinopteri	Characiformes	Characidae	Genus	Enfermerinha	Aphyocharax			Brazil	Maranhão	Riacho Feio, São José community	-3,851750	-43,298056	SIRGAS2000	16/V/2020	2	CICCAA06453				Diego Campos; Lucas Vieira; Marciara Silva; Marcony Coelho and Rafael Oliveira	Lucas O. Vieira		CICCAA	L12	Preserved Specimen
DNA	Aphyocharax sp.	Possible undescribed species	Animalia	Chordata	Actinopteri	Characiformes	Characidae	Genus	Enfermerinha	Aphyocharax			Brazil	Maranhão	Rio Iguará, Malhadinha community	-3,900903	-43,748833	SIRGAS2000	03/X/2021	3	CICCAA06469				Lucas Vieira; Marcony Coelho and Rafael Oliveira	Lucas O. Vieira		CICCAA	L18	Preserved Specimen
DNA	Aphyocharax sp.	Possible undescribed species	Animalia	Chordata	Actinopteri	Characiformes	Characidae	Genus	Enfermerinha	Aphyocharax			Brazil	Maranhão	Rio Munim, Cedro community	-3,837639	-43,328083	SIRGAS2000	01/VIII/2021	2	CICCAA06477				L. Vieira; Marcony Coelho; Maurício Paiva and Rafael Oliveira	Lucas O. Vieira		CICCAA	L31	Preserved Specimen
DNA	Aphyocharax sp.	Possible undescribed species	Animalia	Chordata	Actinopteri	Characiformes	Characidae	Genus	Enfermerinha	Aphyocharax			Brazil	Maranhão	Stream at balneário São Lourenço	-3,654528	-43,113944	SIRGAS2000	20/IV/2020	5	CICCAA06501				Beatriz Costa; Diego Campos; Lucas Vieira and Rafael Oliveira	Lucas O. Vieira		CICCAA	L02	Preserved Specimen
DNA	Aphyocharax sp.	Possible undescribed species	Animalia	Chordata	Actinopteri	Characiformes	Characidae	Genus	Enfermerinha	Aphyocharax			Brazil	Maranhão	Riacho da Raiz	-3,895861	-43,489250	SIRGAS2000	11/VII/2019	4	CICCAA06526				Felipe Ottoni; João Reis; José Silva; Lucas Vieira and Rozijane Fernandes	Lucas O. Vieira		CICCAA	L36	Preserved Specimen
ALC	Aphyocharax sp.	Possible undescribed species	Animalia	Chordata	Actinopteri	Characiformes	Characidae	Genus	Enfermerinha	Aphyocharax			Brazil	Maranhão	Riacho do Muquém	-3,705889	-43,232528	SIRGAS2000	21/V/2022	2	CICCAA06596				Antônio Bezerra; Diego Campos; Lucas Vieira and Rafael Oliveira	Lucas O. Vieira		CICCAA	L42	Preserved Specimen
ALC	Aphyocharax sp.	Possible undescribed species	Animalia	Chordata	Actinopteri	Characiformes	Characidae	Genus	Enfermerinha	Aphyocharax			Brazil	Maranhão	Swampy areas at Brejo do Meio community	-3,927417	-43,503639	SIRGAS2000	11/VII/2019	1	CICCAA06625				Felipe Ottoni; João Reis; José Silva; Lucas Vieira and Rozijane Fernandes	Lucas O. Vieira		CICCAA	L27	Preserved Specimen
ALC	Aphyocharax sp.	Possible undescribed species	Animalia	Chordata	Actinopteri	Characiformes	Characidae	Genus	Enfermerinha	Aphyocharax			Brazil	Maranhão	Rio Iguará, Poço Cumprido community	-4,048400	-43,582889	SIRGAS2000	24/X/2021	1	CICCAA06636				Diego Campos; Lucas Vieira; Maria. Bastos and Rafael. Oliveira	Lucas O. Vieira		CICCAA	L19	Preserved Specimen
ALC	Aphyocharax sp.	Possible undescribed species	Animalia	Chordata	Actinopteri	Characiformes	Characidae	Genus	Enfermerinha	Aphyocharax			Brazil	Maranhão	Riacho do boi	-4,320106	-43,219389	SIRGAS2000	10/VII/2022	15	CICCAA06820				Lucas Vieira; Marcony Coelho; Maurício Paiva and Rafael Oliveira	Lucas O. Vieira		CICCAA	L49	Preserved Specimen
ALC	Aphyocharax sp.	Possible undescribed species	Animalia	Chordata	Actinopteri	Characiformes	Characidae	Genus	Enfermerinha	Aphyocharax			Brazil	Maranhão	Rio Munim, Capoeira Grande community	-4,167442	-43,224444	SIRGAS2000	09/VII/2022	16	CICCAA06832				Lucas Vieira; Marcony Coelho; Maurício Paiva and Rafael Oliveira	Lucas O. Vieira		CICCAA	L44	Preserved Specimen
ALC	Aphyocharax sp.	Possible undescribed species	Animalia	Chordata	Actinopteri	Characiformes	Characidae	Genus	Enfermerinha	Aphyocharax			Brazil	Maranhão	Rio Munim, Cachoeira Grande	-2,926736	-44,052556	SIRGAS2000	29/VII/2022	5	CICCAA06914				Lucas Vieira; Marcony Coelho; Maurício Paiva and Rafael Oliveira	Lucas O. Vieira		CICCAA	L69	Preserved Specimen
ALC	Aphyocharax sp.	Possible undescribed species	Animalia	Chordata	Actinopteri	Characiformes	Characidae	Genus	Enfermerinha	Aphyocharax			Brazil	Maranhão	Rio Munim, Presidente Juscelino	-2,927606	-44,064028	SIRGAS2000	29/VII/2022	7	CICCAA06939				Lucas Vieira; Marcony Coelho; Maurício Paiva and Rafael Oliveira	Lucas O. Vieira		CICCAA	L74	Preserved Specimen
ALC	Aphyocharax sp.	Possible undescribed species	Animalia	Chordata	Actinopteri	Characiformes	Characidae	Genus	Enfermerinha	Aphyocharax			Brazil	Maranhão	Rio Una, Cachoeira do Arruda	-2,892083	-43,970500	SIRGAS2000	30/VII/2022	10	CICCAA06955				L. Vieira; Marcony Coelho; Maurício Paiva and Rafael Oliveira	Lucas O. Vieira		CICCAA	L75	Preserved Specimen
ALC	Aphyocharax sp.	Possible undescribed species	Animalia	Chordata	Actinopteri	Characiformes	Characidae	Genus	Enfermerinha	Aphyocharax			Brazil	Maranhão	Rio das Cobra, Santa Helena community	-2,822806	-44,043000	SIRGAS2000	28/VII/2022	1	CICCAA06974				Lucas Vieira; Marcony Coelho; Maurício Paiva and Rafael Oliveira	Lucas O. Vieira		CICCAA	L67	Preserved Specimen
ALC	Aphyocharax sp.	Possible undescribed species	Animalia	Chordata	Actinopteri	Characiformes	Characidae	Genus	Enfermerinha	Aphyocharax			Brazil	Maranhão	Rio Munim, Axixá	-2,837389	-44,051058	SIRGAS2000	30/VII/2022	1	CICCAA07022				L. Vieira; Marcony Coelho; Maurício Paiva and Rafael Oliveira	Lucas O. Vieira		CICCAA	L78	Preserved Specimen
ALC	Aphyocharax sp.	Possible undescribed species	Animalia	Chordata	Actinopteri	Characiformes	Characidae	Genus	Enfermerinha	Aphyocharax			Brazil	Maranhão	Rio Mocambo	-3,209611	-43,406611	SIRGAS2000	15/IX/2022	112	CICCAA07166				Antônio Bezerra; Lucas Vieira; Mauricio Paiva and Rafael Oliveira	Lucas O. Vieira		CICCAA	L55	Preserved Specimen
ALC	Aphyocharax sp.	Possible undescribed species	Animalia	Chordata	Actinopteri	Characiformes	Characidae	Genus	Enfermerinha	Aphyocharax			Brazil	Maranhão	Rio Munim, on the road MA-224	-3,587250	-43,664000	SIRGAS2000	15/IX/2022	16	CICCAA07184				Antônio Bezerra; Lucas Vieira; Mauricio Paiva and Rafael Oliveira	Lucas O. Vieira		CICCAA	L59	Preserved Specimen
ALC	Aphyocharax sp.	Possible undescribed species	Animalia	Chordata	Actinopteri	Characiformes	Characidae	Genus	Enfermerinha	Aphyocharax			Brazil	Maranhão	Rio Iguará on the road BR-222	-3,552678	-43,873056	SIRGAS2000	17/IX/2022	13	CICCAA07216				Antônio Bezerra; Lucas Vieira; Mauricio Paiva and Rafael Oliveira	Lucas O. Vieira		CICCAA	L64	Preserved Specimen
ALC	Aphyocharax sp.	Possible undescribed species	Animalia	Chordata	Actinopteri	Characiformes	Characidae	Genus	Enfermerinha	Aphyocharax			Brazil	Maranhão	Rio Preto, São Benedito do Rio Preto	-3,333056	-43,526333	SIRGAS2000	15/IX/2022	9	CICCAA07243				Antônio Bezerra; Lucas Vieira; Mauricio Paiva and Rafael Oliveira	Lucas O. Vieira		CICCAA	L57	Preserved Specimen
ALC	Aphyocharax sp.	Possible undescribed species	Animalia	Chordata	Actinopteri	Characiformes	Characidae	Genus	Enfermerinha	Aphyocharax			Brazil	Maranhão	Rio Bandeira	-3,196944	-43,408139	SIRGAS2000	15/IX/2022	44	CICCAA07279				Antônio Bezerra; Lucas Vieira; Mauricio Paiva and Rafael Oliveira	Lucas O. Vieira		CICCAA	L54	Preserved Specimen
ALC	Aphyocharax sp.	Possible undescribed species	Animalia	Chordata	Actinopteri	Characiformes	Characidae	Genus	Enfermerinha	Aphyocharax			Brazil	Maranhão	Rio Munim, at the quilombola community Evienã	-3,375278	-43,971806	SIRGAS2000	17/IX/2022	8	CICCAA07309				Antônio Bezerra; Lucas Vieira; Mauricio Paiva and Rafael Oliveira	Lucas O. Vieira		CICCAA	L60	Preserved Specimen
ALC	Aphyocharax sp.	Possible undescribed species	Animalia	Chordata	Actinopteri	Characiformes	Characidae	Genus	Enfermerinha	Aphyocharax			Brazil	Maranhão	Riacho Paulica on the road MA-020	-3,431939	-43,966944	SIRGAS2000	17/IX/2022	2	CICCAA07344				Antônio Bezerra; Lucas Vieira; Mauricio Paiva and Rafael Oliveira	Lucas O. Vieira		CICCAA	L61	Preserved Specimen
ALC	Aphyocharax sp.	Possible undescribed species	Animalia	Chordata	Actinopteri	Characiformes	Characidae	Genus	Enfermerinha	Aphyocharax			Brazil	Maranhão	Rio Munim at Nina Rodrigues city	-3,460028	-43,904194	SIRGAS2000	17/IX/2022	1	CICCAA07368				Antônio Bezerra; Lucas Vieira; Mauricio Paiva and Rafael Oliveira	Lucas O. Vieira		CICCAA	L62	Preserved Specimen
DNA	Aphyocharax sp.	Possible undescribed species	Animalia	Chordata	Actinopteri	Characiformes	Characidae	Genus	Enfermerinha	Aphyocharax			Brazil	Maranhão	Rio Una, Cachoeira do Arruda	-2,892083	-43,970500	SIRGAS2000	30/VII/2022	6	CICCAA07422				L. Vieira; Marcony Coelho; Maurício Paiva and Rafael Oliveira	Lucas O. Vieira		CICCAA	L75	Preserved Specimen
ALC	Aphyocharax sp.	Possible undescribed species	Animalia	Chordata	Actinopteri	Characiformes	Characidae	Genus	Enfermerinha	Aphyocharax			Brazil	Maranhão	Stream at Terra Duras neighborhood	-3,847722	-43,314028	SIRGAS2000	06/II/2022	6	CICCAA07538				Lucas Vieira and Marcony Coelho	Lucas O. Vieira		CICCAA	L10	Preserved Specimen
ALC	Apistogramma piauiensis Kullander, 1980		Animalia	Chordata		Cichliformes	Cichlidae		Carazinho	Apistogramma	piauiensis	Kullander, 1980	Brazil	Maranhão	Stream at Itamacaoca forest	-3,745889	-43,320833	SIRGAS2000	13/I/2016	8	CICCAA00009				Felipe Ottoni; Riccardo Mugnai and Rozijane Fernandes	Felipe P. Ottoni		CICCAA	L20	Preserved Specimen
ALC	Apistogramma piauiensis Kullander, 1980		Animalia	Chordata	Actinopteri	Cichliformes	Cichlidae		Carazinho	Apistogramma	piauiensis	Kullander, 1980	Brazil	Maranhão	Stream at Itamacaoca forest	-3,745889	-43,320833	SIRGAS2000	27/X/2015	7	CICCAA00010				Felipe Ottoni; Riccardo Mugnai and Rozijane Fernandes	Felipe P. Ottoni		CICCAA	L20	Preserved Specimen
ALC	Apistogramma piauiensis Kullander, 1980		Animalia	Chordata	Actinopteri	Cichliformes	Cichlidae		Carazinho	Apistogramma	piauiensis	Kullander, 1980	Brazil	Maranhão	Stream at Itamacaoca forest	-3,745889	-43,320833	SIRGAS2000	27/X/2015	1	CICCAA00011				Felipe Ottoni; Riccardo Mugnai and Rozijane Fernandes	Felipe P. Ottoni		CICCAA	L20	Preserved Specimen
DNA	Apistogramma piauiensis Kullander, 1980		Animalia	Chordata	Actinopteri	Cichliformes	Cichlidae		Carazinho	Apistogramma	piauiensis	Kullander, 1980	Brazil	Maranhão	Stream at Itamacaoca forest	-3,745889	-43,320833	SIRGAS2000	27/X/2015	4	CICCAA00013				Felipe Ottoni; Riccardo Mugnai and Rozijane Fernandes	Felipe P. Ottoni		CICCAA	L20	Preserved Specimen
ALC	Apistogramma piauiensis Kullander, 1980		Animalia	Chordata	Actinopteri	Cichliformes	Cichlidae		Carazinho	Apistogramma	piauiensis	Kullander, 1980	Brazil	Maranhão	Stream at Itamacaoca forest	-3,745889	-43,320833	SIRGAS2000	13/I/2016	6	CICCAA00027				Felipe Ottoni; Riccardo Mugnai and Rozijane Fernandes	Felipe P. Ottoni		CICCAA	L20	Preserved Specimen
ALC	Apistogramma piauiensis Kullander, 1980		Animalia	Chordata	Actinopteri	Cichliformes	Cichlidae		Carazinho	Apistogramma	piauiensis	Kullander, 1980	Brazil	Maranhão	Stream at Itamacaoca forest	-3,745889	-43,320833	SIRGAS2000	02/IV/2016	1	CICCAA00078				Elioenai Oliveira; Felipe Ottoni; Ivanilda.Nascimento; Rozijane Fernandes and Valquíria Carneiro	Felipe P. Ottoni		CICCAA	L20	Preserved Specimen
DNA	Apistogramma piauiensis Kullander, 1980		Animalia	Chordata	Actinopteri	Cichliformes	Cichlidae		Carazinho	Apistogramma	piauiensis	Kullander, 1980	Brazil	Maranhão	Stream at Itamacaoca forest	-3,745889	-43,320833	SIRGAS2000	13/IV/2016	1	CICCAA00122				Erick Guimarães; Felipe Ottoni and Shyrley Viana	Felipe P. Ottoni		CICCAA	L20	Preserved Specimen
ALC	Apistogramma piauiensis Kullander, 1980		Animalia	Chordata	Actinopteri	Cichliformes	Cichlidae		Carazinho	Apistogramma	piauiensis	Kullander, 1980	Brazil	Maranhão	Stream at Itamacaoca forest	-3,745889	-43,320833	SIRGAS2000	13/IV/2016	5	CICCAA00176				Erick Guimarães; Felipe Ottoni and Shyrley Viana	Felipe P. Ottoni		CICCAA	L20	Preserved Specimen
ALC	Apistogramma piauiensis Kullander, 1980		Animalia	Chordata	Actinopteri	Cichliformes	Cichlidae		Carazinho	Apistogramma	piauiensis	Kullander, 1980	Brazil	Maranhão	Stream at balneário Repouso do Guerreiro	-3,749278	-43,340000	SIRGAS2000	14/V/2016	4	CICCAA00196				Felipe Ottoni; Ivanilda.Nascimento and Rozijane Fernandes	Erick C. Guimarães		CICCAA	L21	Preserved Specimen
ALC	Apistogramma piauiensis Kullander, 1980		Animalia	Chordata	Actinopteri	Cichliformes	Cichlidae		Carazinho	Apistogramma	piauiensis	Kullander, 1980	Brazil	Maranhão	Stream at Itamacaoca forest	-3,745889	-43,320833	SIRGAS2000	11/VII/2016	6	CICCAA00206				Elioenai Oliveira; Felipe Ottoni; Ivanilda.Nascimento; Rozijane Fernandes and Valquíria Carneiro	Felipe P. Ottoni		CICCAA	L20	Preserved Specimen
ALC	Apistogramma piauiensis Kullander, 1980		Animalia	Chordata	Actinopteri	Cichliformes	Cichlidae		Carazinho	Apistogramma	piauiensis	Kullander, 1980	Brazil	Maranhão	Stream at Itamacaoca forest	-3,745889	-43,320833	SIRGAS2000	02/VIII/2016	70	CICCAA00229				Erick Guimarães; Ivanilda Nascimento; Olívia Alves and Thaynara Costa	Erick C. Guimarães		CICCAA	L20	Preserved Specimen
ALC	Apistogramma piauiensis Kullander, 1980		Animalia	Chordata	Actinopteri	Cichliformes	Cichlidae		Carazinho	Apistogramma	piauiensis	Kullander, 1980	Brazil	Maranhão	Stream in the balneário at the entrance of Anapurus	-3,670911	-43,119361	SIRGAS2000	05/II/2017	1	CICCAA00436				Erick Guimarães; Pâmella Brito and Rayane Aguiar	Felipe P. Ottoni		CICCAA	L01	Preserved Specimen
ALC	Apistogramma piauiensis Kullander, 1980		Animalia	Chordata	Actinopteri	Cichliformes	Cichlidae		Carazinho	Apistogramma	piauiensis	Kullander, 1980	Brazil	Maranhão	Stream at balneário Recanto do Buriti	-3,681400	-43,123056	SIRGAS2000	15/I/2017	1	CICCAA00437				Rayane Aguiar	Felipe P. Ottoni		CICCAA	L03	Preserved Specimen
ALC	Apistogramma piauiensis Kullander, 1980		Animalia	Chordata	Actinopteri	Cichliformes	Cichlidae		Carazinho	Apistogramma	piauiensis	Kullander, 1980	Brazil	Maranhão	Stream at Itamacaoca forest	-3,745889	-43,320833	SIRGAS2000	23/XII/2016	36	CICCAA00564				Elioenai Oliveira; Erick Guimarães; Ivanilda Nascimento; Rayane Aguiar and Shyrley Viana	Felipe P. Ottoni		CICCAA	L20	Preserved Specimen
ALC	Apistogramma piauiensis Kullander, 1980		Animalia	Chordata	Actinopteri	Cichliformes	Cichlidae		Carazinho	Apistogramma	piauiensis	Kullander, 1980	Brazil	Maranhão	Riacho Feio, São José community	-3,855194	-43,287333	SIRGAS2000	24/X/2014	4	CICCAA00637				Diego Campos and Jorge Nunes	Diego S. Campos		CICCAA	L13	Preserved Specimen
ALC	Apistogramma piauiensis Kullander, 1980		Animalia	Chordata	Actinopteri	Cichliformes	Cichlidae		Carazinho	Apistogramma	piauiensis	Kullander, 1980	Brazil	Maranhão	Stream just after Itamacaoca dam	-3,752061	-43,334458	SIRGAS2000	24/V/2014	19	CICCAA00639				Diego Campos and Jorge Nunes	Diego S. Campos		CICCAA	L24	Preserved Specimen
ALC	Apistogramma piauiensis Kullander, 1980		Animalia	Chordata	Actinopteri	Cichliformes	Cichlidae		Carazinho	Apistogramma	piauiensis	Kullander, 1980	Brazil	Maranhão	Stream at Itamacaoca forest	-3,745889	-43,320833	SIRGAS2000	20/VIII/2014	12	CICCAA00640				Diego Campos and Jorge Nunes	Diego S. Campos		CICCAA	L20	Preserved Specimen
ALC	Apistogramma piauiensis Kullander, 1980		Animalia	Chordata	Actinopteri	Cichliformes	Cichlidae		Carazinho	Apistogramma	piauiensis	Kullander, 1980	Brazil	Maranhão	Stream at Itamacaoca forest	-3,745889	-43,320833	SIRGAS2000	17/X/2016	4	CICCAA00645				Elioenai Oliveira; Erick Guimarães; Ivanilda Nascimento and Olivia Alves	Felipe P. Ottoni		CICCAA	L20	Preserved Specimen
ALC	Apistogramma piauiensis Kullander, 1980		Animalia	Chordata	Actinopteri	Cichliformes	Cichlidae		Carazinho	Apistogramma	piauiensis	Kullander, 1980	Brazil	Maranhão	Stream at Itamacaoca forest	-3,745889	-43,320833	SIRGAS2000	17/II/2017	14	CICCAA00656				Elioenai Oliveira and Shyrley Viana	Felipe P. Ottoni		CICCAA	L20	Preserved Specimen
DNA	Apistogramma piauiensis Kullander, 1980		Animalia	Chordata	Actinopteri	Cichliformes	Cichlidae		Carazinho	Apistogramma	piauiensis	Kullander, 1980	Brazil	Maranhão	Stream at Itamacaoca forest	-3,745889	-43,320833	SIRGAS2000	29/IV/2017	3	CICCAA00744				Elioenai Olivaira; Felipe Ottoni; Rayane Aguiar; Revangivaldo Silva and Shyrley Vianna	Rayane G. Aguiar and Revangivaldo S. Silva		CICCAA	L20	Preserved Specimen
ALC	Apistogramma piauiensis Kullander, 1980		Animalia	Chordata	Actinopteri	Cichliformes	Cichlidae		Carazinho	Apistogramma	piauiensis	Kullander, 1980	Brazil	Maranhão	Stream at Itamacaoca forest	-3,745889	-43,320833	SIRGAS2000	29/IV/2017	18	CICCAA00789				Elioenai Olivaira; Felipe Ottoni; Rayane Aguiar; Revangivaldo Silva and Shyrley Vianna	Revangivaldo S. Silva		CICCAA	L20	Preserved Specimen
ALC	Apistogramma piauiensis Kullander, 1980		Animalia	Chordata	Actinopteri	Cichliformes	Cichlidae		Carazinho	Apistogramma	piauiensis	Kullander, 1980	Brazil	Maranhão	Stream at Itamacaoca forest	-3,745889	-43,320833	SIRGAS2000	15/VII/2017	13	CICCAA00880				Diego Campos; Elioenai Oliveira; Lucas Vieira; Marciara Silva; Revangivaldo Silva and Shyrley Viana	Lucas O. Vieira		CICCAA	L20	Preserved Specimen
ALC	Apistogramma piauiensis Kullander, 1980		Animalia	Chordata	Actinopteri	Cichliformes	Cichlidae		Carazinho	Apistogramma	piauiensis	Kullander, 1980	Brazil	Maranhão	Stream at Itamacaoca forest	-3,745889	-43,320833	SIRGAS2000	II/XI/2017	49	CICCAA01554				Diego Campos; Elioenai Oliveira; Lucas Vieira; Marciara Silva; Olivia Alves and Revangivaldo Silva	Revangivaldo S. Silva		CICCAA	L20	Preserved Specimen
ALC	Apistogramma piauiensis Kullander, 1980		Animalia	Chordata	Actinopteri	Cichliformes	Cichlidae		Carazinho	Apistogramma	piauiensis	Kullander, 1980	Brazil	Maranhão	Itamacaoca dam	-3,749028	-43,332167	SIRGAS2000	19/IX/2017	1	CICCAA01562				Erick Guimarães; Felipe Otonni Lucas Vieira; Pâmella Brito and Revangivaldo Silva	Revangivaldo S. Silva		CICCAA	L23	Preserved Specimen
ALC	Apistogramma piauiensis Kullander, 1980		Animalia	Chordata	Actinopteri	Cichliformes	Cichlidae		Carazinho	Apistogramma	piauiensis	Kullander, 1980	Brazil	Maranhão	Stream at Itamacaoca forest	-3,745889	-43,320833	SIRGAS2000	15/I/2018	82	CICCAA02016				Elioenai Oliveira; Lucas Vieira; Marciara Silva; Rayane Aguiar and Revangivaldo Sousa	Erick C. Guimarães		CICCAA	L20	Preserved Specimen
ALC	Apistogramma piauiensis Kullander, 1980		Animalia	Chordata	Actinopteri	Cichliformes	Cichlidae		Carazinho	Apistogramma	piauiensis	Kullander, 1980	Brazil	Maranhão	Stream in the balneário at the entrance of Anapurus	-3,670911	-43,119361	SIRGAS2000	17/I/2018	1	CICCAA02026				Erick Guimarães; Lucas Vieira; Pâmella Brito and Revangivaldo Silva	Felipe P. Ottoni		CICCAA	L01	Preserved Specimen
ALC	Apistogramma piauiensis Kullander, 1980		Animalia	Chordata	Actinopteri	Cichliformes	Cichlidae		Carazinho	Apistogramma	piauiensis	Kullander, 1980	Brazil	Maranhão	Stream at balneário Repouso do Guerreiro	-3,749278	-43,340000	SIRGAS2000	26/X/2019	1	CICCAA02423				Antônio Bezerra; Brenda Furtado; Ianca Govêa; Marcony Coelho and Maurício Paiva	Lucas O. Vieira		CICCAA	L21	Preserved Specimen
ALC	Apistogramma piauiensis Kullander, 1980		Animalia	Chordata	Actinopteri	Cichliformes	Cichlidae		Carazinho	Apistogramma	piauiensis	Kullander, 1980	Brazil	Maranhão	Stream in the balneário at the entrance of Anapurus	-3,670911	-43,119361	SIRGAS2000	19/X/2019	2	CICCAA02427				Beatriz costa; Felipe.Otonni; João Reis; L. Vieira; Marcony Coelho; Maurício Paiva and Rafael Oliveira	Lucas O. Vieira		CICCAA	L01	Preserved Specimen
DNA	Apistogramma piauiensis Kullander, 1980		Animalia	Chordata	Actinopteri	Cichliformes	Cichlidae		Carazinho	Apistogramma	piauiensis	Kullander, 1980	Brazil	Maranhão	Stream at balneário Repouso do Guerreiro	-3,749278	-43,340000	SIRGAS2000	10/I/2020	1	CICCAA02446				Elioenai Oliveira; Felipe Ottoni; João Reis and Rafael Oliveira	Felipe P. Ottoni		CICCAA	L21	Preserved Specimen
ALC	Apistogramma piauiensis Kullander, 1980		Animalia	Chordata	Actinopteri	Cichliformes	Cichlidae		Carazinho	Apistogramma	piauiensis	Kullander, 1980	Brazil	Maranhão	Stream at balneário Repouso do Guerreiro	-3,749278	-43,340000	SIRGAS2000	V/2020	1	CICCAA02556				Beatriz Costa; Camila Figueredo; Diego Campos; Lucas Vieira; Marcony Coelho; Rafael Oliveira and Vanessa Batista	Beatriz S. Costa		CICCAA	L21	Preserved Specimen
ALC	Apistogramma piauiensis Kullander, 1980		Animalia	Chordata	Actinopteri	Cichliformes	Cichlidae		Carazinho	Apistogramma	piauiensis	Kullander, 1980	Brazil	Maranhão	Stream at balneário Repouso do Guerreiro	-3,749278	-43,340000	SIRGAS2000	V/2020	1	CICCAA02557				Beatriz Costa; Camila Figueredo; Diego Campos; Lucas Vieira; Marcony Coelho; Rafael Oliveira and Vanessa Batista	Beatriz S. Costa		CICCAA	L21	Preserved Specimen
ALC	Apistogramma piauiensis Kullander, 1980		Animalia	Chordata	Actinopteri	Cichliformes	Cichlidae		Carazinho	Apistogramma	piauiensis	Kullander, 1980	Brazil	Maranhão	Stream at balneário Repouso do Guerreiro	-3,749278	-43,340000	SIRGAS2000	V/2020	1	CICCAA02558				Beatriz Costa; Camila Figueredo; Diego Campos; Lucas Vieira; Marcony Coelho; Rafael Oliveira and Vanessa Batista	Beatriz S. Costa		CICCAA	L21	Preserved Specimen
ALC	Apistogramma piauiensis Kullander, 1980		Animalia	Chordata	Actinopteri	Cichliformes	Cichlidae		Carazinho	Apistogramma	piauiensis	Kullander, 1980	Brazil	Maranhão	Stream at balneário Repouso do Guerreiro	-3,749278	-43,340000	SIRGAS2000	V/2020	1	CICCAA02559				Beatriz Costa; Camila Figueredo; Diego Campos; Lucas Vieira; Marcony Coelho; Rafael Oliveira and Vanessa Batista	Beatriz S. Costa		CICCAA	L21	Preserved Specimen
ALC	Apistogramma piauiensis Kullander, 1980		Animalia	Chordata	Actinopteri	Cichliformes	Cichlidae		Carazinho	Apistogramma	piauiensis	Kullander, 1980	Brazil	Maranhão	Stream at balneário Repouso do Guerreiro	-3,749278	-43,340000	SIRGAS2000	V/2020	1	CICCAA02560				Beatriz Costa; Camila Figueredo; Diego Campos; Lucas Vieira; Marcony Coelho; Rafael Oliveira and Vanessa Batista	Beatriz S. Costa		CICCAA	L21	Preserved Specimen
ALC	Apistogramma piauiensis Kullander, 1980		Animalia	Chordata	Actinopteri	Cichliformes	Cichlidae		Carazinho	Apistogramma	piauiensis	Kullander, 1980	Brazil	Maranhão	Stream at balneário Repouso do Guerreiro	-3,749278	-43,340000	SIRGAS2000	V/2020	1	CICCAA02561				Beatriz Costa; Camila Figueredo; Diego Campos; Lucas Vieira; Marcony Coelho; Rafael Oliveira and Vanessa Batista	Beatriz S. Costa		CICCAA	L21	Preserved Specimen
ALC	Apistogramma piauiensis Kullander, 1980		Animalia	Chordata	Actinopteri	Cichliformes	Cichlidae		Carazinho	Apistogramma	piauiensis	Kullander, 1980	Brazil	Maranhão	Stream at balneário Repouso do Guerreiro	-3,749278	-43,340000	SIRGAS2000	V/2020	1	CICCAA02562				Beatriz Costa; Camila Figueredo; Diego Campos; Lucas Vieira; Marcony Coelho; Rafael Oliveira and Vanessa Batista	Beatriz S. Costa		CICCAA	L21	Preserved Specimen
ALC	Apistogramma piauiensis Kullander, 1980		Animalia	Chordata	Actinopteri	Cichliformes	Cichlidae		Carazinho	Apistogramma	piauiensis	Kullander, 1980	Brazil	Maranhão	Stream at balneário Repouso do Guerreiro	-3,749278	-43,340000	SIRGAS2000	V/2020	1	CICCAA02563				Beatriz Costa; Camila Figueredo; Diego Campos; Lucas Vieira; Marcony Coelho; Rafael Oliveira and Vanessa Batista	Beatriz S. Costa		CICCAA	L21	Preserved Specimen
ALC	Apistogramma piauiensis Kullander, 1980		Animalia	Chordata	Actinopteri	Cichliformes	Cichlidae		Carazinho	Apistogramma	piauiensis	Kullander, 1980	Brazil	Maranhão	Stream at Itamacaoca forest	-3,745889	-43,320833	SIRGAS2000	09/VI/2018	14	CICCAA02801				Antônio Bezerra; Elioenai Oliveira; Júnior Rodrigues; Marciara Silva; Railda Gomes; Rayane Aguiar; Revangivaldo Sousa and Vanessa Batista	Revangivaldo S. Silva		CICCAA	L20	Preserved Specimen
ALC	Apistogramma piauiensis Kullander, 1980		Animalia	Chordata	Actinopteri	Cichliformes	Cichlidae		Carazinho	Apistogramma	piauiensis	Kullander, 1980	Brazil	Maranhão	Riacho Feio, São José community	-3,851750	-43,298056	SIRGAS2000	19/VII/2018	7	CICCAA02824				Lucas Vieira	Lucas O. Vieira		CICCAA	L12	Preserved Specimen
ALC	Apistogramma piauiensis Kullander, 1980		Animalia	Chordata	Actinopteri	Cichliformes	Cichlidae		Carazinho	Apistogramma	piauiensis	Kullander, 1980	Brazil	Maranhão	Stream at Itamacaoca forest	-3,745889	-43,320833	SIRGAS2000	17/VIII/2018	32	CICCAA02830				Elioenai Oliveira and Lucas Vieira	Lucas O. Vieira		CICCAA	L20	Preserved Specimen
ALC	Apistogramma piauiensis Kullander, 1980		Animalia	Chordata	Actinopteri	Cichliformes	Cichlidae		Carazinho	Apistogramma	piauiensis	Kullander, 1980	Brazil	Maranhão	Stream in the balneário at the entrance of Anapurus	-3,670911	-43,119361	SIRGAS2000	29/VIII/2018	2	CICCAA02955				Antônio Bezerra; Júnior Rodrigues and Lucas Vieira	Lucas O. Vieira and Vanessa F. Batista		CICCAA	L01	Preserved Specimen
ALC	Apistogramma piauiensis Kullander, 1980		Animalia	Chordata	Actinopteri	Cichliformes	Cichlidae		Carazinho	Apistogramma	piauiensis	Kullander, 1980	Brazil	Maranhão	Stream at Itamacaoca forest	-3,745889	-43,320833	SIRGAS2000	03/XI/2018	11	CICCAA02963				Ana Paula Alves; Antônio Bezerra; Elioenai Oliveira; Lucas Vieira and Thaynara Lages	Lucas O. Vieira		CICCAA	L20	Preserved Specimen
DNA	Apistogramma piauiensis Kullander, 1980		Animalia	Chordata	Actinopteri	Cichliformes	Cichlidae		Carazinho	Apistogramma	piauiensis	Kullander, 1980	Brazil	Maranhão	Riacho Feio, São José community	-3,851750	-43,298056	SIRGAS2000	19/VII/2018	3	CICCAA03077				Lucas Vieira	Lucas O. Vieira		CICCAA	L12	Preserved Specimen
DNA	Apistogramma piauiensis Kullander, 1980		Animalia	Chordata	Actinopteri	Cichliformes	Cichlidae		Carazinho	Apistogramma	piauiensis	Kullander, 1980	Brazil	Maranhão	Riacho Feio, São José community	-3,851750	-43,298056	SIRGAS2000	19/VII/2018	2	CICCAA03093				Lucas Vieira	Lucas O. Vieira		CICCAA	L12	Preserved Specimen
DNA	Apistogramma piauiensis Kullander, 1980		Animalia	Chordata	Actinopteri	Cichliformes	Cichlidae		Carazinho	Apistogramma	piauiensis	Kullander, 1980	Brazil	Maranhão	Stream in the balneário at the entrance of Anapurus	-3,670911	-43,119361	SIRGAS2000	29/VIII/2018	3	CICCAA03100				Antônio Bezerra; Júnior Rodrigues and Lucas Vieira	Lucas O. Vieira		CICCAA	L01	Preserved Specimen
DNA	Apistogramma piauiensis Kullander, 1980		Animalia	Chordata	Actinopteri	Cichliformes	Cichlidae		Carazinho	Apistogramma	piauiensis	Kullander, 1980	Brazil	Maranhão	Stream at Itamacaoca forest	-3,745889	-43,320833	SIRGAS2000	09/VI/2018	3	CICCAA03101				Antônio Bezerra; Elioenai Oliveira; Júnior Rodrigues; Marciara Silva; Railda Gomes; Rayane Aguiar; Revangivaldo Sousa and Vanessa Batista	Lucas O. Vieira		CICCAA	L20	Preserved Specimen
DNA	Apistogramma piauiensis Kullander, 1980		Animalia	Chordata	Actinopteri	Cichliformes	Cichlidae		Carazinho	Apistogramma	piauiensis	Kullander, 1980	Brazil	Maranhão	Itamacaoca dam	-3,749028	-43,332167	SIRGAS2000	15 and 22/II/2019	1	CICCAA03107				Beatriz Costa; Camila Figueredo; Diego Campos; Elioenai Oliveira; Lucas Vieira; Rafael Oliveira and Revangivaldo Silva	Lucas O. Vieira		CICCAA	L23	Preserved Specimen
ALC	Apistogramma piauiensis Kullander, 1980		Animalia	Chordata	Actinopteri	Cichliformes	Cichlidae		Carazinho	Apistogramma	piauiensis	Kullander, 1980	Brazil	Maranhão	Stream in the balneário at the entrance of Anapurus	-3,670911	-43,119361	SIRGAS2000	29/VIII/2018	1	CICCAA03413				Antônio Bezerra; Júnior Rodrigues and Lucas Vieira	Felipe P. Ottoni		CICCAA	L01	Preserved Specimen
ALC	Apistogramma piauiensis Kullander, 1980		Animalia	Chordata	Actinopteri	Cichliformes	Cichlidae		Carazinho	Apistogramma	piauiensis	Kullander, 1980	Brazil	Maranhão	Stream at balneário Repouso do Guerreiro	-3,749278	-43,340000	SIRGAS2000	20/IX/2019	4	CICCAA03652				Felipe Otonni; João Reis and Lucas Vieira	Lucas O. Vieira		CICCAA	L21	Preserved Specimen
ALC	Apistogramma piauiensis Kullander, 1980		Animalia	Chordata	Actinopteri	Cichliformes	Cichlidae		Carazinho	Apistogramma	piauiensis	Kullander, 1980	Brazil	Maranhão	Jabuti community, Tinguis road	-3,769972	-43,340333	SIRGAS2000	08/III/2019	1	CICCAA03656				Clarence Júnior; Lucas Vieira; Pâmella Brito; Erick Guimarães and Rafael Oliveira	Lucas O. Vieira		CICCAA	L25	Preserved Specimen
ALC	Apistogramma piauiensis Kullander, 1980		Animalia	Chordata	Actinopteri	Cichliformes	Cichlidae		Carazinho	Apistogramma	piauiensis	Kullander, 1980	Brazil	Maranhão	Itamacaoca dam	-3,749028	-43,332167	SIRGAS2000	05/X/2019	2	CICCAA03724				Beatriz costa; Felipe.Otonni; João Reis; L. Vieira; Marcony Coelho; Maurício Paiva and Rafael Oliveira	Lucas O. Vieira		CICCAA	L23	Preserved Specimen
ALC	Apistogramma piauiensis Kullander, 1980		Animalia	Chordata	Actinopteri	Cichliformes	Cichlidae		Carazinho	Apistogramma	piauiensis	Kullander, 1980	Brazil	Maranhão	Stream at Itamacaoca forest	-3,745889	-43,320833	SIRGAS2000	28/IX/2019	1	CICCAA03730				Lucas Vieira; Marcony Coelho and Rafael Oliveira	Lucas O. Vieira		CICCAA	L20	Preserved Specimen
DNA	Apistogramma piauiensis Kullander, 1980		Animalia	Chordata	Actinopteri	Cichliformes	Cichlidae		Carazinho	Apistogramma	piauiensis	Kullander, 1980	Brazil	Maranhão	Stream in the balneário at the entrance of Anapurus	-3,670911	-43,119361	SIRGAS2000	19/X/2019	3	CICCAA03763				Beatriz costa; Felipe.Otonni; João Reis; L. Vieira; Marcony Coelho; Maurício Paiva and Rafael Oliveira	Lucas O. Vieira		CICCAA	L01	Preserved Specimen
DNA	Apistogramma piauiensis Kullander, 1980		Animalia	Chordata	Actinopteri	Cichliformes	Cichlidae		Carazinho	Apistogramma	piauiensis	Kullander, 1980	Brazil	Maranhão	Stream in the balneário at the entrance of Anapurus	-3,670911	-43,119361	SIRGAS2000	19/X/2019	51	CICCAA03803				Beatriz costa; Felipe.Otonni; João Reis; L. Vieira; Marcony Coelho; Maurício Paiva and Rafael Oliveira	Lucas O. Vieira		CICCAA	L01	Preserved Specimen
DNA	Apistogramma piauiensis Kullander, 1980		Animalia	Chordata	Actinopteri	Cichliformes	Cichlidae		Carazinho	Apistogramma	piauiensis	Kullander, 1980	Brazil	Maranhão	Stream at Itamacaoca forest	-3,745889	-43,320833	SIRGAS2000	20/VI/2019	1	CICCAA03825				Camila Figueredo; Lucas Vieira; Marciara. Lopes; Revangivaldo Silva and Vanessa Batista	Lucas O. Vieira		CICCAA	L20	Preserved Specimen
ALC	Apistogramma piauiensis Kullander, 1980		Animalia	Chordata	Actinopteri	Cichliformes	Cichlidae		Carazinho	Apistogramma	piauiensis	Kullander, 1980	Brazil	Maranhão	Stream at Itamacaoca forest	-3,745889	-43,320833	SIRGAS2000	15/XI/2019	7	CICCAA03871				Antonio Bezerra; Elioenai Oliveira; João Reis; Lucas Vieira; Marciara Silva; Rafael Oliveira; Raquel Sousa and Rosaniele Dutra	Lucas O. Vieira		CICCAA	L20	Preserved Specimen
ALC	Apistogramma piauiensis Kullander, 1980		Animalia	Chordata	Actinopteri	Cichliformes	Cichlidae		Carazinho	Apistogramma	piauiensis	Kullander, 1980	Brazil	Maranhão	Stream at balneário Repouso do Guerreiro	-3,749278	-43,340000	SIRGAS2000	10/I/2020	2	CICCAA03884				Elioenai Oliveira; Felipe Ottoni; João Reis and Rafael Oliveira	Rafael F. Oliveira		CICCAA	L21	Preserved Specimen
ALC	Apistogramma piauiensis Kullander, 1980		Animalia	Chordata	Actinopteri	Cichliformes	Cichlidae		Carazinho	Apistogramma	piauiensis	Kullander, 1980	Brazil	Maranhão	Stream at balneário Repouso do Guerreiro	-3,749278	-43,340000	SIRGAS2000	I/2020	1	CICCAA03974				Diego Campos; Lucas Vieira; Marcony Coelho; Rafael Oliveira and Vanessa Batista	Vanessa F. Batista		CICCAA	L21	Preserved Specimen
ALC	Apistogramma piauiensis Kullander, 1980		Animalia	Chordata	Actinopteri	Cichliformes	Cichlidae		Carazinho	Apistogramma	piauiensis	Kullander, 1980	Brazil	Maranhão	Stream at balneário Repouso do Guerreiro	-3,749278	-43,340000	SIRGAS2000	I/2020	1	CICCAA03975				Diego Campos; Lucas Vieira; Marcony Coelho; Rafael Oliveira and Vanessa Batista	Vanessa F. Batista		CICCAA	L21	Preserved Specimen
ALC	Apistogramma piauiensis Kullander, 1980		Animalia	Chordata	Actinopteri	Cichliformes	Cichlidae		Carazinho	Apistogramma	piauiensis	Kullander, 1980	Brazil	Maranhão	Stream at balneário Repouso do Guerreiro	-3,749278	-43,340000	SIRGAS2000	I/2020	1	CICCAA03976				Diego Campos; Lucas Vieira; Marcony Coelho; Rafael Oliveira and Vanessa Batista	Vanessa F. Batista		CICCAA	L21	Preserved Specimen
ALC	Apistogramma piauiensis Kullander, 1980		Animalia	Chordata	Actinopteri	Cichliformes	Cichlidae		Carazinho	Apistogramma	piauiensis	Kullander, 1980	Brazil	Maranhão	Stream at balneário Repouso do Guerreiro	-3,749278	-43,340000	SIRGAS2000	I/2020	1	CICCAA03977				Diego Campos; Lucas Vieira; Marcony Coelho; Rafael Oliveira and Vanessa Batista	Vanessa F. Batista		CICCAA	L21	Preserved Specimen
ALC	Apistogramma piauiensis Kullander, 1980		Animalia	Chordata	Actinopteri	Cichliformes	Cichlidae		Carazinho	Apistogramma	piauiensis	Kullander, 1980	Brazil	Maranhão	Stream at balneário Repouso do Guerreiro	-3,749278	-43,340000	SIRGAS2000	I/2020	1	CICCAA03978				Diego Campos; Lucas Vieira; Marcony Coelho; Rafael Oliveira and Vanessa Batista	Vanessa F. Batista		CICCAA	L21	Preserved Specimen
ALC	Apistogramma piauiensis Kullander, 1980		Animalia	Chordata	Actinopteri	Cichliformes	Cichlidae		Carazinho	Apistogramma	piauiensis	Kullander, 1980	Brazil	Maranhão	Stream at balneário Repouso do Guerreiro	-3,749278	-43,340000	SIRGAS2000	I/2020	1	CICCAA03979				Diego Campos; Lucas Vieira; Marcony Coelho; Rafael Oliveira and Vanessa Batista	Vanessa F. Batista		CICCAA	L21	Preserved Specimen
ALC	Apistogramma piauiensis Kullander, 1980		Animalia	Chordata	Actinopteri	Cichliformes	Cichlidae		Carazinho	Apistogramma	piauiensis	Kullander, 1980	Brazil	Maranhão	Stream at balneário Repouso do Guerreiro	-3,749278	-43,340000	SIRGAS2000	I/2020	1	CICCAA03980				Diego Campos; Lucas Vieira; Marcony Coelho; Rafael Oliveira and Vanessa Batista	Vanessa F. Batista		CICCAA	L21	Preserved Specimen
ALC	Apistogramma piauiensis Kullander, 1980		Animalia	Chordata	Actinopteri	Cichliformes	Cichlidae		Carazinho	Apistogramma	piauiensis	Kullander, 1980	Brazil	Maranhão	Stream at balneário Repouso do Guerreiro	-3,749278	-43,340000	SIRGAS2000	I/2020	1	CICCAA03981				Diego Campos; Lucas Vieira; Marcony Coelho; Rafael Oliveira and Vanessa Batista	Vanessa F. Batista		CICCAA	L21	Preserved Specimen
ALC	Apistogramma piauiensis Kullander, 1980		Animalia	Chordata	Actinopteri	Cichliformes	Cichlidae		Carazinho	Apistogramma	piauiensis	Kullander, 1980	Brazil	Maranhão	Stream at balneário Repouso do Guerreiro	-3,749278	-43,340000	SIRGAS2000	I/2020	1	CICCAA03982				Diego Campos; Lucas Vieira; Marcony Coelho; Rafael Oliveira and Vanessa Batista	Vanessa F. Batista		CICCAA	L21	Preserved Specimen
ALC	Apistogramma piauiensis Kullander, 1980		Animalia	Chordata	Actinopteri	Cichliformes	Cichlidae		Carazinho	Apistogramma	piauiensis	Kullander, 1980	Brazil	Maranhão	Stream at balneário Repouso do Guerreiro	-3,749278	-43,340000	SIRGAS2000	I/2020	1	CICCAA03983				Diego Campos; Lucas Vieira; Marcony Coelho; Rafael Oliveira and Vanessa Batista	Vanessa F. Batista		CICCAA	L21	Preserved Specimen
ALC	Apistogramma piauiensis Kullander, 1980		Animalia	Chordata	Actinopteri	Cichliformes	Cichlidae		Carazinho	Apistogramma	piauiensis	Kullander, 1980	Brazil	Maranhão	Stream at balneário Repouso do Guerreiro	-3,749278	-43,340000	SIRGAS2000	I/2020	1	CICCAA03984				Diego Campos; Lucas Vieira; Marcony Coelho; Rafael Oliveira and Vanessa Batista	Vanessa F. Batista		CICCAA	L21	Preserved Specimen
ALC	Apistogramma piauiensis Kullander, 1980		Animalia	Chordata	Actinopteri	Cichliformes	Cichlidae		Carazinho	Apistogramma	piauiensis	Kullander, 1980	Brazil	Maranhão	Stream at balneário Repouso do Guerreiro	-3,749278	-43,340000	SIRGAS2000	I/2020	1	CICCAA03985				Diego Campos; Lucas Vieira; Marcony Coelho; Rafael Oliveira and Vanessa Batista	Vanessa F. Batista		CICCAA	L21	Preserved Specimen
ALC	Apistogramma piauiensis Kullander, 1980		Animalia	Chordata	Actinopteri	Cichliformes	Cichlidae		Carazinho	Apistogramma	piauiensis	Kullander, 1980	Brazil	Maranhão	Stream at balneário Repouso do Guerreiro	-3,749278	-43,340000	SIRGAS2000	I/2020	1	CICCAA03986				Diego Campos; Lucas Vieira; Marcony Coelho; Rafael Oliveira and Vanessa Batista	Vanessa F. Batista		CICCAA	L21	Preserved Specimen
ALC	Apistogramma piauiensis Kullander, 1980		Animalia	Chordata	Actinopteri	Cichliformes	Cichlidae		Carazinho	Apistogramma	piauiensis	Kullander, 1980	Brazil	Maranhão	Stream at balneário Repouso do Guerreiro	-3,749278	-43,340000	SIRGAS2000	I/2020	1	CICCAA03987				Diego Campos; Lucas Vieira; Marcony Coelho; Rafael Oliveira and Vanessa Batista	Vanessa F. Batista		CICCAA	L21	Preserved Specimen
ALC	Apistogramma piauiensis Kullander, 1980		Animalia	Chordata	Actinopteri	Cichliformes	Cichlidae		Carazinho	Apistogramma	piauiensis	Kullander, 1980	Brazil	Maranhão	Stream at balneário Repouso do Guerreiro	-3,749278	-43,340000	SIRGAS2000	I/2020	1	CICCAA03988				Diego Campos; Lucas Vieira; Marcony Coelho; Rafael Oliveira and Vanessa Batista	Vanessa F. Batista		CICCAA	L21	Preserved Specimen
ALC	Apistogramma piauiensis Kullander, 1980		Animalia	Chordata	Actinopteri	Cichliformes	Cichlidae		Carazinho	Apistogramma	piauiensis	Kullander, 1980	Brazil	Maranhão	Stream at balneário Repouso do Guerreiro	-3,749278	-43,340000	SIRGAS2000	I/2020	1	CICCAA03989				Diego Campos; Lucas Vieira; Marcony Coelho; Rafael Oliveira and Vanessa Batista	Vanessa F. Batista		CICCAA	L21	Preserved Specimen
ALC	Apistogramma piauiensis Kullander, 1980		Animalia	Chordata	Actinopteri	Cichliformes	Cichlidae		Carazinho	Apistogramma	piauiensis	Kullander, 1980	Brazil	Maranhão	Stream at balneário Repouso do Guerreiro	-3,749278	-43,340000	SIRGAS2000	I/2020	1	CICCAA03990				Diego Campos; Lucas Vieira; Marcony Coelho; Rafael Oliveira and Vanessa Batista	Vanessa F. Batista		CICCAA	L21	Preserved Specimen
ALC	Apistogramma piauiensis Kullander, 1980		Animalia	Chordata	Actinopteri	Cichliformes	Cichlidae		Carazinho	Apistogramma	piauiensis	Kullander, 1980	Brazil	Maranhão	Stream at balneário Repouso do Guerreiro	-3,749278	-43,340000	SIRGAS2000	I/2020	1	CICCAA03991				Diego Campos; Lucas Vieira; Marcony Coelho; Rafael Oliveira and Vanessa Batista	Vanessa F. Batista		CICCAA	L21	Preserved Specimen
ALC	Apistogramma piauiensis Kullander, 1980		Animalia	Chordata	Actinopteri	Cichliformes	Cichlidae		Carazinho	Apistogramma	piauiensis	Kullander, 1980	Brazil	Maranhão	Stream at balneário Repouso do Guerreiro	-3,749278	-43,340000	SIRGAS2000	I/2020	1	CICCAA03992				Diego Campos; Lucas Vieira; Marcony Coelho; Rafael Oliveira and Vanessa Batista	Vanessa F. Batista		CICCAA	L21	Preserved Specimen
ALC	Apistogramma piauiensis Kullander, 1980		Animalia	Chordata	Actinopteri	Cichliformes	Cichlidae		Carazinho	Apistogramma	piauiensis	Kullander, 1980	Brazil	Maranhão	Stream at balneário Repouso do Guerreiro	-3,749278	-43,340000	SIRGAS2000	I/2020	1	CICCAA03993				Diego Campos; Lucas Vieira; Marcony Coelho; Rafael Oliveira and Vanessa Batista	Vanessa F. Batista		CICCAA	L21	Preserved Specimen
ALC	Apistogramma piauiensis Kullander, 1980		Animalia	Chordata	Actinopteri	Cichliformes	Cichlidae		Carazinho	Apistogramma	piauiensis	Kullander, 1980	Brazil	Maranhão	Stream at balneário Repouso do Guerreiro	-3,749278	-43,340000	SIRGAS2000	I/2020	1	CICCAA03994				Diego Campos; Lucas Vieira; Marcony Coelho; Rafael Oliveira and Vanessa Batista	Vanessa F. Batista		CICCAA	L21	Preserved Specimen
ALC	Apistogramma piauiensis Kullander, 1980		Animalia	Chordata	Actinopteri	Cichliformes	Cichlidae		Carazinho	Apistogramma	piauiensis	Kullander, 1980	Brazil	Maranhão	Stream at balneário Repouso do Guerreiro	-3,749278	-43,340000	SIRGAS2000	I/2020	1	CICCAA03995				Diego Campos; Lucas Vieira; Marcony Coelho; Rafael Oliveira and Vanessa Batista	Vanessa F. Batista		CICCAA	L21	Preserved Specimen
ALC	Apistogramma piauiensis Kullander, 1980		Animalia	Chordata	Actinopteri	Cichliformes	Cichlidae		Carazinho	Apistogramma	piauiensis	Kullander, 1980	Brazil	Maranhão	Stream at balneário Repouso do Guerreiro	-3,749278	-43,340000	SIRGAS2000	I/2020	1	CICCAA03996				Diego Campos; Lucas Vieira; Marcony Coelho; Rafael Oliveira and Vanessa Batista	Vanessa F. Batista		CICCAA	L21	Preserved Specimen
ALC	Apistogramma piauiensis Kullander, 1980		Animalia	Chordata	Actinopteri	Cichliformes	Cichlidae		Carazinho	Apistogramma	piauiensis	Kullander, 1980	Brazil	Maranhão	Stream at balneário Repouso do Guerreiro	-3,749278	-43,340000	SIRGAS2000	I/2020	1	CICCAA03997				Diego Campos; Lucas Vieira; Marcony Coelho; Rafael Oliveira and Vanessa Batista	Vanessa F. Batista		CICCAA	L21	Preserved Specimen
ALC	Apistogramma piauiensis Kullander, 1980		Animalia	Chordata	Actinopteri	Cichliformes	Cichlidae		Carazinho	Apistogramma	piauiensis	Kullander, 1980	Brazil	Maranhão	Itamacaoca dam	-3,749028	-43,332167	SIRGAS2000	III/2020	1	CICCAA04078				Camila Figueredo; Diego Campos; Lucas Vieira; Marcony Coelho; Rafael Oliveira and Vanessa Batista	Camila M. Figueredo		CICCAA	L23	Preserved Specimen
ALC	Apistogramma piauiensis Kullander, 1980		Animalia	Chordata	Actinopteri	Cichliformes	Cichlidae		Carazinho	Apistogramma	piauiensis	Kullander, 1980	Brazil	Maranhão	Itamacaoca dam	-3,749028	-43,332167	SIRGAS2000	III/2020	1	CICCAA04079				Camila Figueredo; Diego Campos; Lucas Vieira; Marcony Coelho; Rafael Oliveira and Vanessa Batista	Camila M. Figueredo		CICCAA	L23	Preserved Specimen
ALC	Apistogramma piauiensis Kullander, 1980		Animalia	Chordata	Actinopteri	Cichliformes	Cichlidae		Carazinho	Apistogramma	piauiensis	Kullander, 1980	Brazil	Maranhão	Stream in the balneário at the entrance of Anapurus	-3,670911	-43,119361	SIRGAS2000	28/I/2013	3	CICCAA04247				Diego Campos and Jorge Nunes	Lucas O. Vieira		CICCAA	L01	Preserved Specimen
ALC	Apistogramma piauiensis Kullander, 1980		Animalia	Chordata	Actinopteri	Cichliformes	Cichlidae		Carazinho	Apistogramma	piauiensis	Kullander, 1980	Brazil	Maranhão	Stream in the balneário at the entrance of Anapurus	-3,670911	-43,119361	SIRGAS2000	25/II/2013	1	CICCAA04249				Diego Campos and Jorge Nunes	Lucas O. Vieira		CICCAA	L01	Preserved Specimen
ALC	Apistogramma piauiensis Kullander, 1980		Animalia	Chordata	Actinopteri	Cichliformes	Cichlidae		Carazinho	Apistogramma	piauiensis	Kullander, 1980	Brazil	Maranhão	Stream at balneário São Lourenço	-3,654528	-43,113944	SIRGAS2000	23/II/2013	1	CICCAA04253				Diego Campos and Jorge Nunes	Lucas O. Vieira		CICCAA	L02	Preserved Specimen
ALC	Apistogramma piauiensis Kullander, 1980		Animalia	Chordata	Actinopteri	Cichliformes	Cichlidae		Carazinho	Apistogramma	piauiensis	Kullander, 1980	Brazil	Maranhão	Rio Munim, Cedro community	-3,837639	-43,328083	SIRGAS2000	22/XI/2010	5	CICCAA04356				Diego Campos and Jorge Nunes	Diego S. Campos		CICCAA	L31	Preserved Specimen
ALC	Apistogramma piauiensis Kullander, 1980		Animalia	Chordata	Actinopteri	Cichliformes	Cichlidae		Carazinho	Apistogramma	piauiensis	Kullander, 1980	Brazil	Maranhão	Riacho Xororó at Aparecida neighborhood	-3,733953	-43,367003	SIRGAS2000	28/I/2019	2	CICCAA04576				Francilene.Carvalho; Helen Silva; Ianca. Gouvêa and Lucas Vieira	Felipe P. Ottoni		CICCAA	L06	Preserved Specimen
ALC	Apistogramma piauiensis Kullander, 1980		Animalia	Chordata	Actinopteri	Cichliformes	Cichlidae		Carazinho	Apistogramma	piauiensis	Kullander, 1980	Brazil	Maranhão	Stream at Itamacaoca forest	-3,745889	-43,320833	SIRGAS2000	20/VI/2019	32	CICCAA04585				Camila Figueredo; Lucas Vieira; Marciara. Lopes; Revangivaldo Silva and Vanessa Batista	Erick C. Guimarães		CICCAA	L20	Preserved Specimen
ALC	Apistogramma piauiensis Kullander, 1980		Animalia	Chordata	Actinopteri	Cichliformes	Cichlidae		Carazinho	Apistogramma	piauiensis	Kullander, 1980	Brazil	Maranhão	Itamacaoca dam	-3,749028	-43,332167	SIRGAS2000	16/II/2018	13	CICCAA04586				Beatriz Costa; Camila Figueredo; Diego Campos; Elioena Oliveira; Lucas Vieira and Rafael Oliveira	Erick C. Guimarães		CICCAA	L23	Preserved Specimen
DNA	Apistogramma piauiensis Kullander, 1980		Animalia	Chordata	Actinopteri	Cichliformes	Cichlidae		Carazinho	Apistogramma	piauiensis	Kullander, 1980	Brazil	Maranhão	Stream at balneário Repouso do Guerreiro	-3,749278	-43,340000	SIRGAS2000	20/IX/2019	5	CICCAA04687				Felipe Otonni; João Reis and Lucas Vieira	Felipe P. Ottoni		CICCAA	L21	Preserved Specimen
ALC	Apistogramma piauiensis Kullander, 1980		Animalia	Chordata	Actinopteri	Cichliformes	Cichlidae		Carazinho	Apistogramma	piauiensis	Kullander, 1980	Brazil	Maranhão	Stream at Itamacaoca forest	-3,745889	-43,320833	SIRGAS2000	II/2019	6	CICCAA04699				Beatriz Costa; Camila Figueredo; Diego Campos; Elioenai Oliveira; Lucas Vieira and Rafael Oliveira	Lucas O. Vieira		CICCAA	L20	Preserved Specimen
ALC	Apistogramma piauiensis Kullander, 1980		Animalia	Chordata	Actinopteri	Cichliformes	Cichlidae		Carazinho	Apistogramma	piauiensis	Kullander, 1980	Brazil	Maranhão	Rio Munim, Porções bridge	-3,847222	-43,322056	SIRGAS2000	08/III/2019	2	CICCAA04747				Clarence Júnior; Lucas Vieira; Pâmella Brito; Erick Guimarães and Rafael Oliveira	Lucas O. Vieira		CICCAA	L30	Preserved Specimen
ALC	Apistogramma piauiensis Kullander, 1980		Animalia	Chordata	Actinopteri	Cichliformes	Cichlidae		Carazinho	Apistogramma	piauiensis	Kullander, 1980	Brazil	Maranhão	Riachinho, Água Branca community	-3,887083	-43,276972	SIRGAS2000	06/II/2022	2	CICCAA06117				Lucas Vieira and Marcony Coelho	Marcony S.P. Coelho		CICCAA	L15	Preserved Specimen
ALC	Apistogramma piauiensis Kullander, 1980		Animalia	Chordata	Actinopteri	Cichliformes	Cichlidae		Carazinho	Apistogramma	piauiensis	Kullander, 1980	Brazil	Maranhão	Riachinho, Cumbre community	-3,863000	-43,286167	SIRGAS2000	06/II/2022	14	CICCAA06176				Lucas Vieira and Marcony Coelho	Lucas O. Vieira		CICCAA	L14	Preserved Specimen
ALC	Apistogramma piauiensis Kullander, 1980		Animalia	Chordata	Actinopteri	Cichliformes	Cichlidae		Carazinho	Apistogramma	piauiensis	Kullander, 1980	Brazil	Maranhão	Riacho Feio, Boa Vista community	-3,846333	-43,313583	SIRGAS2000	06/II/2022	4	CICCAA06223				Lucas Vieira and Marcony Coelho	Lucas O. Vieira		CICCAA	L11	Preserved Specimen
ALC	Apistogramma piauiensis Kullander, 1980		Animalia	Chordata	Actinopteri	Cichliformes	Cichlidae		Carazinho	Apistogramma	piauiensis	Kullander, 1980	Brazil	Maranhão	Stream in the balneário at the entrance of Anapurus	-3,670911	-43,119361	SIRGAS2000	19/XII/2019	3	CICCAA06363				Felipe Ottoni; João Reis; Lucas Vieira; Marcony Coelho and Rafael Oliveira	Lucas O. Vieira		CICCAA	L01	Preserved Specimen
ALC	Apistogramma piauiensis Kullander, 1980		Animalia	Chordata	Actinopteri	Cichliformes	Cichlidae		Carazinho	Apistogramma	piauiensis	Kullander, 1980	Brazil	Maranhão	Stream at balneário Repouso do Guerreiro	-3,749278	-43,340000	SIRGAS2000	11/III/2020	2	CICCAA06439				Antônio Bezerra; Brenda Furtado; Ianca Gouvêa; Lucas Vieira; Marcony Coelho and Maurício Paiva	Lucas O. Vieira		CICCAA	L21	Preserved Specimen
DNA	Apistogramma piauiensis Kullander, 1980		Animalia	Chordata	Actinopteri	Cichliformes	Cichlidae		Carazinho	Apistogramma	piauiensis	Kullander, 1980	Brazil	Maranhão	Rio Iguará, Malhadinha community	-3,900903	-43,748833	SIRGAS2000	03/X/2021	3	CICCAA06464				Lucas Vieira; Marcony Coelho and Rafael Oliveira	Lucas O. Vieira		CICCAA	L18	Preserved Specimen
DNA	Apistogramma piauiensis Kullander, 1980		Animalia	Chordata	Actinopteri	Cichliformes	Cichlidae		Carazinho	Apistogramma	piauiensis	Kullander, 1980	Brazil	Maranhão	Riacho crossing the road at Poços community	-3,562392	-43,064556	SIRGAS2000	14/VII/2019	1	CICCAA06507				Diego Campos; Felipe Ottoni; João Reis and Lucas Vieira	Lucas O. Vieira		CICCAA	L04	Preserved Specimen
ALC	Apistogramma piauiensis Kullander, 1980		Animalia	Chordata	Actinopteri	Cichliformes	Cichlidae		Carazinho	Apistogramma	piauiensis	Kullander, 1980	Brazil	Maranhão	Riacho São João, São João dos Pilão	-3,684067	-42,942194	SIRGAS2000	21/V/2022	2	CICCAA06567				Antônio Bezerra; Diego Campos; Lucas Vieira and Rafael Oliveira	Lucas O. Vieira		CICCAA	L37	Preserved Specimen
ALC	Apistogramma piauiensis Kullander, 1980		Animalia	Chordata	Actinopteri	Cichliformes	Cichlidae		Carazinho	Apistogramma	piauiensis	Kullander, 1980	Brazil	Maranhão	Stream at São Pedro community	-3,901294	-43,586750	SIRGAS2000	17/XII/2021	25	CICCAA06744				Lucas Vieira; Maria Basto; Nikson Mendonça and Rafael Oliveira	Lucas O. Vieira		CICCAA	L81	Preserved Specimen
ALC	Apistogramma piauiensis Kullander, 1980		Animalia	Chordata	Actinopteri	Cichliformes	Cichlidae		Carazinho	Apistogramma	piauiensis	Kullander, 1980	Brazil	Maranhão	Rio São Gonçalo	-4,132992	-43,321139	SIRGAS2000	10/VII/2022	2	CICCAA06781				Lucas Vieira; Marcony Coelho; Maurício Paiva and Rafael Oliveira	Lucas O. Vieira		CICCAA	L45	Preserved Specimen
ALC	Apistogramma piauiensis Kullander, 1980		Animalia	Chordata	Actinopteri	Cichliformes	Cichlidae		Carazinho	Apistogramma	piauiensis	Kullander, 1980	Brazil	Maranhão	Stream crossing the road	-4,181564	-43,233750	SIRGAS2000	10/VII/2022	3	CICCAA06792				Lucas Vieira; Marcony Coelho; Maurício Paiva and Rafael Oliveira	Lucas O. Vieira		CICCAA	L46	Preserved Specimen
ALC	Apistogramma piauiensis Kullander, 1980		Animalia	Chordata	Actinopteri	Cichliformes	Cichlidae		Carazinho	Apistogramma	piauiensis	Kullander, 1980	Brazil	Maranhão	Rio Munim, Capoeira Grande community	-4,167442	-43,224444	SIRGAS2000	09/VII/2022	3	CICCAA06829				Lucas Vieira; Marcony Coelho; Maurício Paiva and Rafael Oliveira	Lucas O. Vieira		CICCAA	L44	Preserved Specimen
ALC	Apistogramma piauiensis Kullander, 1980		Animalia	Chordata	Actinopteri	Cichliformes	Cichlidae		Carazinho	Apistogramma	piauiensis	Kullander, 1980	Brazil	Maranhão	Riacho barrigudinho	-4,312806	-43,227528	SIRGAS2000	10/VII/2022	1	CICCAA06853				Lucas Vieira; Marcony Coelho; Maurício Paiva and Rafael Oliveira	Lucas O. Vieira		CICCAA	L48	Preserved Specimen
ALC	Apistogramma piauiensis Kullander, 1980		Animalia	Chordata	Actinopteri	Cichliformes	Cichlidae		Carazinho	Apistogramma	piauiensis	Kullander, 1980	Brazil	Maranhão	Stream crossing the road	-4,206639	-43,246333	SIRGAS2000	10/VII/2022	3	CICCAA06880				Lucas Vieira; Marcony Coelho; Maurício Paiva and Rafael Oliveira	Lucas O. Vieira		CICCAA	L47	Preserved Specimen
ALC	Apistogramma piauiensis Kullander, 1980		Animalia	Chordata	Actinopteri	Cichliformes	Cichlidae		Carazinho	Apistogramma	piauiensis	Kullander, 1980	Brazil	Maranhão	Riacho das Pacas	-2,851372	-43,964472	SIRGAS2000	30/VII/2022	10	CICCAA06894				L. Vieira; Marcony Coelho; Maurício Paiva and Rafael Oliveira	Lucas O. Vieira		CICCAA	L76	Preserved Specimen
ALC	Apistogramma piauiensis Kullander, 1980		Animalia	Chordata	Actinopteri	Cichliformes	Cichlidae		Carazinho	Apistogramma	piauiensis	Kullander, 1980	Brazil	Maranhão	Rio Una, Cachoeira do Arruda	-2,892083	-43,970500	SIRGAS2000	30/VII/2022	4	CICCAA06951				L. Vieira; Marcony Coelho; Maurício Paiva and Rafael Oliveira	Lucas O. Vieira		CICCAA	L75	Preserved Specimen
ALC	Apistogramma piauiensis Kullander, 1980		Animalia	Chordata	Actinopteri	Cichliformes	Cichlidae		Carazinho	Apistogramma	piauiensis	Kullander, 1980	Brazil	Maranhão	Rio Munim between the municipalities of Axixá and Presidente Juscelino	-2,876564	-44,061611	SIRGAS2000	29/VII/2022	1	CICCAA06961				Lucas Vieira; Marcony Coelho; Maurício Paiva and Rafael Oliveira	Lucas O. Vieira		CICCAA	L72	Preserved Specimen
ALC	Apistogramma piauiensis Kullander, 1980		Animalia	Chordata	Actinopteri	Cichliformes	Cichlidae		Carazinho	Apistogramma	piauiensis	Kullander, 1980	Brazil	Maranhão	Rio das Cobra, Santa Helena community	-2,822806	-44,043000	SIRGAS2000	28/VII/2022	10	CICCAA06969				Lucas Vieira; Marcony Coelho; Maurício Paiva and Rafael Oliveira	Lucas O. Vieira		CICCAA	L67	Preserved Specimen
ALC	Apistogramma piauiensis Kullander, 1980		Animalia	Chordata	Actinopteri	Cichliformes	Cichlidae		Carazinho	Apistogramma	piauiensis	Kullander, 1980	Brazil	Maranhão	Stream next to the road MA-402	-2,855417	-44,017500	SIRGAS2000	30/VII/2022	2	CICCAA06995				L. Vieira; Marcony Coelho; Maurício Paiva and Rafael Oliveira	Lucas O. Vieira		CICCAA	L77	Preserved Specimen
ALC	Apistogramma piauiensis Kullander, 1980		Animalia	Chordata	Actinopteri	Cichliformes	Cichlidae		Carazinho	Apistogramma	piauiensis	Kullander, 1980	Brazil	Maranhão	Rio Una, between the municipalities of Morro and Icatu	-2,834183	-44,034672	SIRGAS2000	28/VII/2022	1	CICCAA07012				Lucas Vieira; Marcony Coelho; Maurício Paiva and Rafael Oliveira	Lucas O. Vieira		CICCAA	L66	Preserved Specimen
ALC	Apistogramma piauiensis Kullander, 1980		Animalia	Chordata	Actinopteri	Cichliformes	Cichlidae		Carazinho	Apistogramma	piauiensis	Kullander, 1980	Brazil	Maranhão	Riacho Água Fria on the road MA-110	-3,169303	-43,479250	SIRGAS2000	15/IX/2022	2	CICCAA07158				Antônio Bezerra; Lucas Vieira; Mauricio Paiva and Rafael Oliveira	Lucas O. Vieira		CICCAA	L53	Preserved Specimen
ALC	Apistogramma piauiensis Kullander, 1980		Animalia	Chordata	Actinopteri	Cichliformes	Cichlidae		Carazinho	Apistogramma	piauiensis	Kullander, 1980	Brazil	Maranhão	Rio Mocambo	-3,209611	-43,406611	SIRGAS2000	15/IX/2022	1	CICCAA07169				Antônio Bezerra; Lucas Vieira; Mauricio Paiva and Rafael Oliveira	Lucas O. Vieira		CICCAA	L55	Preserved Specimen
ALC	Apistogramma piauiensis Kullander, 1980		Animalia	Chordata	Actinopteri	Cichliformes	Cichlidae		Carazinho	Apistogramma	piauiensis	Kullander, 1980	Brazil	Maranhão	Stream on the road MA-224	-3,312833	-43,506972	SIRGAS2000	15/IX/2022	1	CICCAA07208				Antônio Bezerra; Lucas Vieira; Mauricio Paiva and Rafael Oliveira	Lucas O. Vieira		CICCAA	L56	Preserved Specimen
ALC	Apistogramma piauiensis Kullander, 1980		Animalia	Chordata	Actinopteri	Cichliformes	Cichlidae		Carazinho	Apistogramma	piauiensis	Kullander, 1980	Brazil	Maranhão	Rio Preto, São Benedito do Rio Preto	-3,333056	-43,526333	SIRGAS2000	15/IX/2022	1	CICCAA07240				Antônio Bezerra; Lucas Vieira; Mauricio Paiva and Rafael Oliveira	Lucas O. Vieira		CICCAA	L57	Preserved Specimen
ALC	Apistogramma piauiensis Kullander, 1980		Animalia	Chordata	Actinopteri	Cichliformes	Cichlidae		Carazinho	Apistogramma	piauiensis	Kullander, 1980	Brazil	Maranhão	Rio Bandeira, Belágua	-3,156306	-43,509833	SIRGAS2000	15/IX/2022	13	CICCAA07265				Antônio Bezerra; Lucas Vieira; Mauricio Paiva and Rafael Oliveira	Lucas O. Vieira		CICCAA	L52	Preserved Specimen
ALC	Apistogramma piauiensis Kullander, 1980		Animalia	Chordata	Actinopteri	Cichliformes	Cichlidae		Carazinho	Apistogramma	piauiensis	Kullander, 1980	Brazil	Maranhão	Rio Bandeira	-3,196944	-43,408139	SIRGAS2000	15/IX/2022	1	CICCAA07284				Antônio Bezerra; Lucas Vieira; Mauricio Paiva and Rafael Oliveira	Lucas O. Vieira		CICCAA	L54	Preserved Specimen
ALC	Apistogramma piauiensis Kullander, 1980		Animalia	Chordata	Actinopteri	Cichliformes	Cichlidae		Carazinho	Apistogramma	piauiensis	Kullander, 1980	Brazil	Maranhão	Rio Munim, at the quilombola community Evienã	-3,375278	-43,971806	SIRGAS2000	17/IX/2022	1	CICCAA07305				Antônio Bezerra; Lucas Vieira; Mauricio Paiva and Rafael Oliveira	Lucas O. Vieira		CICCAA	L60	Preserved Specimen
DNA	Apistogramma piauiensis Kullander, 1980		Animalia	Chordata	Actinopteri	Cichliformes	Cichlidae		Carazinho	Apistogramma	piauiensis	Kullander, 1980	Brazil	Maranhão	Rio Bandeira, Belágua	-3,156306	-43,509833	SIRGAS2000	15/IX/2022	2	CICCAA07406				Antônio Bezerra; Lucas Vieira; Mauricio Paiva and Rafael Oliveira	Lucas O. Vieira		CICCAA	L52	Preserved Specimen
DNA	Apistogramma piauiensis Kullander, 1980		Animalia	Chordata	Actinopteri	Cichliformes	Cichlidae		Carazinho	Apistogramma	piauiensis	Kullander, 1980	Brazil	Maranhão	Rio das Cobra, Santa Helena community	-2,822806	-44,043000	SIRGAS2000	28/VII/2022	1	CICCAA07424				Lucas Vieira; Marcony Coelho; Maurício Paiva and Rafael Oliveira	Lucas O. Vieira		CICCAA	L67	Preserved Specimen
ALC	Apistogramma piauiensis Kullander, 1980		Animalia	Chordata	Actinopteri	Cichliformes	Cichlidae		Carazinho	Apistogramma	piauiensis	Kullander, 1980	Brazil	Maranhão	Riacho Xororó at Aparecida neighborhood	-3,735492	-43,369150	SIRGAS2000	13/X/2022	1	CICCAA07442				Antônio Bezerra; Felipe Ottoni; Lucas Vieira and Rafael Oliveira	Lucas O. Vieira		CICCAA	L83	Preserved Specimen
ALC	Apistogramma piauiensis Kullander, 1980		Animalia	Chordata	Actinopteri	Cichliformes	Cichlidae		Carazinho	Apistogramma	piauiensis	Kullander, 1980	Brazil	Maranhão	Riachinho, Água Branca community	-3,877131	-43,283139	SIRGAS2000	06/II/2022	4	CICCAA07469				Lucas Vieira and Marcony Coelho	Lucas O. Vieira		CICCAA	L84	Preserved Specimen
DNA	Apteronotus albifrons (Linnaeus , 1766)		Animalia	Chordata	Actinopteri	Gymnotiformes	Apteronotidae		Sarapó, Catana	Apteronotus	albifrons	(Linnaeus, 1766)	Brazil	Maranhão	Riacho Feio, São José community	-3,855194	-43,287333	SIRGAS2000	04/X/2019	2	CICCAA03828				Ana Paula Alves; Antônio Bezerra; Elioenai Oliveira; Lucas Vieira and Thaynara Lages	Lucas O. Vieira		CICCAA	L13	Preserved Specimen
ALC	Apteronotus albifrons (Linnaeus , 1766)		Animalia	Chordata	Actinopteri	Gymnotiformes	Apteronotidae		Sarapó, Catana	Apteronotus	albifrons	(Linnaeus, 1766)	Brazil	Maranhão	Riacho Feio, São José community	-3,855194	-43,287333	SIRGAS2000	16/V/2020	1	CICCAA06230				Diego Campos; Lucas Vieira; Marciara Silva; Marcony Coelho and Rafael Oliveira	Lucas O. Vieira		CICCAA	L13	Preserved Specimen
ALC	Apteronotus albifrons (Linnaeus , 1766)		Animalia	Chordata	Actinopteri	Gymnotiformes	Apteronotidae		Sarapó, Catana	Apteronotus	albifrons	(Linnaeus, 1766)	Brazil	Maranhão	Rio Iguará, Malhadinha community	-3,900903	-43,748833	SIRGAS2000	03/X/2021	3	CICCAA06266				Lucas Vieira; Marcony Coelho and Rafael Oliveira	Lucas O. Vieira		CICCAA	L18	Preserved Specimen
ALC	Aspidoras cf. raimundi		Animalia	Chordata	Actinopteri	Siluriformes	Callichthyidae		Cari	Aspidoras			Brazil	Maranhão	Riacho da Raiz	-3,895861	-43,489250	SIRGAS2000	11/VII/2019	1	CICCAA03603				Felipe Ottoni; João Reis; José Silva; Lucas Vieira and Rozijane Fernandes	Lucas O. Vieira		CICCAA	L36	Preserved Specimen
ALC	Aspidoras cf. raimundi		Animalia	Chordata	Actinopteri	Siluriformes	Callichthyidae		Cari	Aspidoras			Brazil	Maranhão	Rio Munim, on the road MA-224	-3,587250	-43,664000	SIRGAS2000	15/IX/2022	23	CICCAA07185				Antônio Bezerra; Lucas Vieira; Mauricio Paiva and Rafael Oliveira	Lucas O. Vieira		CICCAA	L59	Preserved Specimen
DNA	Aspidoras cf. raimundi		Animalia	Chordata	Actinopteri	Siluriformes	Callichthyidae		Cari	Aspidoras			Brazil	Maranhão	Stream next to the road MA-402	-2,860306	-44,054028	SIRGAS2000	29/VII/2022	1	CICCAA07428				Lucas Vieira; Marcony Coelho; Maurício Paiva and Rafael Oliveira	Lucas O. Vieira		CICCAA	L71	Preserved Specimen
ALC	Aspistor quadriscutis (Valenciennes, 1840)		Animalia	Chordata	Actinopteri	Siluriformes	Ariidae		Bagre	Amphiarius	rugispinis	(Valenciennes, 1840)	Brazil	Maranhão	Rio Munim mouth at Icatu	-2,776072	-44,067028	SIRGAS2000	28/VII/2022	1	CICCAA07386				Lucas Vieira; Marcony Coelho; Maurício Paiva and Rafael Oliveira	Lucas O. Vieira and Pâmella S. Brito		CICCAA	L65	Preserved Specimen
ALC	Aspredo aspredo (Linnaeus, 1758)		Animalia	Chordata	Actinopteri	Siluriformes	Aspredinidae		Banjo catfish	Aspredo	aspredo	(Linnaeus, 1758)	Brazil	Maranhão	Rio Munim mouth at Icatu	-2,776072	-44,067028	SIRGAS2000	28/VII/2022	1	CICCAA07372				Lucas Vieira; Marcony Coelho; Maurício Paiva and Rafael Oliveira	Lucas O. Vieira and Pâmella S. Brito		CICCAA	L65	Preserved Specimen
ALC	Astyanax cf. bimaculatus		Animalia		Actinopteri	Characiformes	Characidae		Piaba rabo de fogo	Astyanax			Brazil	Maranhão	Riacho Feio, São José community	-3,851750	-43,298056	SIRGAS2000	19/VII/2018	6	CICCAA02816				Lucas Vieira	Lucas O. Vieira		CICCAA	L12	Preserved Specimen
DNA	Astyanax cf. bimaculatus		Animalia	Chordata	Actinopteri	Characiformes	Characidae		Piaba rabo de fogo	Astyanax			Brazil	Maranhão	Riacho Feio, São José community	-3,851750	-43,298056	SIRGAS2000	19/VII/2018	4	CICCAA03082				Lucas Vieira	Lucas O. Vieira		CICCAA	L12	Preserved Specimen
DNA	Astyanax cf. bimaculatus		Animalia	Chordata	Actinopteri	Characiformes	Characidae		Piaba rabo de fogo	Astyanax			Brazil	Maranhão	Rio Munim, Riacho Fundo community	-3,706306	-43,529750	SIRGAS2000	23/IX/2018	1	CICCAA03084				Ianca Gouvêa; Leandro Sousa and Lucas Vieira	Lucas O. Vieira		CICCAA	L32	Preserved Specimen
DNA	Astyanax cf. bimaculatus		Animalia	Chordata	Actinopteri	Characiformes	Characidae		Piaba rabo de fogo	Astyanax			Brazil	Maranhão	Rio Munim, Riacho Fundo community	-3,706306	-43,529750	SIRGAS2000	23/IX/2018	1	CICCAA03087				Ianca Gouvêa; Leandro Sousa and Lucas Vieira	Lucas O. Vieira		CICCAA	L32	Preserved Specimen
DNA	Astyanax cf. bimaculatus		Animalia	Chordata	Actinopteri	Characiformes	Characidae		Piaba rabo de fogo	Astyanax			Brazil	Maranhão	Riacho Feio, São José community	-3,851750	-43,298056	SIRGAS2000	19/VII/2018	1	CICCAA03095				Lucas Vieira	Lucas O. Vieira		CICCAA	L12	Preserved Specimen
ALC	Astyanax cf. bimaculatus		Animalia	Chordata	Actinopteri	Characiformes	Characidae		Piaba rabo de fogo	Astyanax			Brazil	Maranhão	Rio Munim, Riacho Fundo community	-3,706306	-43,529750	SIRGAS2000	23/IX/2018	2	CICCAA03374				Ianca Gouvêa; Leandro Sousa and Lucas Vieira	Erick C. Guimarães		CICCAA	L32	Preserved Specimen
ALC	Astyanax cf. bimaculatus		Animalia	Chordata	Actinopteri	Characiformes	Characidae		Piaba rabo de fogo	Astyanax			Brazil	Maranhão	Stream in the balneário at the entrance of Anapurus	-3,670911	-43,119361	SIRGAS2000	01/III/2019	21	CICCAA03601				Antônio Bezerra; Júnior Rodrigues and Lucas Vieira	Lucas O. Vieira		CICCAA	L01	Preserved Specimen
ALC	Astyanax cf. bimaculatus		Animalia	Chordata	Actinopteri	Characiformes	Characidae		Piaba rabo de fogo	Astyanax			Brazil	Maranhão	Jabuti community, Tinguis road	-3,769972	-43,340333	SIRGAS2000	08/III/2019	12	CICCAA03660				Clarence Júnior; Lucas Vieira; Pâmella Brito; Erick Guimarães and Rafael Oliveira	Lucas O. Vieira		CICCAA	L25	Preserved Specimen
ALC	Astyanax cf. bimaculatus		Animalia	Chordata	Actinopteri	Characiformes	Characidae		Piaba rabo de fogo	Astyanax			Brazil	Maranhão	Stream at balneário Repouso do Guerreiro	-3,749278	-43,340000	SIRGAS2000	02/XI/2019	17	CICCAA03754				Felipe Ottoni; João Reis; Lucas Vieira; Marcony Coelho and Rafael Oliveira	Lucas O. Vieira		CICCAA	L21	Preserved Specimen
DNA	Astyanax cf. bimaculatus		Animalia	Chordata	Actinopteri	Characiformes	Characidae		Piaba rabo de fogo	Astyanax			Brazil	Maranhão	Stream in the balneário at the entrance of Anapurus	-3,670911	-43,119361	SIRGAS2000	19/X/2019	20	CICCAA03786				Beatriz costa; Felipe.Otonni; João Reis; L. Vieira; Marcony Coelho; Maurício Paiva and Rafael Oliveira	Lucas O. Vieira		CICCAA	L01	Preserved Specimen
DNA	Astyanax cf. bimaculatus		Animalia	Chordata	Actinopteri	Characiformes	Characidae		Piaba rabo de fogo	Astyanax			Brazil	Maranhão	Stream at balneário Repouso do Guerreiro	-3,749278	-43,340000	SIRGAS2000	20/IX/2019	10	CICCAA03809				Felipe Otonni; João Reis and Lucas Vieira	Lucas O. Vieira		CICCAA	L21	Preserved Specimen
ALC	Astyanax cf. bimaculatus		Animalia	Chordata	Actinopteri	Characiformes	Characidae		Piaba rabo de fogo	Astyanax			Brazil	Maranhão	Stream just after Itamacaoca dam	-3,752061	-43,334458	SIRGAS2000	09/XI/2019	9	CICCAA03867				Felipe Ottoni and Rafael Oliveira	Lucas O. Vieira		CICCAA	L24	Preserved Specimen
ALC	Astyanax cf. bimaculatus		Animalia	Chordata	Actinopteri	Characiformes	Characidae		Piaba rabo de fogo	Astyanax			Brazil	Maranhão	Stream at balneário Repouso do Guerreiro	-3,749278	-43,340000	SIRGAS2000	10/I/2020	3	CICCAA03883				Elioenai Oliveira; Felipe Ottoni; João Reis and Rafael Oliveira	Rafael F. Oliveira		CICCAA	L21	Preserved Specimen
ALC	Astyanax cf. bimaculatus		Animalia	Chordata	Actinopteri	Characiformes	Characidae		Piaba rabo de fogo	Astyanax			Brazil	Maranhão	Rio Munim, Cedro community	-3,837639	-43,328083	SIRGAS2000	21/I/2013	3	CICCAA04223				Diego Campos and Jorge Nunes	Lucas O. Vieira		CICCAA	L31	Preserved Specimen
ALC	Astyanax cf. bimaculatus		Animalia	Chordata	Actinopteri	Characiformes	Characidae		Piaba rabo de fogo	Astyanax			Brazil	Maranhão	Rio Munim, Riacho Fundo community	-3,706306	-43,529750	SIRGAS2000	19/X/2013	2	CICCAA04271				Diego Campos and Jorge Nunes	Lucas O. Vieira		CICCAA	L32	Preserved Specimen
ALC	Astyanax cf. bimaculatus		Animalia	Chordata	Actinopteri	Characiformes	Characidae		Piaba rabo de fogo	Astyanax			Brazil	Maranhão	Riacho Feio, São José community	-3,851750	-43,298056	SIRGAS2000	19/VII/2018	7	CICCAA04612				Lucas Vieira	Erick C. Guimarães		CICCAA	L12	Preserved Specimen
ALC	Astyanax cf. bimaculatus		Animalia	Chordata	Actinopteri	Characiformes	Characidae		Piaba rabo de fogo	Astyanax			Brazil	Maranhão	Riacho da Raiz	-3,895861	-43,489250	SIRGAS2000	11/VII/2019	1	CICCAA04627				Felipe Ottoni; João Reis; José Silva; Lucas Vieira and Rozijane Fernandes	Erick C. Guimarães		CICCAA	L36	Preserved Specimen
DNA	Astyanax cf. bimaculatus		Animalia	Chordata	Actinopteri	Characiformes	Characidae		Piaba rabo de fogo	Astyanax			Brazil	Maranhão	Stream at balneário Repouso do Guerreiro	-3,749278	-43,340000	SIRGAS2000	20/IX/2019	19	CICCAA04694				Felipe Otonni; João Reis and Lucas Vieira	Felipe P. Ottoni		CICCAA	L21	Preserved Specimen
ALC	Astyanax cf. bimaculatus		Animalia	Chordata	Actinopteri	Characiformes	Characidae		Piaba rabo de fogo	Astyanax			Brazil	Maranhão	Stream at balneário Repouso do Guerreiro	-3,749278	-43,340000	SIRGAS2000	20/IX/2019	42	CICCAA04740				Felipe Otonni; João Reis and Lucas Vieira	Lucas O. Vieira		CICCAA	L21	Preserved Specimen
ALC	Astyanax cf. bimaculatus		Animalia	Chordata	Actinopteri	Characiformes	Characidae		Piaba rabo de fogo	Astyanax			Brazil	Maranhão	Riacho Feio, São José community	-3,851750	-43,298056	SIRGAS2000	02/IV/2019	2	CICCAA04756				Lucas Vieira	Lucas O. Vieira		CICCAA	L12	Preserved Specimen
ALC	Astyanax cf. bimaculatus		Animalia	Chordata	Actinopteri	Characiformes	Characidae		Piaba rabo de fogo	Astyanax			Brazil	Maranhão	Riachinho, Água Branca community	-3,887083	-43,276972	SIRGAS2000	06/II/2022	2	CICCAA06114				Lucas Vieira and Marcony Coelho	Marcony S.P. Coelho		CICCAA	L15	Preserved Specimen
ALC	Astyanax cf. bimaculatus		Animalia	Chordata	Actinopteri	Characiformes	Characidae		Piaba rabo de fogo	Astyanax			Brazil	Maranhão	Riacho Feio, São José community	-3,851750	-43,298056	SIRGAS2000	06/II/2022	7	CICCAA06201				Lucas Vieira and Marcony Coelho	Lucas O. Vieira		CICCAA	L12	Preserved Specimen
ALC	Astyanax cf. bimaculatus		Animalia	Chordata	Actinopteri	Characiformes	Characidae		Piaba rabo de fogo	Astyanax			Brazil	Maranhão	Rio Iguará, Poço Cumprido community	-4,048400	-43,582889	SIRGAS2000	24/X/2021	2	CICCAA06291				Diego Campos; Lucas Vieira; Maria. Bastos and Rafael. Oliveira	Lucas O. Vieira		CICCAA	L19	Preserved Specimen
ALC	Astyanax cf. bimaculatus		Animalia	Chordata	Actinopteri	Characiformes	Characidae		Piaba rabo de fogo	Astyanax			Brazil	Maranhão	Rio Iguará, Poço Cumprido community	-3,837639	-43,328083	SIRGAS2000	01/VIII/2021	7	CICCAA06322				L. Vieira; Marcony Coelho; Maurício Paiva and Rafael Oliveira	Lucas O. Vieira		CICCAA	L31	Preserved Specimen
ALC	Astyanax cf. bimaculatus		Animalia	Chordata	Actinopteri	Characiformes	Characidae		Piaba rabo de fogo	Astyanax			Brazil	Maranhão	Stream in the balneário at the entrance of Anapurus	-3,670911	-43,119361	SIRGAS2000	19/XII/2019	4	CICCAA06372				Felipe Ottoni; João Reis; Lucas Vieira; Marcony Coelho and Rafael Oliveira	Lucas O. Vieira		CICCAA	L01	Preserved Specimen
ALC	Astyanax cf. bimaculatus		Animalia	Chordata	Actinopteri	Characiformes	Characidae		Piaba rabo de fogo	Astyanax			Brazil	Maranhão	Stream at balneário São Lourenço	-3,654528	-43,113944	SIRGAS2000	20/IV/2020	1	CICCAA06395				Beatriz Costa; Diego Campos; Lucas Vieira and Rafael Oliveira	Lucas O. Vieira		CICCAA	L02	Preserved Specimen
ALC	Astyanax cf. bimaculatus		Animalia	Chordata	Actinopteri	Characiformes	Characidae		Piaba rabo de fogo	Astyanax			Brazil	Maranhão	Rio Munim, bridge at Mangabeira community	-3,809472	-43,409222	SIRGAS2000	24/X/2021	1	CICCAA06424				Diego Campos; Lucas Vieira; Maria. Bastos and Rafael. Oliveira	Lucas O. Vieira		CICCAA	L33	Preserved Specimen
ALC	Astyanax cf. bimaculatus		Animalia	Chordata	Actinopteri	Characiformes	Characidae		Piaba rabo de fogo	Astyanax			Brazil	Maranhão	Stream at balneário Repouso do Guerreiro	-3,749278	-43,340000	SIRGAS2000	11/III/2020	28	CICCAA06437				Antônio Bezerra; Brenda Furtado; Ianca Gouvêa; Lucas Vieira; Marcony Coelho and Maurício Paiva	Lucas O. Vieira		CICCAA	L21	Preserved Specimen
DNA	Astyanax cf. bimaculatus		Animalia	Chordata	Actinopteri	Characiformes	Characidae		Piaba rabo de fogo	Astyanax			Brazil	Maranhão	Riacho da Raiz	-3,895861	-43,489250	SIRGAS2000	11/VII/2019	2	CICCAA06521				Felipe Ottoni; João Reis; José Silva; Lucas Vieira and Rozijane Fernandes	Lucas O. Vieira		CICCAA	L36	Preserved Specimen
ALC	Astyanax cf. bimaculatus		Animalia	Chordata	Actinopteri	Characiformes	Characidae		Piaba rabo de fogo	Astyanax			Brazil	Maranhão	Stream at balneário Repouso do Guerreiro	-3,749278	-43,340000	SIRGAS2000	11/III/2020	1	CICCAA06633				Antônio Bezerra; Brenda Furtado; Ianca Gouvêa; Lucas Vieira; Marcony Coelho and Maurício Paiva	Lucas O. Vieira		CICCAA	L21	Preserved Specimen
ALC	Astyanax cf. bimaculatus		Animalia	Chordata	Actinopteri	Characiformes	Characidae		Piaba rabo de fogo	Astyanax			Brazil	Maranhão	Stream crossing a road in the Resex	-3,936111	-43,508194	SIRGAS2000	24/X/2021	3	CICCAA06761				Diego Campos; Lucas Vieira; Maria. Bastos and Rafael. Oliveira	Lucas O. Vieira		CICCAA	L82	Preserved Specimen
ALC	Astyanax cf. bimaculatus		Animalia	Chordata	Actinopteri	Characiformes	Characidae		Piaba rabo de fogo	Astyanax			Brazil	Maranhão	Stream crossing the road	-4,181564	-43,233750	SIRGAS2000	10/VII/2022	4	CICCAA06805				Lucas Vieira; Marcony Coelho; Maurício Paiva and Rafael Oliveira	Lucas O. Vieira		CICCAA	L46	Preserved Specimen
ALC	Astyanax cf. bimaculatus		Animalia	Chordata	Actinopteri	Characiformes	Characidae		Piaba rabo de fogo	Astyanax			Brazil	Maranhão	Riacho do boi	-4,320106	-43,219389	SIRGAS2000	10/VII/2022	11	CICCAA06816				Lucas Vieira; Marcony Coelho; Maurício Paiva and Rafael Oliveira	Lucas O. Vieira		CICCAA	L49	Preserved Specimen
ALC	Astyanax cf. bimaculatus		Animalia	Chordata	Actinopteri	Characiformes	Characidae		Piaba rabo de fogo	Astyanax			Brazil	Maranhão	Riacho do boi	-4,434711	-43,196361	SIRGAS2000	10/VII/2022	1	CICCAA06848				Lucas Vieira; Marcony Coelho; Maurício Paiva and Rafael Oliveira	Lucas O. Vieira		CICCAA	L51	Preserved Specimen
ALC	Astyanax cf. bimaculatus		Animalia	Chordata	Actinopteri	Characiformes	Characidae		Piaba rabo de fogo	Astyanax			Brazil	Maranhão	Riacho barrigudinho	-4,312806	-43,227528	SIRGAS2000	10/VII/2022	3	CICCAA06859				Lucas Vieira; Marcony Coelho; Maurício Paiva and Rafael Oliveira	Lucas O. Vieira		CICCAA	L48	Preserved Specimen
ALC	Astyanax cf. bimaculatus		Animalia	Chordata	Actinopteri	Characiformes	Characidae		Piaba rabo de fogo	Astyanax			Brazil	Maranhão	Stream, Laranjeira community	-3,875303	-43,050167	SIRGAS2000	09/VII/2022	1	CICCAA06878				Lucas Vieira; Marcony Coelho; Maurício Paiva and Rafael Oliveira	Lucas O. Vieira		CICCAA	L43	Preserved Specimen
ALC	Astyanax cf. bimaculatus		Animalia	Chordata	Actinopteri	Characiformes	Characidae		Piaba rabo de fogo	Astyanax			Brazil	Maranhão	Stream crossing the road	-4,206639	-43,246333	SIRGAS2000	10/VII/2022	1	CICCAA06890				Lucas Vieira; Marcony Coelho; Maurício Paiva and Rafael Oliveira	Lucas O. Vieira		CICCAA	L47	Preserved Specimen
ALC	Astyanax cf. bimaculatus		Animalia	Chordata	Actinopteri	Characiformes	Characidae		Piaba rabo de fogo	Astyanax			Brazil	Maranhão	Rio Munim, Cachoeira Grande	-2,926736	-44,052556	SIRGAS2000	29/VII/2022	3	CICCAA06915				Lucas Vieira; Marcony Coelho; Maurício Paiva and Rafael Oliveira	Lucas O. Vieira		CICCAA	L69	Preserved Specimen
ALC	Astyanax cf. bimaculatus		Animalia	Chordata	Actinopteri	Characiformes	Characidae		Piaba rabo de fogo	Astyanax			Brazil	Maranhão	Rio Munim, Presidente Juscelino	-2,927606	-44,064028	SIRGAS2000	29/VII/2022	1	CICCAA06926				Lucas Vieira; Marcony Coelho; Maurício Paiva and Rafael Oliveira	Lucas O. Vieira		CICCAA	L74	Preserved Specimen
ALC	Astyanax cf. bimaculatus		Animalia	Chordata	Actinopteri	Characiformes	Characidae		Piaba rabo de fogo	Astyanax			Brazil	Maranhão	Stream next to the road MA-402	-2,860306	-44,054028	SIRGAS2000	29/VII/2022	1	CICCAA06945				Lucas Vieira; Marcony Coelho; Maurício Paiva and Rafael Oliveira	Lucas O. Vieira		CICCAA	L71	Preserved Specimen
ALC	Astyanax cf. bimaculatus		Animalia	Chordata	Actinopteri	Characiformes	Characidae		Piaba rabo de fogo	Astyanax			Brazil	Maranhão	Rio Una, Cachoeira do Arruda	-2,892083	-43,970500	SIRGAS2000	30/VII/2022	2	CICCAA06956				L. Vieira; Marcony Coelho; Maurício Paiva and Rafael Oliveira	Lucas O. Vieira		CICCAA	L75	Preserved Specimen
ALC	Astyanax cf. bimaculatus		Animalia	Chordata	Actinopteri	Characiformes	Characidae		Piaba rabo de fogo	Astyanax			Brazil	Maranhão	Rio das Cobra, Santa Helena community	-2,822806	-44,043000	SIRGAS2000	28/VII/2022	1	CICCAA06963				Lucas Vieira; Marcony Coelho; Maurício Paiva and Rafael Oliveira	Lucas O. Vieira		CICCAA	L67	Preserved Specimen
ALC	Astyanax cf. bimaculatus		Animalia	Chordata	Actinopteri	Characiformes	Characidae		Piaba rabo de fogo	Astyanax			Brazil	Maranhão	Riacho at the entrance to Icatu	-2,782917	-44,046722	SIRGAS2000	29/VII/2022	1	CICCAA06999				Lucas Vieira; Marcony Coelho; Maurício Paiva and Rafael Oliveira	Lucas O. Vieira		CICCAA	L68	Preserved Specimen
ALC	Astyanax cf. bimaculatus		Animalia	Chordata	Actinopteri	Characiformes	Characidae		Piaba rabo de fogo	Astyanax			Brazil	Maranhão	Rio Una, between the municipalities of Morro and Icatu	-2,834183	-44,034672	SIRGAS2000	28/VII/2022	1	CICCAA07010				Lucas Vieira; Marcony Coelho; Maurício Paiva and Rafael Oliveira	Lucas O. Vieira		CICCAA	L66	Preserved Specimen
ALC	Astyanax cf. bimaculatus		Animalia	Chordata	Actinopteri	Characiformes	Characidae		Piaba rabo de fogo	Astyanax			Brazil	Maranhão	Stream crossing the road MA-020	-2,920728	-44,042083	SIRGAS2000	29/VII/2022	1	CICCAA07023				Lucas Vieira; Marcony Coelho; Maurício Paiva and Rafael Oliveira	Lucas O. Vieira		CICCAA	L70	Preserved Specimen
ALC	Astyanax cf. bimaculatus		Animalia	Chordata	Actinopteri	Characiformes	Characidae		Piaba rabo de fogo	Astyanax			Brazil	Maranhão	Stream on the road MA-224	-3,312833	-43,506972	SIRGAS2000	15/IX/2022	3	CICCAA07206				Antônio Bezerra; Lucas Vieira; Mauricio Paiva and Rafael Oliveira	Lucas O. Vieira		CICCAA	L56	Preserved Specimen
ALC	Astyanax cf. bimaculatus		Animalia	Chordata	Actinopteri	Characiformes	Characidae		Piaba rabo de fogo	Astyanax			Brazil	Maranhão	Rio Preto, São Benedito do Rio Preto	-3,333056	-43,526333	SIRGAS2000	15/IX/2022	1	CICCAA07245				Antônio Bezerra; Lucas Vieira; Mauricio Paiva and Rafael Oliveira	Lucas O. Vieira		CICCAA	L57	Preserved Specimen
ALC	Astyanax cf. bimaculatus		Animalia	Chordata	Actinopteri	Characiformes	Characidae		Piaba rabo de fogo	Astyanax			Brazil	Maranhão	Rio Bandeira	-3,196944	-43,408139	SIRGAS2000	15/IX/2022	1	CICCAA07287				Antônio Bezerra; Lucas Vieira; Mauricio Paiva and Rafael Oliveira	Lucas O. Vieira		CICCAA	L54	Preserved Specimen
DNA	Auchenipterus menezesi Ferraris & Vari, 1999		Animalia	Chordata	Actinopteri	Siluriformes	Auchenipteridae		Bagre, Mandi	Auchenipterus	menezesi	Ferraris & Vari, 1999	Brazil	Maranhão	Riacho Feio, São José community	-3,855194	-43,287333	SIRGAS2000	16/V/2020	1	CICCAA06534				Diego Campos; Lucas Vieira; Marciara Silva; Marcony Coelho and Rafael Oliveira	Lucas O. Vieira		CICCAA	L13	Preserved Specimen
ALC	Auchenipterus menezesi Ferraris & Vari, 1999		Animalia	Chordata	Actinopteri	Siluriformes	Auchenipteridae		Bagre, Mandi	Auchenipterus	menezesi	Ferraris & Vari, 1999	Brazil	Maranhão	Rio Iguará on the road BR-222	-3,552678	-43,873056	SIRGAS2000	17/IX/2022	178	CICCAA07233				Antônio Bezerra; Lucas Vieira; Mauricio Paiva and Rafael Oliveira	Lucas O. Vieira		CICCAA	L64	Preserved Specimen
ALC	Auchenipterus menezesi Ferraris & Vari, 1999		Animalia	Chordata	Actinopteri	Siluriformes	Auchenipteridae		Bagre, Mandi	Auchenipterus	menezesi	Ferraris & Vari, 1999	Brazil	Maranhão	Rio Preto, São Benedito do Rio Preto	-3,333056	-43,526333	SIRGAS2000	15/IX/2022	1	CICCAA07254				Antônio Bezerra; Lucas Vieira; Mauricio Paiva and Rafael Oliveira	Lucas O. Vieira		CICCAA	L57	Preserved Specimen
DNA	Auchenipterus menezesi Ferraris & Vari, 1999		Animalia	Chordata	Actinopteri	Siluriformes	Auchenipteridae		Bagre, Mandi	Auchenipterus	menezesi	Ferraris & Vari, 1999	Brazil	Maranhão	Rio Iguará on the road BR-222	-3,552678	-43,873056	SIRGAS2000	17/IX/2022	2	CICCAA07418				Antônio Bezerra; Lucas Vieira; Mauricio Paiva and Rafael Oliveira	Lucas O. Vieira		CICCAA	L64	Preserved Specimen
ALC	Bagre bagre (Linnaeus, 1766)		Animalia	Chordata	Actinopteri	Siluriformes	Ariidae		Bagre	Bagre	bagre	(Linnaeus, 1766)	Brazil	Maranhão	Rio Munim mouth at Icatu	-2,776072	-44,067028	SIRGAS2000	28/VII/2022	2	CICCAA07377				Lucas Vieira; Marcony Coelho; Maurício Paiva and Rafael Oliveira	Lucas O. Vieira and Pâmella S. Brito		CICCAA	L65	Preserved Specimen
ALC	Batrachoides surinamensis (Bloch & Schneider, 1801)		Animalia	Chordata	Actinopteri	Batrachoidiformes	Batrachoididae		Pacamão	Batrachoides	surinamensis	(Bloch & Schneider, 1801)	Brazil	Maranhão	Rio Munim mouth at Icatu	-2,776072	-44,067028	SIRGAS2000	28/VII/2022	1	CICCAA07371				Lucas Vieira; Marcony Coelho; Maurício Paiva and Rafael Oliveira	Lucas O. Vieira and Pâmella S. Brito		CICCAA	L65	Preserved Specimen
DNA	Batrochoglanis sp.	Possible undescribed species	Animalia	Chordata	Actinopteri	Siluriformes	Pseudopimelodidae	Genus		Batrochoglanis			Brazil	Maranhão	Stream in the balneário at the entrance of Anapurus	-3,670911	-43,119361	SIRGAS2000	19/X/2019	3	CICCAA03770				Beatriz costa; Felipe.Otonni; João Reis; L. Vieira; Marcony Coelho; Maurício Paiva and Rafael Oliveira	Lucas O. Vieira		CICCAA	L01	Preserved Specimen
DNA	Batrochoglanis sp.	Possible undescribed species	Animalia	Chordata	Actinopteri	Siluriformes	Pseudopimelodidae	Genus		Batrochoglanis			Brazil	Maranhão	Riacho Feio, São José community	-3,855194	-43,287333	SIRGAS2000	04/X/2019	1	CICCAA03834				Ana Paula Alves; Antônio Bezerra; Elioenai Oliveira; Lucas Vieira and Thaynara Lages	Lucas O. Vieira		CICCAA	L13	Preserved Specimen
ALC	Batrochoglanis sp.	Possible undescribed species	Animalia	Chordata	Actinopteri	Siluriformes	Pseudopimelodidae	Genus		Batrochoglanis			Brazil	Maranhão	Stream in the balneário at the entrance of Anapurus	-3,670911	-43,119361	SIRGAS2000	19/X/2019	2	CICCAA03857				Beatriz costa; Felipe.Otonni; João Reis; L. Vieira; Marcony Coelho; Maurício Paiva and Rafael Oliveira	Lucas O. Vieira		CICCAA	L01	Preserved Specimen
DNA	Batrochoglanis sp.	Possible undescribed species	Animalia	Chordata	Actinopteri	Siluriformes	Pseudopimelodidae	Genus		Batrochoglanis			Brazil	Maranhão	Riacho Feio, São José community	-3,855194	-43,287333	SIRGAS2000	10/IV/2020	1	CICCAA03961				Henrique Silva; Luciano Vieira; Marcony Coelho and Rafael Oliveira	Rafael F. Oliveira		CICCAA	L13	Preserved Specimen
DNA	Batrochoglanis sp.	Possible undescribed species	Animalia	Chordata	Actinopteri	Siluriformes	Pseudopimelodidae	Genus		Batrochoglanis			Brazil	Maranhão	Stream in the balneário at the entrance of Anapurus	-3,670911	-43,119361	SIRGAS2000	19/X/2019	2	CICCAA03972				Beatriz costa; Felipe.Otonni; João Reis; L. Vieira; Marcony Coelho; Maurício Paiva and Rafael Oliveira	Rafael F. Oliveira		CICCAA	L01	Preserved Specimen
ALC	Batrochoglanis sp.	Possible undescribed species	Animalia	Chordata	Actinopteri	Siluriformes	Pseudopimelodidae	Genus		Batrochoglanis			Brazil	Maranhão	Rio Iguará, Malhadinha community	-3,907722	-43,748833	SIRGAS2000	24/IX/2020	3	CICCAA06251				Lucas Vieira and Marcony Coelho	Lucas O. Vieira		CICCAA	L17	Preserved Specimen
DNA	Batrochoglanis sp.	Possible undescribed species	Animalia	Chordata	Actinopteri	Siluriformes	Pseudopimelodidae	Genus		Batrochoglanis			Brazil	Maranhão	Rio Iguará, Malhadinha community	-3,900903	-43,748833	SIRGAS2000	03/X/2021	1	CICCAA06467				Lucas Vieira; Marcony Coelho and Rafael Oliveira	Lucas O. Vieira		CICCAA	L18	Preserved Specimen
DNA	Batrochoglanis sp.	Possible undescribed species	Animalia	Chordata	Actinopteri	Siluriformes	Pseudopimelodidae	Genus		Batrochoglanis			Brazil	Maranhão	Riacho Feio, São José community	-3,855194	-43,287333	SIRGAS2000	16/V/2020	1	CICCAA06536				Lucas Vieira; Marcony Coelho and Rafael Oliveira	Lucas O. Vieira		CICCAA	L13	Preserved Specimen
ALC	Batrochoglanis sp.	Possible undescribed species	Animalia	Chordata	Actinopteri	Siluriformes	Pseudopimelodidae	Genus		Batrochoglanis			Brazil	Maranhão	Rio Iguará, Malhadinha community	-3,907722	-43,748833	SIRGAS2000	24/IX/2020	1	CICCAA06654				Lucas Vieira and Marcony Coelho	Lucas O. Vieira		CICCAA	L17	Preserved Specimen
ALC	Batrochoglanis sp.	Possible undescribed species	Animalia	Chordata	Actinopteri	Siluriformes	Pseudopimelodidae	Genus		Batrochoglanis			Brazil	Maranhão	Riacho Paulica on the road BR-222	-3,519861	-43,975194	SIRGAS2000	17/IX/2022	3	CICCAA07318				Antônio Bezerra; Lucas Vieira; Mauricio Paiva and Rafael Oliveira	Lucas O. Vieira		CICCAA	L63	Preserved Specimen
ALC	Batrochoglanis sp.	Possible undescribed species	Animalia	Chordata	Actinopteri	Siluriformes	Pseudopimelodidae	Genus		Batrochoglanis			Brazil	Maranhão	Riacho Feio, São José community	-3,855194	-43,287333	SIRGAS2000	27/VII/2021	1	CICCAA07455				Lucas Vieira	Lucas O. Vieira		CICCAA	L13	Preserved Specimen
ALC	Batrochoglanis sp.	Possible undescribed species	Animalia	Chordata	Actinopteri	Siluriformes	Pseudopimelodidae	Genus		Batrochoglanis			Brazil	Maranhão	Riacho Feio, São José community	-3,855194	-43,287333	SIRGAS2000	16/V/2020	1	CICCAA07456				Diego Campos; Lucas Vieira; Marciara Silva; Marcony Coelho and Rafael Oliveira	Lucas O. Vieira		CICCAA	L13	Preserved Specimen
ALC	Batrochoglanis sp.	Possible undescribed species	Animalia	Chordata	Actinopteri	Siluriformes	Pseudopimelodidae	Genus		Batrochoglanis			Brazil	Maranhão	Riacho Feio, São José community	-3,855194	-43,287333	SIRGAS2000	01/VIII/2021	2	CICCAA07457				L. Vieira; Marcony Coelho; Maurício Paiva and Rafael Oliveira	Lucas O. Vieira		CICCAA	L13	Preserved Specimen
ALC	Batrochoglanis sp.	Possible undescribed species	Animalia	Chordata	Actinopteri	Siluriformes	Pseudopimelodidae	Genus		Batrochoglanis			Brazil	Maranhão	Stream in the balneário at the entrance of Anapurus	-3,670911	-43,119361	SIRGAS2000	19/XII/2019	6	CICCAA07458				Felipe Ottoni; João Reis; Lucas Vieira; Marcony Coelho and Rafael Oliveira	Lucas O. Vieira		CICCAA	L01	Preserved Specimen
ALC	Brachychalcinus cf. parnaibae		Animalia	Chordata	Actinopteri	Characiformes	Characidae		Piaba, Chatinha	Brachychalcinus			Brazil	Maranhão	Rio Munim, Cachoeira Grande	-2,926736	-44,052556	SIRGAS2000	29/VII/2022	1	CICCAA06913				Lucas Vieira; Marcony Coelho; Maurício Paiva and Rafael Oliveira	Lucas O. Vieira		CICCAA	L69	Preserved Specimen
ALC	Brachyhypopomus sp.	Possible undescribed species	Animalia	Chordata	Actinopteri	Gymnotiformes	Hypopomidae	Genus	Sarapó, Catana	Brachyhypopomus			Brazil	Maranhão	Stream in the balneário at the entrance of Anapurus	-3,670911	-43,119361	SIRGAS2000	17/I/2018	1	CICCAA02021				Erick Guimarães; Lucas Vieira; Pâmella Brito and Revangivaldo Silva	Felipe P. Ottoni		CICCAA	L01	Preserved Specimen
DNA	Brachyhypopomus sp.	Possible undescribed species	Animalia	Chordata	Actinopteri	Gymnotiformes	Hypopomidae	Genus	Sarapó, Catana	Brachyhypopomus			Brazil	Maranhão	Stream at balneário Repouso do Guerreiro	-3,749278	-43,340000	SIRGAS2000	10/I/2020	2	CICCAA02448				Elioenai Oliveira; Felipe Ottoni; João Reis and Rafael Oliveira	Felipe P. Ottoni		CICCAA	L21	Preserved Specimen
ALC	Brachyhypopomus sp.	Possible undescribed species	Animalia	Chordata	Actinopteri	Gymnotiformes	Hypopomidae	Genus	Sarapó, Catana	Brachyhypopomus			Brazil	Maranhão	Stream at balneário Repouso do Guerreiro	-3,749278	-43,340000	SIRGAS2000	10/I/2020	1	CICCAA02457				Elioenai Oliveira; Felipe Ottoni; João Reis and Rafael Oliveira	Rafael F. Oliveira		CICCAA	L21	Preserved Specimen
DNA	Brachyhypopomus sp.	Possible undescribed species	Animalia	Chordata	Actinopteri	Gymnotiformes	Hypopomidae	Genus	Sarapó, Catana	Brachyhypopomus			Brazil	Maranhão	Stream in the balneário at the entrance of Anapurus	-3,670911	-43,119361	SIRGAS2000	19/X/2019	25	CICCAA03796				Beatriz costa; Felipe.Otonni; João Reis; L. Vieira; Marcony Coelho; Maurício Paiva and Rafael Oliveira	Lucas O. Vieira		CICCAA	L01	Preserved Specimen
DNA	Brachyhypopomus sp.	Possible undescribed species	Animalia	Chordata	Actinopteri	Gymnotiformes	Hypopomidae	Genus	Sarapó, Catana	Brachyhypopomus			Brazil	Maranhão	Stream at balneário Repouso do Guerreiro	-3,749278	-43,340000	SIRGAS2000	20/IX/2019	2	CICCAA03811				Felipe Otonni; João Reis and Lucas Vieira	Lucas O. Vieira		CICCAA	L21	Preserved Specimen
ALC	Brachyhypopomus sp.	Possible undescribed species	Animalia	Chordata	Actinopteri	Gymnotiformes	Hypopomidae	Genus	Sarapó, Catana	Brachyhypopomus			Brazil	Maranhão	Stream in the balneário at the entrance of Anapurus	-3,670911	-43,119361	SIRGAS2000	29/VIII/2018	1	CICCAA04488				Antônio Bezerra; Júnior Rodrigues and Lucas Vieira	Erick C. Guimarães		CICCAA	L01	Preserved Specimen
ALC	Brachyhypopomus sp.	Possible undescribed species	Animalia	Chordata	Actinopteri	Gymnotiformes	Hypopomidae	Genus	Sarapó, Catana	Brachyhypopomus			Brazil	Maranhão	Stream in the balneário at the entrance of Anapurus	-3,670911	-43,119361	SIRGAS2000	01/III/2019	1	CICCAA04624				Antônio Bezerra; Júnior Rodrigues and Lucas Vieira	Erick C. Guimarães		CICCAA	L01	Preserved Specimen
ALC	Brachyhypopomus sp.	Possible undescribed species	Animalia	Chordata	Actinopteri	Gymnotiformes	Hypopomidae	Genus	Sarapó, Catana	Brachyhypopomus			Brazil	Maranhão	Riachinho, Cumbre community	-3,863000	-43,286167	SIRGAS2000	06/II/2022	3	CICCAA06183				Lucas Vieira and Marcony Coelho	Lucas O. Vieira		CICCAA	L14	Preserved Specimen
ALC	Brachyhypopomus sp.	Possible undescribed species	Animalia	Chordata	Actinopteri	Gymnotiformes	Hypopomidae	Genus	Sarapó, Catana	Brachyhypopomus			Brazil	Maranhão	Stream in the balneário at the entrance of Anapurus	-3,670911	-43,119361	SIRGAS2000	19/XII/2019	2	CICCAA06384				Felipe Ottoni; João Reis; Lucas Vieira; Marcony Coelho and Rafael Oliveira	Lucas O. Vieira		CICCAA	L01	Preserved Specimen
DNA	Brachyhypopomus sp.	Possible undescribed species	Animalia	Chordata	Actinopteri	Gymnotiformes	Hypopomidae	Genus	Sarapó, Catana	Brachyhypopomus			Brazil	Maranhão	Riacho crossing the road at Poços community	-3,562392	-43,064556	SIRGAS2000	14/VII/2019	1	CICCAA06511				Diego Campos; Felipe Ottoni; João Reis and Lucas Vieira	Lucas O. Vieira		CICCAA	L04	Preserved Specimen
ALC	Brachyhypopomus sp.	Possible undescribed species	Animalia	Chordata	Actinopteri	Gymnotiformes	Hypopomidae	Genus	Sarapó, Catana	Brachyhypopomus			Brazil	Maranhão	Riachinho, Cumbre community	-3,863000	-43,286167	SIRGAS2000	16/V/2020	1	CICCAA06658				Diego Campos; Lucas Vieira; Marciara Silva; Marcony Coelho and Rafael Oliveira	Lucas O. Vieira		CICCAA	L14	Preserved Specimen
ALC	Brachyhypopomus sp.	Possible undescribed species	Animalia	Chordata	Actinopteri	Gymnotiformes	Hypopomidae	Genus	Sarapó, Catana	Brachyhypopomus			Brazil	Maranhão	Stream crossing a road in the Resex	-3,936111	-43,508194	SIRGAS2000	24/X/2021	1	CICCAA06760				Diego Campos; Lucas Vieira; Maria. Bastos and Rafael. Oliveira	Lucas O. Vieira		CICCAA	L82	Preserved Specimen
ALC	Brachyhypopomus sp.	Possible undescribed species	Animalia	Chordata	Actinopteri	Gymnotiformes	Hypopomidae	Genus	Sarapó, Catana	Brachyhypopomus			Brazil	Maranhão	Rio Una, Cachoeira do Arruda	-2,892083	-43,970500	SIRGAS2000	30/VII/2022	2	CICCAA06952				L. Vieira; Marcony Coelho; Maurício Paiva and Rafael Oliveira	Lucas O. Vieira		CICCAA	L75	Preserved Specimen
ALC	Brachyhypopomus sp.	Possible undescribed species	Animalia	Chordata	Actinopteri	Gymnotiformes	Hypopomidae	Genus	Sarapó, Catana	Brachyhypopomus			Brazil	Maranhão	Rio Bandeira, Belágua	-3,156306	-43,509833	SIRGAS2000	15/IX/2022	1	CICCAA07260				Antônio Bezerra; Lucas Vieira; Mauricio Paiva and Rafael Oliveira	Lucas O. Vieira		CICCAA	L52	Preserved Specimen
ALC	Bryconops aff. affinis		Animalia	Chordata	Actinopteri	Characiformes	Iguanodectidae		Dórico	Bryconops			Brazil	Maranhão	Stream in the balneário at the entrance of Anapurus	-3,670911	-43,119361	SIRGAS2000	17/I/2018	2	CICCAA02024				Erick Guimarães; Lucas Vieira; Pâmella Brito and Revangivaldo Silva	Felipe P. Ottoni		CICCAA	L01	Preserved Specimen
ALC	Bryconops aff. affinis		Animalia	Chordata	Actinopteri	Characiformes	Iguanodectidae		Dórico	Bryconops			Brazil	Maranhão	Stream in the balneário at the entrance of Anapurus	-3,670911	-43,119361	SIRGAS2000	19/X/2019	17	CICCAA02424				Beatriz costa; Felipe.Otonni; João Reis; L. Vieira; Marcony Coelho; Maurício Paiva and Rafael Oliveira	Lucas O. Vieira		CICCAA	L01	Preserved Specimen
ALC	Bryconops aff. affinis		Animalia	Chordata	Actinopteri	Characiformes	Iguanodectidae		Dórico	Bryconops			Brazil	Maranhão	Riacho Feio, Boa Vista community	-3,847722	-43,314028	SIRGAS2000	06/II/2022	14	CICCAA02779				Lucas Vieira and Marcony Coelho	Lucas O. Vieira		CICCAA	L10	Preserved Specimen
ALC	Bryconops aff. affinis		Animalia	Chordata	Actinopteri	Characiformes	Iguanodectidae		Dórico	Bryconops			Brazil	Maranhão	Riacho Feio, São José community	-3,851750	-43,298056	SIRGAS2000	19/VII/2018	1	CICCAA02809				Lucas Vieira	Lucas O. Vieira		CICCAA	L12	Preserved Specimen
ALC	Bryconops aff. affinis		Animalia	Chordata	Actinopteri	Characiformes	Iguanodectidae		Dórico	Bryconops			Brazil	Maranhão	Stream in the balneário at the entrance of Anapurus	-3,670911	-43,119361	SIRGAS2000	25/II/2013	4	CICCAA02957				Diego Campos and Jorge Nunes	Felipe P. Ottoni		CICCAA	L01	Preserved Specimen
ALC	Bryconops aff. affinis		Animalia	Chordata	Actinopteri	Characiformes	Iguanodectidae		Dórico	Bryconops			Brazil	Maranhão	Riacho Feio, São José community	-3,855194	-43,287333	SIRGAS2000	11/I/2020	1	CICCAA03928				Lucas Vieira and Marcony Coelho	Lucas O. Vieira		CICCAA	L13	Preserved Specimen
DNA	Bryconops aff. affinis		Animalia	Chordata	Actinopteri	Characiformes	Iguanodectidae		Dórico	Bryconops			Brazil	Maranhão	Stream in the balneário at the entrance of Anapurus	-3,670911	-43,119361	SIRGAS2000	01/III/2019	1	CICCAA04540				Antônio Bezerra; Júnior Rodrigues and Lucas Vieira	Lucas O. Vieira		CICCAA	L01	Preserved Specimen
ALC	Bryconops aff. affinis		Animalia	Chordata	Actinopteri	Characiformes	Iguanodectidae		Dórico	Bryconops			Brazil	Maranhão	Riacho Feio, São José community	-3,851750	-43,298056	SIRGAS2000	19/VII/2018	1	CICCAA04604				Lucas Vieira	Erick C. Guimarães		CICCAA	L12	Preserved Specimen
ALC	Bryconops aff. affinis		Animalia	Chordata	Actinopteri	Characiformes	Iguanodectidae		Dórico	Bryconops			Brazil	Maranhão	Stream in the balneário at the entrance of Anapurus	-3,670911	-43,119361	SIRGAS2000	01/III/2019	9	CICCAA04623				Antônio Bezerra; Júnior Rodrigues and Lucas Vieira	Erick C. Guimarães		CICCAA	L01	Preserved Specimen
DNA	Bryconops aff. affinis		Animalia	Chordata	Actinopteri	Characiformes	Iguanodectidae		Dórico	Bryconops			Brazil	Maranhão	Stream in the balneário at the entrance of Anapurus	-3,670911	-43,119361	SIRGAS2000	19/X/2019	110	CICCAA04775				Beatriz costa; Felipe.Otonni; João Reis; L. Vieira; Marcony Coelho; Maurício Paiva and Rafael Oliveira	Lucas O. Vieira		CICCAA	L01	Preserved Specimen
C&S	Bryconops aff. affinis		Animalia	Chordata	Actinopteri	Characiformes	Iguanodectidae		Dórico	Bryconops			Brazil	Maranhão	Stream in the balneário at the entrance of Anapurus	-3,670911	-43,119361	SIRGAS2000	19/X/2019	7	CICCAA06187				Beatriz costa; Felipe.Otonni; João Reis; L. Vieira; Marcony Coelho; Maurício Paiva and Rafael Oliveira	Lucas O. Vieira		CICCAA	L01	Preserved Specimen
ALC	Bryconops aff. affinis		Animalia	Chordata	Actinopteri	Characiformes	Iguanodectidae		Dórico	Bryconops			Brazil	Maranhão	Riacho Feio, São José community	-3,851750	-43,298056	SIRGAS2000	06/II/2022	4	CICCAA06205				Lucas Vieira and Marcony Coelho	Lucas O. Vieira		CICCAA	L12	Preserved Specimen
ALC	Bryconops aff. affinis		Animalia	Chordata	Actinopteri	Characiformes	Iguanodectidae		Dórico	Bryconops			Brazil	Maranhão	Rio Munim, Cedro community	-3,837639	-43,328083	SIRGAS2000	01/VIII/2021	16	CICCAA06351				L. Vieira; Marcony Coelho; Maurício Paiva and Rafael Oliveira	Lucas O. Vieira		CICCAA	L31	Preserved Specimen
ALC	Bryconops aff. affinis		Animalia	Chordata	Actinopteri	Characiformes	Iguanodectidae		Dórico	Bryconops			Brazil	Maranhão	Stream in the balneário at the entrance of Anapurus	-3,670911	-43,119361	SIRGAS2000	19/XII/2019	132	CICCAA06376				Felipe Ottoni; João Reis; Lucas Vieira; Marcony Coelho and Rafael Oliveira	Lucas O. Vieira		CICCAA	L01	Preserved Specimen
ALC	Bryconops aff. affinis		Animalia	Chordata	Actinopteri	Characiformes	Iguanodectidae		Dórico	Bryconops			Brazil	Maranhão	Rio Munim, bridge at Mangabeira community	-3,809472	-43,409222	SIRGAS2000	24/X/2021	1	CICCAA06426				Diego Campos; Lucas Vieira; Maria. Bastos and Rafael. Oliveira	Lucas O. Vieira		CICCAA	L33	Preserved Specimen
ALC	Bryconops aff. affinis		Animalia	Chordata	Actinopteri	Characiformes	Iguanodectidae		Dórico	Bryconops			Brazil	Maranhão	Riacho Feio, São José community	-3,851750	-43,298056	SIRGAS2000	16/V/2020	1	CICCAA06448				Diego Campos; Lucas Vieira; Marciara Silva; Marcony Coelho and Rafael Oliveira	Lucas O. Vieira		CICCAA	L12	Preserved Specimen
DNA	Bryconops aff. affinis		Animalia	Chordata	Actinopteri	Characiformes	Iguanodectidae		Dórico	Bryconops			Brazil	Maranhão	Stream at balneário São Lourenço	-3,654528	-43,113944	SIRGAS2000	20/IV/2020	1	CICCAA06498				Beatriz Costa; Diego Campos; Lucas Vieira and Rafael Oliveira	Lucas O. Vieira		CICCAA	L02	Preserved Specimen
ALC	Bryconops aff. affinis		Animalia	Chordata	Actinopteri	Characiformes	Iguanodectidae		Dórico	Bryconops			Brazil	Maranhão	Riacho Pau Preto, Pau Preto community	-3,665250	-42,943194	SIRGAS2000	21/V/2022	1	CICCAA06584				Antônio Bezerra; Diego Campos; Lucas Vieira and Rafael Oliveira	Lucas O. Vieira		CICCAA	L38	Preserved Specimen
ALC	Bryconops aff. affinis		Animalia	Chordata	Actinopteri	Characiformes	Iguanodectidae		Dórico	Bryconops			Brazil	Maranhão	Riacho da Cruz, close to Palestina	-3,688333	-42,977722	SIRGAS2000	21/V/2022	1	CICCAA06588				Antônio Bezerra; Diego Campos; Lucas Vieira and Rafael Oliveira	Lucas O. Vieira		CICCAA	L39	Preserved Specimen
ALC	Bryconops aff. affinis		Animalia	Chordata	Actinopteri	Characiformes	Iguanodectidae		Dórico	Bryconops			Brazil	Maranhão	Stream in the balneário at the entrance of Anapurus	-3,670911	-43,119361	SIRGAS2000	19/X/2019	1	CICCAA06632				Beatriz costa; Felipe.Otonni; João Reis; L. Vieira; Marcony Coelho; Maurício Paiva and Rafael Oliveira	Lucas O. Vieira		CICCAA	L01	Preserved Specimen
ALC	Bryconops aff. affinis		Animalia	Chordata	Actinopteri	Characiformes	Iguanodectidae		Dórico	Bryconops			Brazil	Maranhão	Stream crossing the road	-4,370639	-43,204889	SIRGAS2000	10/VII/2022	1	CICCAA06741				Lucas Vieira; Marcony Coelho; Maurício Paiva and Rafael Oliveira	Lucas O. Vieira		CICCAA	L50	Preserved Specimen
ALC	Bryconops aff. affinis		Animalia	Chordata	Actinopteri	Characiformes	Iguanodectidae		Dórico	Bryconops			Brazil	Maranhão	Riacho do boi	-4,320106	-43,219389	SIRGAS2000	10/VII/2022	4	CICCAA06810				Lucas Vieira; Marcony Coelho; Maurício Paiva and Rafael Oliveira	Lucas O. Vieira		CICCAA	L49	Preserved Specimen
ALC	Bryconops aff. affinis		Animalia	Chordata	Actinopteri	Characiformes	Iguanodectidae		Dórico	Bryconops			Brazil	Maranhão	Rio Munim, Capoeira Grande community	-4,167442	-43,224444	SIRGAS2000	09/VII/2022	1	CICCAA06827				Lucas Vieira; Marcony Coelho; Maurício Paiva and Rafael Oliveira	Lucas O. Vieira		CICCAA	L44	Preserved Specimen
ALC	Bryconops aff. affinis		Animalia	Chordata	Actinopteri	Characiformes	Iguanodectidae		Dórico	Bryconops			Brazil	Maranhão	Riacho barrigudinho	-4,312806	-43,227528	SIRGAS2000	10/VII/2022	10	CICCAA06863				Lucas Vieira; Marcony Coelho; Maurício Paiva and Rafael Oliveira	Lucas O. Vieira		CICCAA	L48	Preserved Specimen
ALC	Bryconops aff. affinis		Animalia	Chordata	Actinopteri	Characiformes	Iguanodectidae		Dórico	Bryconops			Brazil	Maranhão	Stream, Laranjeira community	-3,875303	-43,050167	SIRGAS2000	09/VII/2022	12	CICCAA06873				Lucas Vieira; Marcony Coelho; Maurício Paiva and Rafael Oliveira	Lucas O. Vieira		CICCAA	L43	Preserved Specimen
ALC	Bryconops aff. affinis		Animalia	Chordata	Actinopteri	Characiformes	Iguanodectidae		Dórico	Bryconops			Brazil	Maranhão	Riacho das Pacas	-2,851372	-43,964472	SIRGAS2000	30/VII/2022	10	CICCAA06896				L. Vieira; Marcony Coelho; Maurício Paiva and Rafael Oliveira	Lucas O. Vieira		CICCAA	L76	Preserved Specimen
ALC	Bryconops aff. affinis		Animalia	Chordata	Actinopteri	Characiformes	Iguanodectidae		Dórico	Bryconops			Brazil	Maranhão	Rio Munim, Presidente Juscelino	-2,927606	-44,064028	SIRGAS2000	29/VII/2022	1	CICCAA06935				Lucas Vieira; Marcony Coelho; Maurício Paiva and Rafael Oliveira	Lucas O. Vieira		CICCAA	L74	Preserved Specimen
ALC	Bryconops aff. affinis		Animalia	Chordata	Actinopteri	Characiformes	Iguanodectidae		Dórico	Bryconops			Brazil	Maranhão	Rio Una, Cachoeira do Arruda	-2,892083	-43,970500	SIRGAS2000	30/VII/2022	15	CICCAA06946				L. Vieira; Marcony Coelho; Maurício Paiva and Rafael Oliveira	Lucas O. Vieira		CICCAA	L75	Preserved Specimen
ALC	Bryconops aff. affinis		Animalia	Chordata	Actinopteri	Characiformes	Iguanodectidae		Dórico	Bryconops			Brazil	Maranhão	Rio das Cobra, Santa Helena community	-2,822806	-44,043000	SIRGAS2000	28/VII/2022	39	CICCAA06964				Lucas Vieira; Marcony Coelho; Maurício Paiva and Rafael Oliveira	Lucas O. Vieira		CICCAA	L67	Preserved Specimen
ALC	Bryconops aff. affinis		Animalia	Chordata	Actinopteri	Characiformes	Iguanodectidae		Dórico	Bryconops			Brazil	Maranhão	Stream between the municipalities of Axixá and Presidente Juscelino	-2,897239	-44,071083	SIRGAS2000	29/VII/2022	14	CICCAA06977				Lucas Vieira; Marcony Coelho; Maurício Paiva and Rafael Oliveira	Lucas O. Vieira		CICCAA	L73	Preserved Specimen
ALC	Bryconops aff. affinis		Animalia	Chordata	Actinopteri	Characiformes	Iguanodectidae		Dórico	Bryconops			Brazil	Maranhão	Rio Una, between the municipalities of Morro and Icatu	-2,834183	-44,034672	SIRGAS2000	28/VII/2022	2	CICCAA07006				Lucas Vieira; Marcony Coelho; Maurício Paiva and Rafael Oliveira	Lucas O. Vieira		CICCAA	L66	Preserved Specimen
ALC	Bryconops aff. affinis		Animalia	Chordata	Actinopteri	Characiformes	Iguanodectidae		Dórico	Bryconops			Brazil	Maranhão	Riacho Feio, São José community	-3,855194	-43,287333	SIRGAS2000	28/IX/2021	6	CICCAA07122				Diego Campos; Lucas Vieira; Marciara Silva; Marcony Coelho and Rafael Oliveira	Lucas O. Vieira		CICCAA	L13	Preserved Specimen
ALC	Bryconops aff. affinis		Animalia	Chordata	Actinopteri	Characiformes	Iguanodectidae		Dórico	Bryconops			Brazil	Maranhão	Riacho Feio, São José community	-3,855194	-43,287333	SIRGAS2000	31/X/2021	3	CICCAA07124				Diego Campos; Lucas Vieira; Maria. Bastos and Rafael. Oliveira	Lucas O. Vieira		CICCAA	L13	Preserved Specimen
ALC	Bryconops aff. affinis		Animalia	Chordata	Actinopteri	Characiformes	Iguanodectidae		Dórico	Bryconops			Brazil	Maranhão	Riacho Feio, São José community	-3,855194	-43,287333	SIRGAS2000	28/XI/2021	4	CICCAA07126				Diego Campos; Lucas Vieira; Marciara Silva; Marcony Coelho and Rafael Oliveira	Lucas O. Vieira		CICCAA	L13	Preserved Specimen
ALC	Bryconops aff. affinis		Animalia	Chordata	Actinopteri	Characiformes	Iguanodectidae		Dórico	Bryconops			Brazil	Maranhão	Riacho Feio, São José community	-3,855194	-43,287333	SIRGAS2000	12/XII/2021	4	CICCAA07128				Diego Campos; Lucas Vieira; Marciara Silva; Marcony Coelho and Rafael Oliveira	Lucas O. Vieira		CICCAA	L13	Preserved Specimen
ALC	Bryconops aff. affinis		Animalia	Chordata	Actinopteri	Characiformes	Iguanodectidae		Dórico	Bryconops			Brazil	Maranhão	Riacho Feio, São José community	-3,855194	-43,287333	SIRGAS2000	15/I/2022	4	CICCAA07130				Diego Campos; Lucas Vieira; Marciara Silva; Marcony Coelho and Rafael Oliveira	Lucas O. Vieira		CICCAA	L13	Preserved Specimen
ALC	Bryconops aff. affinis		Animalia	Chordata	Actinopteri	Characiformes	Iguanodectidae		Dórico	Bryconops			Brazil	Maranhão	Riacho Feio, São José community	-3,855194	-43,287333	SIRGAS2000	20/II/2022	4	CICCAA07132				Diego Campos; Lucas Vieira; Marciara Silva; Marcony Coelho and Rafael Oliveira	Lucas O. Vieira		CICCAA	L13	Preserved Specimen
ALC	Bryconops aff. affinis		Animalia	Chordata	Actinopteri	Characiformes	Iguanodectidae		Dórico	Bryconops			Brazil	Maranhão	Riacho Feio, São José community	-3,855194	-43,287333	SIRGAS2000	25/III/2022	4	CICCAA07134				Diego Campos; Lucas Vieira; Marciara Silva; Marcony Coelho and Rafael Oliveira	Lucas O. Vieira		CICCAA	L13	Preserved Specimen
ALC	Bryconops aff. affinis		Animalia	Chordata	Actinopteri	Characiformes	Iguanodectidae		Dórico	Bryconops			Brazil	Maranhão	Riacho Feio, São José community	-3,855194	-43,287333	SIRGAS2000	28/IV/2022	4	CICCAA07136				Diego Campos; Lucas Vieira; Marciara Silva; Marcony Coelho and Rafael Oliveira	Lucas O. Vieira		CICCAA	L13	Preserved Specimen
ALC	Bryconops aff. affinis		Animalia	Chordata	Actinopteri	Characiformes	Iguanodectidae		Dórico	Bryconops			Brazil	Maranhão	Stream in the balneário at the entrance of Anapurus	-3,670911	-43,119361	SIRGAS2000	28/IX/2021	4	CICCAA07138				Diego Campos; Lucas Vieira; Marciara Silva; Marcony Coelho and Rafael Oliveira	Lucas O. Vieira		CICCAA	L01	Preserved Specimen
ALC	Bryconops aff. affinis		Animalia	Chordata	Actinopteri	Characiformes	Iguanodectidae		Dórico	Bryconops			Brazil	Maranhão	Stream in the balneário at the entrance of Anapurus	-3,670911	-43,119361	SIRGAS2000	31/X/2021	5	CICCAA07140				Diego Campos; Lucas Vieira; Maria. Bastos and Rafael. Oliveira	Lucas O. Vieira		CICCAA	L01	Preserved Specimen
ALC	Bryconops aff. affinis		Animalia	Chordata	Actinopteri	Characiformes	Iguanodectidae		Dórico	Bryconops			Brazil	Maranhão	Stream in the balneário at the entrance of Anapurus	-3,670911	-43,119361	SIRGAS2000	28/XI/2021	4	CICCAA07142				Diego Campos; Lucas Vieira; Marciara Silva; Marcony Coelho and Rafael Oliveira	Lucas O. Vieira		CICCAA	L01	Preserved Specimen
ALC	Bryconops aff. affinis		Animalia	Chordata	Actinopteri	Characiformes	Iguanodectidae		Dórico	Bryconops			Brazil	Maranhão	Stream in the balneário at the entrance of Anapurus	-3,670911	-43,119361	SIRGAS2000	12/XII/2021	4	CICCAA07144				Diego Campos; Lucas Vieira; Marciara Silva; Marcony Coelho and Rafael Oliveira	Lucas O. Vieira		CICCAA	L01	Preserved Specimen
ALC	Bryconops aff. affinis		Animalia	Chordata	Actinopteri	Characiformes	Iguanodectidae		Dórico	Bryconops			Brazil	Maranhão	Stream in the balneário at the entrance of Anapurus	-3,670911	-43,119361	SIRGAS2000	15/I/2022	4	CICCAA07146				Diego Campos; Lucas Vieira; Marciara Silva; Marcony Coelho and Rafael Oliveira	Lucas O. Vieira		CICCAA	L01	Preserved Specimen
ALC	Bryconops aff. affinis		Animalia	Chordata	Actinopteri	Characiformes	Iguanodectidae		Dórico	Bryconops			Brazil	Maranhão	Stream in the balneário at the entrance of Anapurus	-3,670911	-43,119361	SIRGAS2000	19/II/2022	4	CICCAA07148				Diego Campos; Lucas Vieira; Marciara Silva; Marcony Coelho and Rafael Oliveira	Lucas O. Vieira		CICCAA	L01	Preserved Specimen
ALC	Bryconops aff. affinis		Animalia	Chordata	Actinopteri	Characiformes	Iguanodectidae		Dórico	Bryconops			Brazil	Maranhão	Stream in the balneário at the entrance of Anapurus	-3,670911	-43,119361	SIRGAS2000	25/III/2022	4	CICCAA07150				Diego Campos; Lucas Vieira; Marciara Silva; Marcony Coelho and Rafael Oliveira	Lucas O. Vieira		CICCAA	L01	Preserved Specimen
ALC	Bryconops aff. affinis		Animalia	Chordata	Actinopteri	Characiformes	Iguanodectidae		Dórico	Bryconops			Brazil	Maranhão	Stream in the balneário at the entrance of Anapurus	-3,670911	-43,119361	SIRGAS2000	28/IV/2022	4	CICCAA07152				Diego Campos; Lucas Vieira; Marciara Silva; Marcony Coelho and Rafael Oliveira	Lucas O. Vieira		CICCAA	L01	Preserved Specimen
ALC	Bryconops aff. affinis		Animalia	Chordata	Actinopteri	Characiformes	Iguanodectidae		Dórico	Bryconops			Brazil	Maranhão	Rio Preto, São Benedito do Rio Preto	-3,333056	-43,526333	SIRGAS2000	15/IX/2022	4	CICCAA07249				Antônio Bezerra; Lucas Vieira; Mauricio Paiva and Rafael Oliveira	Lucas O. Vieira		CICCAA	L57	Preserved Specimen
ALC	Bryconops aff. affinis		Animalia	Chordata	Actinopteri	Characiformes	Iguanodectidae		Dórico	Bryconops			Brazil	Maranhão	Rio Bandeira, Belágua	-3,156306	-43,509833	SIRGAS2000	15/IX/2022	14	CICCAA07263				Antônio Bezerra; Lucas Vieira; Mauricio Paiva and Rafael Oliveira	Lucas O. Vieira		CICCAA	L52	Preserved Specimen
ALC	Bryconops aff. affinis		Animalia	Chordata	Actinopteri	Characiformes	Iguanodectidae		Dórico	Bryconops			Brazil	Maranhão	Stream on the road MA-224	-3,491389	-43,590528	SIRGAS2000	15/IX/2022	3	CICCAA07274				Antônio Bezerra; Lucas Vieira; Mauricio Paiva and Rafael Oliveira	Lucas O. Vieira		CICCAA	L58	Preserved Specimen
ALC	Bryconops aff. affinis		Animalia	Chordata	Actinopteri	Characiformes	Iguanodectidae		Dórico	Bryconops			Brazil	Maranhão	Rio Bandeira	-3,196944	-43,408139	SIRGAS2000	15/IX/2022	19	CICCAA07285				Antônio Bezerra; Lucas Vieira; Mauricio Paiva and Rafael Oliveira	Lucas O. Vieira		CICCAA	L54	Preserved Specimen
ALC	Bryconops aff. affinis		Animalia	Chordata	Actinopteri	Characiformes	Iguanodectidae		Dórico	Bryconops			Brazil	Maranhão	Rio Munim, at the quilombola community Evienã	-3,375278	-43,971806	SIRGAS2000	17/IX/2022	14	CICCAA07310				Antônio Bezerra; Lucas Vieira; Mauricio Paiva and Rafael Oliveira	Lucas O. Vieira		CICCAA	L60	Preserved Specimen
ALC	Bryconops aff. affinis		Animalia	Chordata	Actinopteri	Characiformes	Iguanodectidae		Dórico	Bryconops			Brazil	Maranhão	Riacho Paulica on the road BR-222	-3,519861	-43,975194	SIRGAS2000	17/IX/2022	1	CICCAA07326				Antônio Bezerra; Lucas Vieira; Mauricio Paiva and Rafael Oliveira	Lucas O. Vieira		CICCAA	L63	Preserved Specimen
ALC	Bryconops aff. affinis		Animalia	Chordata	Actinopteri	Characiformes	Iguanodectidae		Dórico	Bryconops			Brazil	Maranhão	Rio Munim at Nina Rodrigues city	-3,460028	-43,904194	SIRGAS2000	17/IX/2022	1	CICCAA07359				Antônio Bezerra; Lucas Vieira; Mauricio Paiva and Rafael Oliveira	Lucas O. Vieira		CICCAA	L62	Preserved Specimen
ALC	Bryconops aff. affinis		Animalia	Chordata	Actinopteri	Characiformes	Iguanodectidae		Dórico	Bryconops			Brazil	Maranhão	Rio Munim, Balceiro community	-3,779139	-43,445194	SIRGAS2000	15/VIII/2022	38	CICCAA07447				Lucas Vieira and Marcony Coelho	Lucas O. Vieira		CICCAA	L79	Preserved Specimen
ALC	Bryconops aff. affinis		Animalia	Chordata	Actinopteri	Characiformes	Iguanodectidae		Dórico	Bryconops			Brazil	Maranhão	Riacho Feio, Boa Vista community	-3,847722	-43,314028	SIRGAS2000	06/II/2022	13	CICCAA07535				Lucas Vieira and Marcony Coelho	Lucas O. Vieira		CICCAA	L10	Preserved Specimen
ALC	Bryconops aff. affinis		Animalia	Chordata	Actinopteri	Characiformes	Iguanodectidae		Dórico	Bryconops			Brazil	Maranhão	Rio Munim, Balceiro community	-3,861900	-43,267139	SIRGAS2000	06/II/2022	14	CICCAA07543				Lucas Vieira and Marcony Coelho	Lucas O. Vieira		CICCAA	L16	Preserved Specimen
ALC	Callichthys callichthys (Linnaeus, 1758)		Animalia	Chordata	Actinopteri	Siluriformes	Callichthyidae		Cascudo	Callichthys	callichthys	(Linnaeus, 1758)	Brazil	Maranhão	Rio Munim, Riacho Fundo community	-3,706306	-43,529750	SIRGAS2000	23/IX/2018	1	CICCAA03504				Ianca Gouvêa; Leandro Sousa and Lucas Vieira	Lucas O. Vieira		CICCAA	L32	Preserved Specimen
ALC	Callichthys callichthys (Linnaeus, 1758)		Animalia	Chordata	Actinopteri	Siluriformes	Callichthyidae		Cascudo	Callichthys	callichthys	(Linnaeus, 1758)	Brazil	Maranhão	Riacho Feio, São José community	-3,855194	-43,287333	SIRGAS2000	23/VII/2019	1	CICCAA03599				Lucas Vieira	Lucas O. Vieira		CICCAA	L13	Preserved Specimen
ALC	Callichthys callichthys (Linnaeus, 1758)		Animalia	Chordata	Actinopteri	Siluriformes	Callichthyidae		Cascudo	Callichthys	callichthys	(Linnaeus, 1758)	Brazil	Maranhão	Riacho da Raiz	-3,895861	-43,489250	SIRGAS2000	11/VII/2013	1	CICCAA03600				Diego Campos and Jorge Nunes	Lucas O. Vieira		CICCAA	L36	Preserved Specimen
ALC	Callichthys callichthys (Linnaeus, 1758)		Animalia	Chordata	Actinopteri	Siluriformes	Callichthyidae		Cascudo	Callichthys	callichthys	(Linnaeus, 1758)	Brazil	Maranhão	Riacho Feio, São José community	-3,855194	-43,287333	SIRGAS2000	11/I/2020	2	CICCAA03927				Lucas Vieira and Marcony Coelho	Lucas O. Vieira		CICCAA	L13	Preserved Specimen
ALC	Callichthys callichthys (Linnaeus, 1758)		Animalia	Chordata	Actinopteri	Siluriformes	Callichthyidae		Cascudo	Callichthys	callichthys	(Linnaeus, 1758)	Brazil	Maranhão	Riacho Feio, São José community	-3,855194	-43,287333	SIRGAS2000	06/II/2022	1	CICCAA06216				Lucas Vieira and Marcony Coelho	Lucas O. Vieira		CICCAA	L13	Preserved Specimen
ALC	Callichthys callichthys (Linnaeus, 1758)		Animalia	Chordata	Actinopteri	Siluriformes	Callichthyidae		Cascudo	Callichthys	callichthys	(Linnaeus, 1758)	Brazil	Maranhão	Stream crossing the road	-4,181564	-43,233750	SIRGAS2000	10/VII/2022	1	CICCAA06804				Lucas Vieira; Marcony Coelho; Maurício Paiva and Rafael Oliveira	Lucas O. Vieira		CICCAA	L46	Preserved Specimen
ALC	Cathorops spixii (Agassiz, 1829)		Animalia	Chordata	Actinopteri	Siluriformes	Ariidae		Bagre	Cathorops	spixii	(Agassiz, 1829)	Brazil	Maranhão	Rio Munim mouth at Icatu	-2,776072	-44,067028	SIRGAS2000	28/VII/2022	1	CICCAA07388				Lucas Vieira; Marcony Coelho; Maurício Paiva and Rafael Oliveira	Lucas O. Vieira and Pâmella S. Brito		CICCAA	L65	Preserved Specimen
ALC	Centropomus parallelus Poey, 1860		Animalia	Chordata	Actinopteri	Carangiformes	Centropomidae		Robalo	Centropomus	parallelus	Poey, 1860	Brazil	Maranhão	Rio Munim mouth at Icatu	-2,776072	-44,067028	SIRGAS2000	28/VII/2022	1	CICCAA07370				Lucas Vieira; Marcony Coelho; Maurício Paiva and Rafael Oliveira	Lucas O. Vieira and Pâmella S. Brito		CICCAA	L65	Preserved Specimen
ALC	Chaetodipterus faber (Broussonet, 1782)		Animalia	Chordata	Actinopteri	Acanthuriformes	Ephippidae		Peixe enxada	Chaetodipterus	faber	(Broussonet, 1782)	Brazil	Maranhão	Rio Munim mouth at Icatu	-2,776072	-44,067028	SIRGAS2000	28/VII/2022	4	CICCAA07391				Lucas Vieira; Marcony Coelho; Maurício Paiva and Rafael Oliveira	Lucas O. Vieira and Pâmella S. Brito		CICCAA	L65	Preserved Specimen
ALC	Characidium sp.	Possible undescribed species	Animalia	Chordata	Actinopteri	Characiformes	Crenuchidae	Genus	Canivete, mocinha	Characidium			Brazil	Maranhão	Rio Preto at Bom Sucesso community	-3,566778	-43,316778	SIRGAS2000	22/I/2017	2	CICCAA00663				Rayane Aguiar	Felipe P. Ottoni		CICCAA	L26	Preserved Specimen
ALC	Characidium sp.	Possible undescribed species	Animalia	Chordata	Actinopteri	Characiformes	Crenuchidae	Genus	Canivete, mocinha	Characidium			Brazil	Maranhão	Riacho Feio, Boa Vista community	-3,847722	-43,314028	SIRGAS2000	06/II/2022	4	CICCAA02771				Lucas Vieira and Marcony Coelho	Lucas O. Vieira		CICCAA	L10	Preserved Specimen
ALC	Characidium sp.	Possible undescribed species	Animalia	Chordata	Actinopteri	Characiformes	Crenuchidae	Genus	Canivete, mocinha	Characidium			Brazil	Maranhão	Riacho Feio, Boa Vista community	-3,851750	-43,298056	SIRGAS2000	19/VII/2018	82	CICCAA02810				Lucas Vieira	Lucas O. Vieira		CICCAA	L12	Preserved Specimen
ALC	Characidium sp.	Possible undescribed species	Animalia	Chordata	Actinopteri	Characiformes	Crenuchidae	Genus	Canivete, mocinha	Characidium			Brazil	Maranhão	Rio Munim, Riacho Fundo community	-3,706306	-43,529750	SIRGAS2000	18/II/2013	2	CICCAA02919				Diego Campos and Jorge Nunes	Lucas O. Vieira		CICCAA	L32	Preserved Specimen
ALC	Characidium sp.	Possible undescribed species	Animalia	Chordata	Actinopteri	Characiformes	Crenuchidae	Genus	Canivete, mocinha	Characidium			Brazil	Maranhão	Rio Munim, Cedro community	-3,837639	-43,328083	SIRGAS2000	28/II/2013	2	CICCAA02946				Diego Campos and Jorge Nunes	Diego S. Campos		CICCAA	L31	Preserved Specimen
DNA	Characidium sp.	Possible undescribed species	Animalia	Chordata	Actinopteri	Characiformes	Crenuchidae	Genus	Canivete, mocinha	Characidium			Brazil	Maranhão	Riacho Feio, São José community	-3,851750	-43,298056	SIRGAS2000	19/VII/2018	5	CICCAA03075				Lucas Vieira	Lucas O. Vieira		CICCAA	L12	Preserved Specimen
DNA	Characidium sp.	Possible undescribed species	Animalia	Chordata	Actinopteri	Characiformes	Crenuchidae	Genus	Canivete, mocinha	Characidium			Brazil	Maranhão	Rio Munim, Riacho Fundo community	-3,706306	-43,529750	SIRGAS2000	23/IX/2018	2	CICCAA03085				Ianca Gouvêa; Leandro Sousa and Lucas Vieira	Lucas O. Vieira		CICCAA	L32	Preserved Specimen
DNA	Characidium sp.	Possible undescribed species	Animalia	Chordata	Actinopteri	Characiformes	Crenuchidae	Genus	Canivete, mocinha	Characidium			Brazil	Maranhão	Riacho Feio, São José community	-3,851750	-43,298056	SIRGAS2000	19/VII/2018	2	CICCAA03094				Lucas Vieira	Lucas O. Vieira		CICCAA	L12	Preserved Specimen
ALC	Characidium sp.	Possible undescribed species	Animalia	Chordata	Actinopteri	Characiformes	Crenuchidae	Genus	Canivete, mocinha	Characidium			Brazil	Maranhão	Rio Munim, Riacho Fundo community	-3,706306	-43,529750	SIRGAS2000	23/IX/2018	78	CICCAA03502				Ianca Gouvêa; Leandro Sousa and Lucas Vieira	Lucas O. Vieira		CICCAA	L32	Preserved Specimen
ALC	Characidium sp.	Possible undescribed species	Animalia	Chordata	Actinopteri	Characiformes	Crenuchidae	Genus	Canivete, mocinha	Characidium			Brazil	Maranhão	Stream at balneário Repouso do Guerreiro	-3,749278	-43,340000	SIRGAS2000	26/X/2019	24	CICCAA03721				Antônio Bezerra; Brenda Furtado; Ianca Govêa; Marcony Coelho and Maurício Paiva	Lucas O. Vieira		CICCAA	L21	Preserved Specimen
ALC	Characidium sp.	Possible undescribed species	Animalia	Chordata	Actinopteri	Characiformes	Crenuchidae	Genus	Canivete, mocinha	Characidium			Brazil	Maranhão	Stream at balneário Repouso do Guerreiro	-3,749278	-43,340000	SIRGAS2000	02/XI/2019	17	CICCAA03751				Felipe Ottoni; João Reis; Lucas Vieira; Marcony Coelho and Rafael Oliveira	Lucas O. Vieira		CICCAA	L21	Preserved Specimen
DNA	Characidium sp.	Possible undescribed species	Animalia	Chordata	Actinopteri	Characiformes	Crenuchidae	Genus	Canivete, mocinha	Characidium			Brazil	Maranhão	Stream in the balneário at the entrance of Anapurus	-3,670911	-43,119361	SIRGAS2000	19/X/2019	20	CICCAA03797				Beatriz costa; Felipe.Otonni; João Reis; L. Vieira; Marcony Coelho; Maurício Paiva and Rafael Oliveira	Lucas O. Vieira		CICCAA	L01	Preserved Specimen
ALC	Characidium sp.	Possible undescribed species	Animalia	Chordata	Actinopteri	Characiformes	Crenuchidae	Genus	Canivete, mocinha	Characidium			Brazil	Maranhão	Stream at balneário Repouso do Guerreiro	-3,749278	-43,340000	SIRGAS2000	10/I/2020	3	CICCAA03888				Elioenai Oliveira; Felipe Ottoni; João Reis and Rafael Oliveira	Rafael F. Oliveira		CICCAA	L21	Preserved Specimen
ALC	Characidium sp.	Possible undescribed species	Animalia	Chordata	Actinopteri	Characiformes	Crenuchidae	Genus	Canivete, mocinha	Characidium			Brazil	Maranhão	Rio Munim, Cedro community	-3,837639	-43,328083	SIRGAS2000	29/I/2013	1	CICCAA04235				Diego Campos and Jorge Nunes	Lucas O. Vieira		CICCAA	L31	Preserved Specimen
ALC	Characidium sp.	Possible undescribed species	Animalia	Chordata	Actinopteri	Characiformes	Crenuchidae	Genus	Canivete, mocinha	Characidium			Brazil	Maranhão	Rio Munim, Cedro community	-3,837639	-43,328083	SIRGAS2000	29/I/2013	1	CICCAA04241				Diego Campos and Jorge Nunes	Lucas O. Vieira		CICCAA	L31	Preserved Specimen
ALC	Characidium sp.	Possible undescribed species	Animalia	Chordata	Actinopteri	Characiformes	Crenuchidae	Genus	Canivete, mocinha	Characidium			Brazil	Maranhão	Rio Munim, Cedro community	-3,837639	-43,328083	SIRGAS2000	18/II/2013	1	CICCAA04242				Diego Campos and Jorge Nunes	Lucas O. Vieira		CICCAA	L31	Preserved Specimen
ALC	Characidium sp.	Possible undescribed species	Animalia	Chordata	Actinopteri	Characiformes	Crenuchidae	Genus	Canivete, mocinha	Characidium			Brazil	Maranhão	Rio Munim, Cedro community	-3,837639	-43,328083	SIRGAS2000	29/I/2013	2	CICCAA04293				Diego Campos and Jorge Nunes	Lucas O. Vieira		CICCAA	L31	Preserved Specimen
ALC	Characidium sp.	Possible undescribed species	Animalia	Chordata	Actinopteri	Characiformes	Crenuchidae	Genus	Canivete, mocinha	Characidium			Brazil	Maranhão	Riacho crossing the road at Poços community	-3,562392	-43,064556	SIRGAS2000	14/VII/2019	1	CICCAA04579				Diego Campos; Felipe Ottoni; João Reis and Lucas Vieira	Felipe P. Ottoni		CICCAA	L04	Preserved Specimen
ALC	Characidium sp.	Possible undescribed species	Animalia	Chordata	Actinopteri	Characiformes	Crenuchidae	Genus	Canivete, mocinha	Characidium			Brazil	Maranhão	Riacho Feio, São José community	-3,851750	-43,298056	SIRGAS2000	23/III/2019	17	CICCAA04626				Lucas Vieira	Erick C. Guimarães		CICCAA	L12	Preserved Specimen
ALC	Characidium sp.	Possible undescribed species	Animalia	Chordata	Actinopteri	Characiformes	Crenuchidae	Genus	Canivete, mocinha	Characidium			Brazil	Maranhão	Riacho da Raiz	-3,895861	-43,489250	SIRGAS2000	11/VII/2019	15	CICCAA04630				Felipe Ottoni; João Reis; José Silva; Lucas Vieira and Rozijane Fernandes	Erick C. Guimarães		CICCAA	L36	Preserved Specimen
ALC	Characidium sp.	Possible undescribed species	Animalia	Chordata	Actinopteri	Characiformes	Crenuchidae	Genus	Canivete, mocinha	Characidium			Brazil	Maranhão	Swampy areas at Brejo do Meio community	-3,927417	-43,503639	SIRGAS2000	11/VII/2019	23	CICCAA04646				Felipe Ottoni; João Reis; José Silva; Lucas Vieira and Rozijane Fernandes	Erick C. Guimarães		CICCAA	L27	Preserved Specimen
ALC	Characidium sp.	Possible undescribed species	Animalia	Chordata	Actinopteri	Characiformes	Crenuchidae	Genus	Canivete, mocinha	Characidium			Brazil	Maranhão	Swampy areas at Brejo do Meio community	-3,927417	-43,503639	SIRGAS2000	11/VII/2019	4	CICCAA04647				Felipe Ottoni; João Reis; José Silva; Lucas Vieira and Rozijane Fernandes	Erick C. Guimarães		CICCAA	L27	Preserved Specimen
DNA	Characidium sp.	Possible undescribed species	Animalia	Chordata	Actinopteri	Characiformes	Crenuchidae	Genus	Canivete, mocinha	Characidium			Brazil	Maranhão	Stream at balneário Repouso do Guerreiro	-3,749278	-43,340000	SIRGAS2000	20/IX/2019	11	CICCAA04693				Felipe Otonni; João Reis and Lucas Vieira	Felipe P. Ottoni		CICCAA	L21	Preserved Specimen
ALC	Characidium sp.	Possible undescribed species	Animalia	Chordata	Actinopteri	Characiformes	Crenuchidae	Genus	Canivete, mocinha	Characidium			Brazil	Maranhão	Stream at balneário Repouso do Guerreiro	-3,749278	-43,340000	SIRGAS2000	20/IX/2019	19	CICCAA04735				Felipe Otonni; João Reis and Lucas Vieira	Lucas O. Vieira		CICCAA	L21	Preserved Specimen
ALC	Characidium sp.	Possible undescribed species	Animalia	Chordata	Actinopteri	Characiformes	Crenuchidae	Genus	Canivete, mocinha	Characidium			Brazil	Maranhão	Stream at Terra Duras neighborhood	-3,751783	-43,373528	SIRGAS2000	15/XII/2018	1	CICCAA04750				Lucas Vieira and Ianca Gouvêa	Lucas O. Vieira		CICCAA	L09	Preserved Specimen
ALC	Characidium sp.	Possible undescribed species	Animalia	Chordata	Actinopteri	Characiformes	Crenuchidae	Genus	Canivete, mocinha	Characidium			Brazil	Maranhão	Riachinho, Água Branca community	-3,887083	-43,276972	SIRGAS2000	06/II/2022	9	CICCAA06109				Lucas Vieira and Marcony Coelho	Marcony S.P. Coelho		CICCAA	L15	Preserved Specimen
ALC	Characidium sp.	Possible undescribed species	Animalia	Chordata	Actinopteri	Characiformes	Crenuchidae	Genus	Canivete, mocinha	Characidium			Brazil	Maranhão	Riachinho, Cumbre community	-3,863000	-43,286167	SIRGAS2000	06/II/2022	5	CICCAA06181				Lucas Vieira and Marcony Coelho	Lucas O. Vieira		CICCAA	L14	Preserved Specimen
ALC	Characidium sp.	Possible undescribed species	Animalia	Chordata	Actinopteri	Characiformes	Crenuchidae	Genus	Canivete, mocinha	Characidium			Brazil	Maranhão	Rio Iguará, Malhadinha community	-3,900903	-43,748833	SIRGAS2000	03/X/2021	7	CICCAA06258				Lucas Vieira; Marcony Coelho and Rafael Oliveira	Lucas O. Vieira		CICCAA	L18	Preserved Specimen
ALC	Characidium sp.	Possible undescribed species	Animalia	Chordata	Actinopteri	Characiformes	Crenuchidae	Genus	Canivete, mocinha	Characidium			Brazil	Maranhão	Rio Iguará, Poço Cumprido community	-4,048400	-43,582889	SIRGAS2000	24/X/2021	31	CICCAA06284				Diego Campos; Lucas Vieira; Maria. Bastos and Rafael. Oliveira	Lucas O. Vieira		CICCAA	L19	Preserved Specimen
ALC	Characidium sp.	Possible undescribed species	Animalia	Chordata	Actinopteri	Characiformes	Crenuchidae	Genus	Canivete, mocinha	Characidium			Brazil	Maranhão	Rio Munim, Cedro community	-3,837639	-43,328083	SIRGAS2000	01/VIII/2021	7	CICCAA06338				L. Vieira; Marcony Coelho; Maurício Paiva and Rafael Oliveira	Lucas O. Vieira		CICCAA	L31	Preserved Specimen
ALC	Characidium sp.	Possible undescribed species	Animalia	Chordata	Actinopteri	Characiformes	Crenuchidae	Genus	Canivete, mocinha	Characidium			Brazil	Maranhão	Riacho da Raiz	-3,895861	-43,489250	SIRGAS2000	24/X/2021	3	CICCAA06412				Diego Campos; Lucas Vieira; Maria. Bastos and Rafael. Oliveira	Lucas O. Vieira		CICCAA	L36	Preserved Specimen
ALC	Characidium sp.	Possible undescribed species	Animalia	Chordata	Actinopteri	Characiformes	Crenuchidae	Genus	Canivete, mocinha	Characidium			Brazil	Maranhão	Rio Munim, bridge at Mangabeira community	-3,809472	-43,409222	SIRGAS2000	24/X/2021	2	CICCAA06419				Diego Campos; Lucas Vieira; Maria. Bastos and Rafael. Oliveira	Lucas O. Vieira		CICCAA	L33	Preserved Specimen
ALC	Characidium sp.	Possible undescribed species	Animalia	Chordata	Actinopteri	Characiformes	Crenuchidae	Genus	Canivete, mocinha	Characidium			Brazil	Maranhão	Stream at balneário Repouso do Guerreiro	-3,749278	-43,340000	SIRGAS2000	11/III/2020	1	CICCAA06443				Antônio Bezerra; Brenda Furtado; Ianca Gouvêa; Lucas Vieira; Marcony Coelho and Maurício Paiva	Lucas O. Vieira		CICCAA	L21	Preserved Specimen
ALC	Characidium sp.	Possible undescribed species	Animalia	Chordata	Actinopteri	Characiformes	Crenuchidae	Genus	Canivete, mocinha	Characidium			Brazil	Maranhão	Riacho Feio, São José community	-3,851750	-43,298056	SIRGAS2000	16/V/2020	2	CICCAA06446				Diego Campos; Lucas Vieira; Marciara Silva; Marcony Coelho and Rafael Oliveira	Lucas O. Vieira		CICCAA	L12	Preserved Specimen
DNA	Characidium sp.	Possible undescribed species	Animalia	Chordata	Actinopteri	Characiformes	Crenuchidae	Genus	Canivete, mocinha	Characidium			Brazil	Maranhão	Rio Iguará, Malhadinha community	-3,900903	-43,748833	SIRGAS2000	03/X/2021	8	CICCAA06456				Lucas Vieira; Marcony Coelho and Rafael Oliveira	Lucas O. Vieira		CICCAA	L18	Preserved Specimen
DNA	Characidium sp.	Possible undescribed species	Animalia	Chordata	Actinopteri	Characiformes	Crenuchidae	Genus	Canivete, mocinha	Characidium			Brazil	Maranhão	Riacho crossing the road at Poços community	-3,562392	-43,064556	SIRGAS2000	14/VII/2019	7	CICCAA06512				Diego Campos; Felipe Ottoni; João Reis and Lucas Vieira	Lucas O. Vieira		CICCAA	L04	Preserved Specimen
DNA	Characidium sp.	Possible undescribed species	Animalia	Chordata	Actinopteri	Characiformes	Crenuchidae	Genus	Canivete, mocinha	Characidium			Brazil	Maranhão	Riacho da Raiz	-3,895861	-43,489250	SIRGAS2000	11/VII/2019	3	CICCAA06533				Felipe Ottoni; João Reis; José Silva; Lucas Vieira and Rozijane Fernandes	Lucas O. Vieira		CICCAA	L36	Preserved Specimen
ALC	Characidium sp.	Possible undescribed species	Animalia	Chordata	Actinopteri	Characiformes	Crenuchidae	Genus	Canivete, mocinha	Characidium			Brazil	Maranhão	Rio Iguará, Poço Cumprido community	-4,048400	-43,582889	SIRGAS2000	24/X/2021	1	CICCAA06637				Diego Campos; Lucas Vieira; Maria. Bastos and Rafael. Oliveira	Lucas O. Vieira		CICCAA	L19	Preserved Specimen
ALC	Characidium sp.	Possible undescribed species	Animalia	Chordata	Actinopteri	Characiformes	Crenuchidae	Genus	Canivete, mocinha	Characidium			Brazil	Maranhão	Stream crossing the road	-4,370639	-43,204889	SIRGAS2000	10/VII/2022	1	CICCAA06739				Lucas Vieira; Marcony Coelho; Maurício Paiva and Rafael Oliveira	Lucas O. Vieira		CICCAA	L50	Preserved Specimen
ALC	Characidium sp.	Possible undescribed species	Animalia	Chordata	Actinopteri	Characiformes	Crenuchidae	Genus	Canivete, mocinha	Characidium			Brazil	Maranhão	Stream at São Pedro community	-3,901294	-43,586750	SIRGAS2000	17/XII/2021	59	CICCAA06745				Lucas Vieira; Maria Basto; Nikson Mendonça and Rafael Oliveira	Lucas O. Vieira		CICCAA	L81	Preserved Specimen
ALC	Characidium sp.	Possible undescribed species	Animalia	Chordata	Actinopteri	Characiformes	Crenuchidae	Genus	Canivete, mocinha	Characidium			Brazil	Maranhão	Stream crossing a road in the Resex	-3,936111	-43,508194	SIRGAS2000	24/X/2021	9	CICCAA06771				Diego Campos; Lucas Vieira; Maria. Bastos and Rafael. Oliveira	Lucas O. Vieira		CICCAA	L82	Preserved Specimen
ALC	Characidium sp.	Possible undescribed species	Animalia	Chordata	Actinopteri	Characiformes	Crenuchidae	Genus	Canivete, mocinha	Characidium			Brazil	Maranhão	Rio São Gonçalo	-4,132992	-43,321139	SIRGAS2000	10/VII/2022	20	CICCAA06776				Lucas Vieira; Marcony Coelho; Maurício Paiva and Rafael Oliveira	Lucas O. Vieira		CICCAA	L45	Preserved Specimen
ALC	Characidium sp.	Possible undescribed species	Animalia	Chordata	Actinopteri	Characiformes	Crenuchidae	Genus	Canivete, mocinha	Characidium			Brazil	Maranhão	Stream crossing the road	-4,181564	-43,233750	SIRGAS2000	10/VII/2022	6	CICCAA06790				Lucas Vieira; Marcony Coelho; Maurício Paiva and Rafael Oliveira	Lucas O. Vieira		CICCAA	L46	Preserved Specimen
ALC	Characidium sp.	Possible undescribed species	Animalia	Chordata	Actinopteri	Characiformes	Crenuchidae	Genus	Canivete, mocinha	Characidium			Brazil	Maranhão	Riacho do boi	-4,320106	-43,219389	SIRGAS2000	10/VII/2022	2	CICCAA06823				Lucas Vieira; Marcony Coelho; Maurício Paiva and Rafael Oliveira	Lucas O. Vieira		CICCAA	L49	Preserved Specimen
ALC	Characidium sp.	Possible undescribed species	Animalia	Chordata	Actinopteri	Characiformes	Crenuchidae	Genus	Canivete, mocinha	Characidium			Brazil	Maranhão	Rio Munim, Capoeira Grande community	-4,167442	-43,224444	SIRGAS2000	09/VII/2022	8	CICCAA06828				Lucas Vieira; Marcony Coelho; Maurício Paiva and Rafael Oliveira	Lucas O. Vieira		CICCAA	L44	Preserved Specimen
ALC	Characidium sp.	Possible undescribed species	Animalia	Chordata	Actinopteri	Characiformes	Crenuchidae	Genus	Canivete, mocinha	Characidium			Brazil	Maranhão	Riacho do boi	-4,434711	-43,196361	SIRGAS2000	10/VII/2022	2	CICCAA06842				Lucas Vieira; Marcony Coelho; Maurício Paiva and Rafael Oliveira	Lucas O. Vieira		CICCAA	L51	Preserved Specimen
ALC	Characidium sp.	Possible undescribed species	Animalia	Chordata	Actinopteri	Characiformes	Crenuchidae	Genus	Canivete, mocinha	Characidium			Brazil	Maranhão	Riacho barrigudinho	-4,312806	-43,227528	SIRGAS2000	10/VII/2022	7	CICCAA06851				Lucas Vieira; Marcony Coelho; Maurício Paiva and Rafael Oliveira	Lucas O. Vieira		CICCAA	L48	Preserved Specimen
ALC	Characidium sp.	Possible undescribed species	Animalia	Chordata	Actinopteri	Characiformes	Crenuchidae	Genus	Canivete, mocinha	Characidium			Brazil	Maranhão	Stream, Laranjeira community	-3,875303	-43,050167	SIRGAS2000	09/VII/2022	2	CICCAA06868				Lucas Vieira; Marcony Coelho; Maurício Paiva and Rafael Oliveira	Lucas O. Vieira		CICCAA	L43	Preserved Specimen
ALC	Characidium sp.	Possible undescribed species	Animalia	Chordata	Actinopteri	Characiformes	Crenuchidae	Genus	Canivete, mocinha	Characidium			Brazil	Maranhão	Stream crossing the road	-4,206639	-43,246333	SIRGAS2000	10/VII/2022	27	CICCAA06881				Lucas Vieira; Marcony Coelho; Maurício Paiva and Rafael Oliveira	Lucas O. Vieira		CICCAA	L47	Preserved Specimen
ALC	Characidium sp.	Possible undescribed species	Animalia	Chordata	Actinopteri	Characiformes	Crenuchidae	Genus	Canivete, mocinha	Characidium			Brazil	Maranhão	Rio Mocambo	-3,209611	-43,406611	SIRGAS2000	15/IX/2022	11	CICCAA07165				Antônio Bezerra; Lucas Vieira; Mauricio Paiva and Rafael Oliveira	Lucas O. Vieira		CICCAA	L55	Preserved Specimen
ALC	Characidium sp.	Possible undescribed species	Animalia	Chordata	Actinopteri	Characiformes	Crenuchidae	Genus	Canivete, mocinha	Characidium			Brazil	Maranhão	Rio Munim, on the road MA-224	-3,587250	-43,664000	SIRGAS2000	15/IX/2022	6	CICCAA07192				Antônio Bezerra; Lucas Vieira; Mauricio Paiva and Rafael Oliveira	Lucas O. Vieira		CICCAA	L59	Preserved Specimen
ALC	Characidium sp.	Possible undescribed species	Animalia	Chordata	Actinopteri	Characiformes	Crenuchidae	Genus	Canivete, mocinha	Characidium			Brazil	Maranhão	Rio Iguará on the road BR-222	-3,552678	-43,873056	SIRGAS2000	17/IX/2022	10	CICCAA07221				Antônio Bezerra; Lucas Vieira; Mauricio Paiva and Rafael Oliveira	Lucas O. Vieira		CICCAA	L64	Preserved Specimen
ALC	Characidium sp.	Possible undescribed species	Animalia	Chordata	Actinopteri	Characiformes	Crenuchidae	Genus	Canivete, mocinha	Characidium			Brazil	Maranhão	Rio Preto, São Benedito do Rio Preto	-3,333056	-43,526333	SIRGAS2000	15/IX/2022	8	CICCAA07252				Antônio Bezerra; Lucas Vieira; Mauricio Paiva and Rafael Oliveira	Lucas O. Vieira		CICCAA	L57	Preserved Specimen
ALC	Characidium sp.	Possible undescribed species	Animalia	Chordata	Actinopteri	Characiformes	Crenuchidae	Genus	Canivete, mocinha	Characidium			Brazil	Maranhão	Stream on the road MA-224	-3,491389	-43,590528	SIRGAS2000	15/IX/2022	3	CICCAA07270				Antônio Bezerra; Lucas Vieira; Mauricio Paiva and Rafael Oliveira	Lucas O. Vieira		CICCAA	L58	Preserved Specimen
ALC	Characidium sp.	Possible undescribed species	Animalia	Chordata	Actinopteri	Characiformes	Crenuchidae	Genus	Canivete, mocinha	Characidium			Brazil	Maranhão	Rio Bandeira	-3,196944	-43,408139	SIRGAS2000	15/IX/2022	1	CICCAA07282				Antônio Bezerra; Lucas Vieira; Mauricio Paiva and Rafael Oliveira	Lucas O. Vieira		CICCAA	L54	Preserved Specimen
ALC	Characidium sp.	Possible undescribed species	Animalia	Chordata	Actinopteri	Characiformes	Crenuchidae	Genus	Canivete, mocinha	Characidium			Brazil	Maranhão	Riacho Paulica on the road BR-222	-3,519861	-43,975194	SIRGAS2000	17/IX/2022	7	CICCAA07323				Antônio Bezerra; Lucas Vieira; Mauricio Paiva and Rafael Oliveira	Lucas O. Vieira		CICCAA	L63	Preserved Specimen
ALC	Characidium sp.	Possible undescribed species	Animalia	Chordata	Actinopteri	Characiformes	Crenuchidae	Genus	Canivete, mocinha	Characidium			Brazil	Maranhão	Riacho Paulica on the road MA-020	-3,431939	-43,966944	SIRGAS2000	17/IX/2022	7	CICCAA07348				Antônio Bezerra; Lucas Vieira; Mauricio Paiva and Rafael Oliveira	Lucas O. Vieira		CICCAA	L61	Preserved Specimen
ALC	Charax awa Guimarães, Brito, Ferreira & Ottoni, 2018		Animalia	Chordata	Actinopteri	Characiformes	Characidae		Cacunda	Charax	awa	Guimarães, Brito, Ferreira & Ottoni, 2018	Brazil	Maranhão	Riacho Feio, São José community	-3,851750	-43,298056	SIRGAS2000	19/VII/2018	1	CICCAA02815				Lucas Vieira	Lucas O. Vieira		CICCAA	L12	Preserved Specimen
C&S	Charax awa Guimarães, Brito, Ferreira & Ottoni, 2018		Animalia	Chordata	Actinopteri	Characiformes	Characidae		Cacunda	Charax	awa	Guimarães, Brito, Ferreira & Ottoni, 2018	Brazil	Maranhão	Rio Munim, Riacho Fundo community	-3,706306	-43,529750	SIRGAS2000	25/V/2011	2	CICCAA03384				Diego Campos and Jorge Nunes	Erick C. Guimarães		CICCAA	L32	Preserved Specimen
DNA	Charax awa Guimarães, Brito, Ferreira & Ottoni, 2018		Animalia	Chordata	Actinopteri	Characiformes	Characidae		Cacunda	Charax	awa	Guimarães, Brito, Ferreira & Ottoni, 2018	Brazil	Maranhão	Riacho Feio, São José community	-3,851750	-43,298056	SIRGAS2000	23/VII/2019	1	CICCAA03832				Lucas Vieira	Lucas O. Vieira		CICCAA	L12	Preserved Specimen
ALC	Charax awa Guimarães, Brito, Ferreira & Ottoni, 2018		Animalia	Chordata	Actinopteri	Characiformes	Characidae		Cacunda	Charax	awa	Guimarães, Brito, Ferreira & Ottoni, 2018	Brazil	Maranhão	Rio Munim, Riacho Fundo community	-3,706306	-43,529750	SIRGAS2000	18/II/2013	5	CICCAA04267				Diego Campos and Jorge Nunes	Lucas O. Vieira		CICCAA	L32	Preserved Specimen
ALC	Charax awa Guimarães, Brito, Ferreira & Ottoni, 2018		Animalia	Chordata	Actinopteri	Characiformes	Characidae		Cacunda	Charax	awa	Guimarães, Brito, Ferreira & Ottoni, 2018	Brazil	Maranhão	Rio Munim, Carnaúba Amarela community	-3,864250	-43,326889	SIRGAS2000	15/V/2019	2	CICCAA04742				Lucas Vieira	Lucas O. Vieira		CICCAA	L29	Preserved Specimen
ALC	Charax awa Guimarães, Brito, Ferreira & Ottoni, 2018		Animalia	Chordata	Actinopteri	Characiformes	Characidae		Cacunda	Charax	awa	Guimarães, Brito, Ferreira & Ottoni, 2018	Brazil	Maranhão	Riacho Feio, São José community	-3,851750	-43,298056	SIRGAS2000	06/II/2022	3	CICCAA06204				Lucas Vieira and Marcony Coelho	Lucas O. Vieira		CICCAA	L12	Preserved Specimen
ALC	Charax awa Guimarães, Brito, Ferreira & Ottoni, 2018		Animalia	Chordata	Actinopteri	Characiformes	Characidae		Cacunda	Charax	awa	Guimarães, Brito, Ferreira & Ottoni, 2018	Brazil	Maranhão	Rio Iguará, Malhadinha community	-3,907722	-43,748833	SIRGAS2000	24/IX/2020	13	CICCAA06248				Lucas Vieira and Marcony Coelho	Lucas O. Vieira		CICCAA	L17	Preserved Specimen
ALC	Charax awa Guimarães, Brito, Ferreira & Ottoni, 2018		Animalia	Chordata	Actinopteri	Characiformes	Characidae		Cacunda	Charax	awa	Guimarães, Brito, Ferreira & Ottoni, 2018	Brazil	Maranhão	Rio Munim, Riacho Fundo community	-3,706306	-43,529750	SIRGAS2000	01/VIII/2021	12	CICCAA06308				L. Vieira; Marcony Coelho; Maurício Paiva and Rafael Oliveira	Lucas O. Vieira		CICCAA	L32	Preserved Specimen
ALC	Charax awa Guimarães, Brito, Ferreira & Ottoni, 2018		Animalia	Chordata	Actinopteri	Characiformes	Characidae		Cacunda	Charax	awa	Guimarães, Brito, Ferreira & Ottoni, 2018	Brazil	Maranhão	Rio Munim, Cedro community	-3,837639	-43,328083	SIRGAS2000	01/VIII/2021	2	CICCAA06355				L. Vieira; Marcony Coelho; Maurício Paiva and Rafael Oliveira	Lucas O. Vieira		CICCAA	L31	Preserved Specimen
ALC	Charax awa Guimarães, Brito, Ferreira & Ottoni, 2018		Animalia	Chordata	Actinopteri	Characiformes	Characidae		Cacunda	Charax	awa	Guimarães, Brito, Ferreira & Ottoni, 2018	Brazil	Maranhão	Stream at balneário São Lourenço	-3,654528	-43,113944	SIRGAS2000	20/IV/2020	1	CICCAA06385				Beatriz Costa; Diego Campos; Lucas Vieira and Rafael Oliveira	Lucas O. Vieira		CICCAA	L02	Preserved Specimen
ALC	Charax awa Guimarães, Brito, Ferreira & Ottoni, 2018		Animalia	Chordata	Actinopteri	Characiformes	Characidae		Cacunda	Charax	awa	Guimarães, Brito, Ferreira & Ottoni, 2018	Brazil	Maranhão	Riacho Feio, São José community	-3,855194	-43,287333	SIRGAS2000	01/VIII/2021	1	CICCAA06430				L. Vieira; Marcony Coelho; Maurício Paiva and Rafael Oliveira	Lucas O. Vieira		CICCAA	L13	Preserved Specimen
ALC	Charax awa Guimarães, Brito, Ferreira & Ottoni, 2018		Animalia	Chordata	Actinopteri	Characiformes	Characidae		Cacunda	Charax	awa	Guimarães, Brito, Ferreira & Ottoni, 2018	Brazil	Maranhão	Riacho Feio, São José community	-3,851750	-43,298056	SIRGAS2000	16/V/2020	1	CICCAA06451				Diego Campos; Lucas Vieira; Marciara Silva; Marcony Coelho and Rafael Oliveira	Lucas O. Vieira		CICCAA	L12	Preserved Specimen
DNA	Charax awa Guimarães, Brito, Ferreira & Ottoni, 2018		Animalia	Chordata	Actinopteri	Characiformes	Characidae		Cacunda	Charax	awa	Guimarães, Brito, Ferreira & Ottoni, 2018	Brazil	Maranhão	Rio Munim, Cedro community	-3,837639	-43,328083	SIRGAS2000	01/VIII/2021	1	CICCAA06480				L. Vieira; Marcony Coelho; Maurício Paiva and Rafael Oliveira	Lucas O. Vieira		CICCAA	L31	Preserved Specimen
ALC	Charax awa Guimarães, Brito, Ferreira & Ottoni, 2018		Animalia	Chordata	Actinopteri	Characiformes	Characidae		Cacunda	Charax	awa	Guimarães, Brito, Ferreira & Ottoni, 2018	Brazil	Maranhão	Riacho do boi	-4,320106	-43,219389	SIRGAS2000	10/VII/2022	1	CICCAA06818				Lucas Vieira; Marcony Coelho; Maurício Paiva and Rafael Oliveira	Lucas O. Vieira		CICCAA	L49	Preserved Specimen
ALC	Charax awa Guimarães, Brito, Ferreira & Ottoni, 2018		Animalia	Chordata	Actinopteri	Characiformes	Characidae		Cacunda	Charax	awa	Guimarães, Brito, Ferreira & Ottoni, 2018	Brazil	Maranhão	Stream, Laranjeira community	-3,875303	-43,050167	SIRGAS2000	09/VII/2022	2	CICCAA06876				Lucas Vieira; Marcony Coelho; Maurício Paiva and Rafael Oliveira	Lucas O. Vieira		CICCAA	L43	Preserved Specimen
ALC	Charax awa Guimarães, Brito, Ferreira & Ottoni, 2018		Animalia	Chordata	Actinopteri	Characiformes	Characidae		Cacunda	Charax	awa	Guimarães, Brito, Ferreira & Ottoni, 2018	Brazil	Maranhão	Rio Munim, on the road MA-224	-3,587250	-43,664000	SIRGAS2000	15/IX/2022	2	CICCAA07193				Antônio Bezerra; Lucas Vieira; Mauricio Paiva and Rafael Oliveira	Lucas O. Vieira		CICCAA	L59	Preserved Specimen
ALC	Charax awa Guimarães, Brito, Ferreira & Ottoni, 2018		Animalia	Chordata	Actinopteri	Characiformes	Characidae		Cacunda	Charax	awa	Guimarães, Brito, Ferreira & Ottoni, 2018	Brazil	Maranhão	Rio Iguará on the road BR-222	-3,552678	-43,873056	SIRGAS2000	17/IX/2022	1	CICCAA07210				Antônio Bezerra; Lucas Vieira; Mauricio Paiva and Rafael Oliveira	Lucas O. Vieira		CICCAA	L64	Preserved Specimen
ALC	Charax awa Guimarães, Brito, Ferreira & Ottoni, 2018		Animalia	Chordata	Actinopteri	Characiformes	Characidae		Cacunda	Charax	awa	Guimarães, Brito, Ferreira & Ottoni, 2018	Brazil	Maranhão	Riacho Paulica on the road BR-222	-3,519861	-43,975194	SIRGAS2000	17/IX/2022	1	CICCAA07322				Antônio Bezerra; Lucas Vieira; Mauricio Paiva and Rafael Oliveira	Lucas O. Vieira		CICCAA	L63	Preserved Specimen
ALC	Charax awa Guimarães, Brito, Ferreira & Ottoni, 2018		Animalia	Chordata	Actinopteri	Characiformes	Characidae		Cacunda	Charax	awa	Guimarães, Brito, Ferreira & Ottoni, 2018	Brazil	Maranhão	Riacho Feio, Boa Vista community	-3,846333	-43,313583	SIRGAS2000	07/VIII/2022	5	CICCAA07532				Lucas Vieira and Luciano Vieira	Lucas O. Vieira		CICCAA	L11	Preserved Specimen
ALC	Chloroscombrus chrysurus (Linnaeus, 1766)		Animalia	Chordata	Actinopteri	Carangiformes	Carangidae		Palombeta	Chloroscombrus	chrysurus	(Linnaeus, 1766)	Brazil	Maranhão	Rio Munim mouth at Icatu	-2,776072	-44,067028	SIRGAS2000	28/VII/2022	5	CICCAA07385				Lucas Vieira; Marcony Coelho; Maurício Paiva and Rafael Oliveira	Lucas O. Vieira and Pâmella S. Brito		CICCAA	L65	Preserved Specimen
DNA	Cichlasoma zarskei Ottoni, 2011		Animalia	Chordata	Actinopteri	Cichliformes	Cichlidae		Cará preto, Acará, Cará	Cichlasoma	zarskei	Ottoni, 2011	Brazil	Maranhão	Stream at Itamacaoca forest	-3,745889	-43,320833	SIRGAS2000	02/IV/2016	1	CICCAA00046				Elioenai Oliveira; Felipe Ottoni; Ivanilda.Nascimento; Rozijane Fernandes and Valquíria Carneiro	Erick C. Guimarães		CICCAA	L20	Preserved Specimen
DNA	Cichlasoma zarskei Ottoni, 2011		Animalia	Chordata	Actinopteri	Cichliformes	Cichlidae		Cará preto, Acará, Cará	Cichlasoma	zarskei	Ottoni, 2011	Brazil	Maranhão	Stream at Itamacaoca forest	-3,745889	-43,320833	SIRGAS2000	13/IV/2016	1	CICCAA00117				Erick Guimarães; Felipe Ottoni and Shyrley Viana	Felipe P. Ottoni		CICCAA	L20	Preserved Specimen
ALC	Cichlasoma zarskei Ottoni, 2011		Animalia	Chordata	Actinopteri	Cichliformes	Cichlidae		Cará preto, Acará, Cará	Cichlasoma	zarskei	Ottoni, 2011	Brazil	Maranhão	Stream at Itamacaoca forest	-3,745889	-43,320833	SIRGAS2000	11/VII/2016	1	CICCAA00207				Elioenai Oliveira; Felipe Ottoni; Ivanilda.Nascimento; Rozijane Fernandes and Valquíria Carneiro	Felipe P. Ottoni		CICCAA	L20	Preserved Specimen
ALC	Cichlasoma zarskei Ottoni, 2011		Animalia	Chordata	Actinopteri	Cichliformes	Cichlidae		Cará preto, Acará, Cará	Cichlasoma	zarskei	Ottoni, 2011	Brazil	Maranhão	Stream at Itamacaoca forest	-3,745889	-43,320833	SIRGAS2000	02/VIII/2016	2	CICCAA00233				Erick Guimarães; Ivanilda Nascimento; Olívia Alves and Thaynara Costa	Erick C. Guimarães		CICCAA	L20	Preserved Specimen
ALC	Cichlasoma zarskei Ottoni, 2011		Animalia	Chordata	Actinopteri	Cichliformes	Cichlidae		Cará preto, Acará, Cará	Cichlasoma	zarskei	Ottoni, 2011	Brazil	Maranhão	Stream at Itamacaoca forest	-3,745889	-43,320833	SIRGAS2000	02/VIII/2016	8	CICCAA00236				Erick Guimarães; Ivanilda Nascimento; Olívia Alves and Thaynara Costa	Felipe P. Ottoni		CICCAA	L20	Preserved Specimen
ALC	Cichlasoma zarskei Ottoni, 2011		Animalia	Chordata	Actinopteri	Cichliformes	Cichlidae		Cará preto, Acará, Cará	Cichlasoma	zarskei	Ottoni, 2011	Brazil	Maranhão	Stream at balneário Recanto do Buriti	-3,681400	-43,123056	SIRGAS2000	05/II/2017	2	CICCAA00429				Erick Guimarães; Pâmella Brito and Rayane Aguiar	Felipe P. Ottoni		CICCAA	L03	Preserved Specimen
ALC	Cichlasoma zarskei Ottoni, 2011		Animalia	Chordata	Actinopteri	Cichliformes	Cichlidae		Cará preto, Acará, Cará	Cichlasoma	zarskei	Ottoni, 2011	Brazil	Maranhão	Stream at Itamacaoca forest	-3,745889	-43,320833	SIRGAS2000	17/II/2017	10	CICCAA00646				Elioenai Oliveira and Shyrley Viana	Felipe P. Ottoni		CICCAA	L20	Preserved Specimen
ALC	Cichlasoma zarskei Ottoni, 2011		Animalia	Chordata	Actinopteri	Cichliformes	Cichlidae		Cará preto, Acará, Cará	Cichlasoma	zarskei	Ottoni, 2011	Brazil	Maranhão	Stream at Itamacaoca forest	-3,745889	-43,320833	SIRGAS2000	17/X/2016	10	CICCAA00647				Elioenai Oliveira; Erick Guimarães; Ivanilda Nascimento and Olivia Alves	Felipe P. Ottoni		CICCAA	L20	Preserved Specimen
DNA	Cichlasoma zarskei Ottoni, 2011		Animalia	Chordata	Actinopteri	Cichliformes	Cichlidae		Cará preto, Acará, Cará	Cichlasoma	zarskei	Ottoni, 2011	Brazil	Maranhão	Stream at Itamacaoca forest	-3,745889	-43,320833	SIRGAS2000	29/IV/2017	8	CICCAA00742				Elioenai Olivaira; Felipe Ottoni; Rayane Aguiar; Revangivaldo Silva and Shyrley Vianna	Rayane G. Aguiar and Revangivaldo S. Silva		CICCAA	L20	Preserved Specimen
ALC	Cichlasoma zarskei Ottoni, 2011		Animalia	Chordata	Actinopteri	Cichliformes	Cichlidae		Cará preto, Acará, Cará	Cichlasoma	zarskei	Ottoni, 2011	Brazil	Maranhão	Stream at Itamacaoca forest	-3,745889	-43,320833	SIRGAS2000	29/IV/2017	6	CICCAA00791				Elioenai Olivaira; Felipe Ottoni; Rayane Aguiar; Revangivaldo Silva and Shyrley Vianna	Revangivaldo S. Silva		CICCAA	L20	Preserved Specimen
ALC	Cichlasoma zarskei Ottoni, 2011		Animalia	Chordata	Actinopteri	Cichliformes	Cichlidae		Cará preto, Acará, Cará	Cichlasoma	zarskei	Ottoni, 2011	Brazil	Maranhão	Stream at Itamacaoca forest	-3,745889	-43,320833	SIRGAS2000	15/VII/2017	79	CICCAA00885				Diego Campos; Elioenai Oliveira; Lucas Vieira; Marciara Silva; Revangivaldo Silva and Shyrley Viana	Lucas O. Vieira		CICCAA	L20	Preserved Specimen
ALC	Cichlasoma zarskei Ottoni, 2011		Animalia	Chordata	Actinopteri	Cichliformes	Cichlidae		Cará preto, Acará, Cará	Cichlasoma	zarskei	Ottoni, 2011	Brazil	Maranhão	Stream at Itamacaoca forest	-3,745889	-43,320833	SIRGAS2000	20/VIII/2014	3	CICCAA01452				Diego Campos and Jorge Nunes	Felipe P. Ottoni		CICCAA	L20	Preserved Specimen
ALC	Cichlasoma zarskei Ottoni, 2011		Animalia	Chordata	Actinopteri	Cichliformes	Cichlidae		Cará preto, Acará, Cará	Cichlasoma	zarskei	Ottoni, 2011	Brazil	Maranhão	Stream at Itamacaoca forest	-3,745889	-43,320833	SIRGAS2000	II/XI/2017	24	CICCAA01553				Diego Campos; Elioenai Oliveira; Lucas Vieira; Marciara Silva; Olivia Alves and Revangivaldo Silva	Revangivaldo S. Silva		CICCAA	L20	Preserved Specimen
ALC	Cichlasoma zarskei Ottoni, 2011		Animalia	Chordata	Actinopteri	Cichliformes	Cichlidae		Cará preto, Acará, Cará	Cichlasoma	zarskei	Ottoni, 2011	Brazil	Maranhão	Itamacaoca dam	-3,749028	-43,332167	SIRGAS2000	19/IX/2017	68	CICCAA01567				Erick Guimarães; Felipe Otonni Lucas Vieira; Pâmella Brito and Revangivaldo Silva	Revangivaldo S. Silva		CICCAA	L23	Preserved Specimen
ALC	Cichlasoma zarskei Ottoni, 2011		Animalia	Chordata	Actinopteri	Cichliformes	Cichlidae		Cará preto, Acará, Cará	Cichlasoma	zarskei	Ottoni, 2011	Brazil	Maranhão	Stream at Itamacaoca forest	-3,745889	-43,320833	SIRGAS2000	15/I/2018	34	CICCAA02017				Elioenai Oliveira; Lucas Vieira; Marciara Silva; Rayane Aguiar and Revangivaldo Sousa	Erick C. Guimarães		CICCAA	L20	Preserved Specimen
ALC	Cichlasoma zarskei Ottoni, 2011		Animalia	Chordata	Actinopteri	Cichliformes	Cichlidae		Cará preto, Acará, Cará	Cichlasoma	zarskei	Ottoni, 2011	Brazil	Maranhão	Stream in the balneário at the entrance of Anapurus	-3,670911	-43,119361	SIRGAS2000	17/I/2018	2	CICCAA02022				Erick Guimarães; Lucas Vieira; Pâmella Brito and Revangivaldo Silva	Felipe P. Ottoni		CICCAA	L01	Preserved Specimen
DNA	Cichlasoma zarskei Ottoni, 2011		Animalia	Chordata	Actinopteri	Cichliformes	Cichlidae		Cará preto, Acará, Cará	Cichlasoma	zarskei	Ottoni, 2011	Brazil	Maranhão	Stream at balneário Repouso do Guerreiro	-3,749278	-43,340000	SIRGAS2000	10/I/2020	2	CICCAA02447				Elioenai Oliveira; Felipe Ottoni; João Reis and Rafael Oliveira	Felipe P. Ottoni		CICCAA	L21	Preserved Specimen
ALC	Cichlasoma zarskei Ottoni, 2011		Animalia	Chordata	Actinopteri	Cichliformes	Cichlidae		Cará preto, Acará, Cará	Cichlasoma	zarskei	Ottoni, 2011	Brazil	Maranhão	Itamacaoca dam	-3,749028	-43,332167	SIRGAS2000	5/X/2019	6	CICCAA02450				Felipe Ottoni; João Reis; Lucas Vieira; Marcony Coelho and Rafael Oliveira	Felipe P. Ottoni		CICCAA	L23	Preserved Specimen
ALC	Cichlasoma zarskei Ottoni, 2011		Animalia	Chordata	Actinopteri	Cichliformes	Cichlidae		Cará preto, Acará, Cará	Cichlasoma	zarskei	Ottoni, 2011	Brazil	Maranhão	Stream at Itamacaoca forest	-3,745889	-43,320833	SIRGAS2000	28/IX/2019	2	CICCAA02467				Lucas Vieira; Marcony Coelho and Rafael Oliveira	Lucas O. Vieira		CICCAA	L20	Preserved Specimen
ALC	Cichlasoma zarskei Ottoni, 2011		Animalia	Chordata	Actinopteri	Cichliformes	Cichlidae		Cará preto, Acará, Cará	Cichlasoma	zarskei	Ottoni, 2011	Brazil	Maranhão	Stream just after Itamacaoca dam	-3,752061	-43,334458	SIRGAS2000	08/II/2020	6	CICCAA02504				Marcony Coelho; Maria Bastos and Rafael Oliveira	Rafael F. Oliveira		CICCAA	L24	Preserved Specimen
ALC	Cichlasoma zarskei Ottoni, 2011		Animalia	Chordata	Actinopteri	Cichliformes	Cichlidae		Cará preto, Acará, Cará	Cichlasoma	zarskei	Ottoni, 2011	Brazil	Maranhão	Stream at balneário Repouso do Guerreiro	-3,749278	-43,340000	SIRGAS2000	11/II/2020	7	CICCAA02514				Elioenai Oliveira; Lucas Vieira; Maurício Paiva; Rafael Oliveira and Vanessa Batista	Rafael F. Oliveira		CICCAA	L21	Preserved Specimen
ALC	Cichlasoma zarskei Ottoni, 2011		Animalia	Chordata	Actinopteri	Cichliformes	Cichlidae		Cará preto, Acará, Cará	Cichlasoma	zarskei	Ottoni, 2011	Brazil	Maranhão	Stream at Itamacaoca forest	-3,745889	-43,320833	SIRGAS2000	09/VI/2018	59	CICCAA02798				Antônio Bezerra; Elioenai Oliveira; Júnior Rodrigues; Marciara Silva; Railda Gomes; Rayane Aguiar; Revangivaldo Sousa and Vanessa Batista	Revangivaldo S. Silva		CICCAA	L20	Preserved Specimen
ALC	Cichlasoma zarskei Ottoni, 2011		Animalia	Chordata	Actinopteri	Cichliformes	Cichlidae		Cará preto, Acará, Cará	Cichlasoma	zarskei	Ottoni, 2011	Brazil	Maranhão	Riacho Feio, São José community	-3,851750	-43,298056	SIRGAS2000	19/VII/2018	11	CICCAA02819				Lucas Vieira	Lucas O. Vieira		CICCAA	L12	Preserved Specimen
ALC	Cichlasoma zarskei Ottoni, 2011		Animalia	Chordata	Actinopteri	Cichliformes	Cichlidae		Cará preto, Acará, Cará	Cichlasoma	zarskei	Ottoni, 2011	Brazil	Maranhão	Stream at Itamacaoca forest	-3,745889	-43,320833	SIRGAS2000	17/VIII/2018	136	CICCAA02834				Elioenai Oliveira and Lucas Vieira	Lucas O. Vieira		CICCAA	L20	Preserved Specimen
ALC	Cichlasoma zarskei Ottoni, 2011		Animalia	Chordata	Actinopteri	Cichliformes	Cichlidae		Cará preto, Acará, Cará	Cichlasoma	zarskei	Ottoni, 2011	Brazil	Maranhão	Stream in the balneário at the entrance of Anapurus	-3,670911	-43,119361	SIRGAS2000	29/VIII/2018	5	CICCAA02904				Antônio Bezerra; Júnior Rodrigues and Lucas Vieira	Lucas O. Vieira and Vanessa F. Batista		CICCAA	L01	Preserved Specimen
ALC	Cichlasoma zarskei Ottoni, 2011		Animalia	Chordata	Actinopteri	Cichliformes	Cichlidae		Cará preto, Acará, Cará	Cichlasoma	zarskei	Ottoni, 2011	Brazil	Maranhão	Stream at Itamacaoca forest	-3,745889	-43,320833	SIRGAS2000	03/XI/2018	43	CICCAA02967				Ana Paula Alves; Antônio Bezerra; Elioenai Oliveira; Lucas Vieira and Thaynara Lages	Lucas O. Vieira		CICCAA	L20	Preserved Specimen
ALC	Cichlasoma zarskei Ottoni, 2011		Animalia	Chordata	Actinopteri	Cichliformes	Cichlidae		Cará preto, Acará, Cará	Cichlasoma	zarskei	Ottoni, 2011	Brazil	Maranhão	Rio Munim, Riacho Fundo community	-3,706306	-43,529750	SIRGAS2000	23/IX/2018	2	CICCAA03503				Ianca Gouvêa; Leandro Sousa and Lucas Vieira	Lucas O. Vieira		CICCAA	L32	Preserved Specimen
ALC	Cichlasoma zarskei Ottoni, 2011		Animalia	Chordata	Actinopteri	Cichliformes	Cichlidae		Cará preto, Acará, Cará	Cichlasoma	zarskei	Ottoni, 2011	Brazil	Maranhão	Itamacaoca dam	-3,749028	-43,332167	SIRGAS2000	29/VI/2019	18	CICCAA03530				Camila Figueredo; Lucas Vieira; Marciara. Lopes; Revangivaldo Silva and Vanessa. Batista	Felipe P. Ottoni		CICCAA	L23	Preserved Specimen
ALC	Cichlasoma zarskei Ottoni, 2011		Animalia	Chordata	Actinopteri	Cichliformes	Cichlidae		Cará preto, Acará, Cará	Cichlasoma	zarskei	Ottoni, 2011	Brazil	Maranhão	Stream at Itamacaoca forest	-3,745889	-43,320833	SIRGAS2000	20/VI/2019	5	CICCAA03531				Camila Figueredo; Lucas Vieira; Marciara. Lopes; Revangivaldo Silva and Vanessa Batista	Felipe P. Ottoni		CICCAA	L20	Preserved Specimen
ALC	Cichlasoma zarskei Ottoni, 2011		Animalia	Chordata	Actinopteri	Cichliformes	Cichlidae		Cará preto, Acará, Cará	Cichlasoma	zarskei	Ottoni, 2011	Brazil	Maranhão	Stream at balneário Repouso do Guerreiro	-3,749278	-43,340000	SIRGAS2000	26/X/2019	9	CICCAA03723				Antônio Bezerra; Brenda Furtado; Ianca Govêa; Marcony Coelho and Maurício Paiva	Lucas O. Vieira		CICCAA	L21	Preserved Specimen
ALC	Cichlasoma zarskei Ottoni, 2011		Animalia	Chordata	Actinopteri	Cichliformes	Cichlidae		Cará preto, Acará, Cará	Cichlasoma	zarskei	Ottoni, 2011	Brazil	Maranhão	Itamacaoca dam	-3,749028	-43,332167	SIRGAS2000	05/X/2019	16	CICCAA03725				Beatriz costa; Felipe.Otonni; João Reis; L. Vieira; Marcony Coelho; Maurício Paiva and Rafael Oliveira	Lucas O. Vieira		CICCAA	L23	Preserved Specimen
ALC	Cichlasoma zarskei Ottoni, 2011		Animalia	Chordata	Actinopteri	Cichliformes	Cichlidae		Cará preto, Acará, Cará	Cichlasoma	zarskei	Ottoni, 2011	Brazil	Maranhão	Stream at balneário Repouso do Guerreiro	-3,749278	-43,340000	SIRGAS2000	02/XI/2019	5	CICCAA03755				Felipe Ottoni; João Reis; Lucas Vieira; Marcony Coelho and Rafael Oliveira	Lucas O. Vieira		CICCAA	L21	Preserved Specimen
DNA	Cichlasoma zarskei Ottoni, 2011		Animalia	Chordata	Actinopteri	Cichliformes	Cichlidae		Cará preto, Acará, Cará	Cichlasoma	zarskei	Ottoni, 2011	Brazil	Maranhão	Stream in the balneário at the entrance of Anapurus	-3,670911	-43,119361	SIRGAS2000	19/X/2019	41	CICCAA03789				Beatriz costa; Felipe.Otonni; João Reis; L. Vieira; Marcony Coelho; Maurício Paiva and Rafael Oliveira	Lucas O. Vieira		CICCAA	L01	Preserved Specimen
DNA	Cichlasoma zarskei Ottoni, 2011		Animalia	Chordata	Actinopteri	Cichliformes	Cichlidae		Cará preto, Acará, Cará	Cichlasoma	zarskei	Ottoni, 2011	Brazil	Maranhão	Stream at Itamacaoca forest	-3,745889	-43,320833	SIRGAS2000	VI/2018	1	CICCAA03824				Antônio Bezerra; Elioenai Oliveira; Júnior Rodrigues; Marciara Silva; Railda Gomes; Rayane Aguiar; Revangivaldo Silva and Vanessa Batista	Lucas O. Vieira		CICCAA	L20	Preserved Specimen
ALC	Cichlasoma zarskei Ottoni, 2011		Animalia	Chordata	Actinopteri	Cichliformes	Cichlidae		Cará preto, Acará, Cará	Cichlasoma	zarskei	Ottoni, 2011	Brazil	Maranhão	Stream just after Itamacaoca dam	-3,752061	-43,334458	SIRGAS2000	09/XI/2019	1	CICCAA03865				Antônio Bezerra; Elioenai Oliveira; Júnior Rodrigues; Marciara Silva; Railda Gomes; Rayane Aguiar; Revangivaldo Silva and Vanessa Batista	Lucas O. Vieira		CICCAA	L24	Preserved Specimen
ALC	Cichlasoma zarskei Ottoni, 2011		Animalia	Chordata	Actinopteri	Cichliformes	Cichlidae		Cará preto, Acará, Cará	Cichlasoma	zarskei	Ottoni, 2011	Brazil	Maranhão	Stream at Itamacaoca forest	-3,745889	-43,320833	SIRGAS2000	15/XI/2019	3	CICCAA03877				Antonio Bezerra; Elioenai Oliveira; João Reis; Lucas Vieira; Marciara Silva; Rafael Oliveira; Raquel Sousa and Rosaniele Dutra	Lucas O. Vieira		CICCAA	L20	Preserved Specimen
ALC	Cichlasoma zarskei Ottoni, 2011		Animalia	Chordata	Actinopteri	Cichliformes	Cichlidae		Cará preto, Acará, Cará	Cichlasoma	zarskei	Ottoni, 2011	Brazil	Maranhão	Itamacaoca dam	-3,749028	-43,332167	SIRGAS2000	19/XI/2019	20	CICCAA03878				Lucas Vieira; Marciara Silva; Marcony Coelho and Maurício Paiva	Lucas O. Vieira		CICCAA	L23	Preserved Specimen
ALC	Cichlasoma zarskei Ottoni, 2011		Animalia	Chordata	Actinopteri	Cichliformes	Cichlidae		Cará preto, Acará, Cará	Cichlasoma	zarskei	Ottoni, 2011	Brazil	Maranhão	Stream at balneário Repouso do Guerreiro	-3,749278	-43,340000	SIRGAS2000	10/I/2020	4	CICCAA03885				Elioenai Oliveira; Felipe Ottoni; João Reis and Rafael Oliveira	Rafael F. Oliveira		CICCAA	L21	Preserved Specimen
ALC	Cichlasoma zarskei Ottoni, 2011		Animalia	Chordata	Actinopteri	Cichliformes	Cichlidae		Cará preto, Acará, Cará	Cichlasoma	zarskei	Ottoni, 2011	Brazil	Maranhão	Rio Munim, Cedro community	-3,837639	-43,328083	SIRGAS2000	19/IV/2013	4	CICCAA04228				Diego Campos and Jorge Nunes	Lucas O. Vieira		CICCAA	L31	Preserved Specimen
ALC	Cichlasoma zarskei Ottoni, 2011		Animalia	Chordata	Actinopteri	Cichliformes	Cichlidae		Cará preto, Acará, Cará	Cichlasoma	zarskei	Ottoni, 2011	Brazil	Maranhão	Rio Munim, Cedro community	-3,837639	-43,328083	SIRGAS2000	19/IV/2013	6	CICCAA04232				Diego Campos and Jorge Nunes	Lucas O. Vieira		CICCAA	L31	Preserved Specimen
ALC	Cichlasoma zarskei Ottoni, 2011		Animalia	Chordata	Actinopteri	Cichliformes	Cichlidae		Cará preto, Acará, Cará	Cichlasoma	zarskei	Ottoni, 2011	Brazil	Maranhão	Stream in the balneário at the entrance of Anapurus	-3,670911	-43,119361	SIRGAS2000	28/I/2013	1	CICCAA04245				Diego Campos and Jorge Nunes	Lucas O. Vieira		CICCAA	L01	Preserved Specimen
ALC	Cichlasoma zarskei Ottoni, 2011		Animalia	Chordata	Actinopteri	Cichliformes	Cichlidae		Cará preto, Acará, Cará	Cichlasoma	zarskei	Ottoni, 2011	Brazil	Maranhão	Stream at balneário São Lourenço	-3,654528	-43,113944	SIRGAS2000	23/II/2013	1	CICCAA04255				Diego Campos and Jorge Nunes	Lucas O. Vieira		CICCAA	L02	Preserved Specimen
ALC	Cichlasoma zarskei Ottoni, 2011		Animalia	Chordata	Actinopteri	Cichliformes	Cichlidae		Cará preto, Acará, Cará	Cichlasoma	zarskei	Ottoni, 2011	Brazil	Maranhão	Rio Munim, Cedro community	-3,837639	-43,328083	SIRGAS2000	29/I/2013	18	CICCAA04283				Diego Campos and Jorge Nunes	Lucas O. Vieira		CICCAA	L31	Preserved Specimen
ALC	Cichlasoma zarskei Ottoni, 2011		Animalia	Chordata	Actinopteri	Cichliformes	Cichlidae		Cará preto, Acará, Cará	Cichlasoma	zarskei	Ottoni, 2011	Brazil	Maranhão	Rio Munim, Cedro community	-3,837639	-43,328083	SIRGAS2000	29/I/2013	5	CICCAA04285				Diego Campos and Jorge Nunes	Lucas O. Vieira		CICCAA	L31	Preserved Specimen
ALC	Cichlasoma zarskei Ottoni, 2011		Animalia	Chordata	Actinopteri	Cichliformes	Cichlidae		Cará preto, Acará, Cará	Cichlasoma	zarskei	Ottoni, 2011	Brazil	Maranhão	Rio Munim, Cedro community	-3,837639	-43,328083	SIRGAS2000	16/VII/2010	1	CICCAA04348				Diego Campos and Jorge Nunes	Diego S. Campos		CICCAA	L31	Preserved Specimen
ALC	Cichlasoma zarskei Ottoni, 2011		Animalia	Chordata	Actinopteri	Cichliformes	Cichlidae		Cará preto, Acará, Cará	Cichlasoma	zarskei	Ottoni, 2011	Brazil	Maranhão	Rio Munim, Cedro community	-3,837639	-43,328083	SIRGAS2000	08/VII/2011	25	CICCAA04360				Diego Campos and Jorge Nunes	Diego S. Campos		CICCAA	L31	Preserved Specimen
DNA	Cichlasoma zarskei Ottoni, 2011		Animalia	Chordata	Actinopteri	Cichliformes	Cichlidae		Cará preto, Acará, Cará	Cichlasoma	zarskei	Ottoni, 2011	Brazil	Maranhão	Stream at Terra Duras neighborhood	-3,751783	-43,373528	SIRGAS2000	15/XII/2018	1	CICCAA04537				Lucas Vieira and Ianca Gouvêa	Lucas O. Vieira		CICCAA	L09	Preserved Specimen
ALC	Cichlasoma zarskei Ottoni, 2011		Animalia	Chordata	Actinopteri	Cichliformes	Cichlidae		Cará preto, Acará, Cará	Cichlasoma	zarskei	Ottoni, 2011	Brazil	Maranhão	Stream at Aldeia neighborhood	-3,748083	-43,359056	SIRGAS2000	28/I/2019	1	CICCAA04562				Francilene.Carvalho; Helen Silva; Ianca. Gouvêa and Lucas Vieira	Felipe P. Ottoni		CICCAA	L08	Preserved Specimen
ALC	Cichlasoma zarskei Ottoni, 2011		Animalia	Chordata	Actinopteri	Cichliformes	Cichlidae		Cará preto, Acará, Cará	Cichlasoma	zarskei	Ottoni, 2011	Brazil	Maranhão	Riacho Feio, São José community	-3,855194	-43,287333	SIRGAS2000	23/VI/2019	7	CICCAA04563				Lucas Vieira	Felipe P. Ottoni		CICCAA	L13	Preserved Specimen
ALC	Cichlasoma zarskei Ottoni, 2011		Animalia	Chordata	Actinopteri	Cichliformes	Cichlidae		Cará preto, Acará, Cará	Cichlasoma	zarskei	Ottoni, 2011	Brazil	Maranhão	Itamacaoca dam	-3,749028	-43,332167	SIRGAS2000	16/II/2018	30	CICCAA04564				Beatriz Costa; Camila Figueredo; Diego Campos; Elioena Oliveira; Lucas Vieira and Rafael Oliveira	Felipe P. Ottoni		CICCAA	L23	Preserved Specimen
ALC	Cichlasoma zarskei Ottoni, 2011		Animalia	Chordata	Actinopteri	Cichliformes	Cichlidae		Cará preto, Acará, Cará	Cichlasoma	zarskei	Ottoni, 2011	Brazil	Maranhão	Stream in the balneário at the entrance of Anapurus	-3,670911	-43,119361	SIRGAS2000	01/III/2019	4	CICCAA04618				Antônio Bezerra; Júnior Rodrigues and Lucas Vieira	Erick C. Guimarães		CICCAA	L01	Preserved Specimen
ALC	Cichlasoma zarskei Ottoni, 2011		Animalia	Chordata	Actinopteri	Cichliformes	Cichlidae		Cará preto, Acará, Cará	Cichlasoma	zarskei	Ottoni, 2011	Brazil	Maranhão	Stream at Itamacaoca forest	-3,745889	-43,320833	SIRGAS2000	II/2019	1	CICCAA04698				Beatriz Costa; Camila Figueredo; Diego Campos; Elioenai Oliveira; Lucas Vieira and Rafael Oliveira	Lucas O. Vieira		CICCAA	L20	Preserved Specimen
ALC	Cichlasoma zarskei Ottoni, 2011		Animalia	Chordata	Actinopteri	Cichliformes	Cichlidae		Cará preto, Acará, Cará	Cichlasoma	zarskei	Ottoni, 2011	Brazil	Maranhão	Stream at balneário Repouso do Guerreiro	-3,749278	-43,340000	SIRGAS2000	20/IX/2019	2	CICCAA04737				Felipe Otonni; João Reis and Lucas Vieira	Lucas O. Vieira		CICCAA	L21	Preserved Specimen
ALC	Cichlasoma zarskei Ottoni, 2011		Animalia	Chordata	Actinopteri	Cichliformes	Cichlidae		Cará preto, Acará, Cará	Cichlasoma	zarskei	Ottoni, 2011	Brazil	Maranhão	Stream at Terra Duras neighborhood	-3,751783	-43,373528	SIRGAS2000	15/XII/2018	24	CICCAA04753				Lucas Vieira and Ianca Gouvêa	Lucas O. Vieira		CICCAA	L09	Preserved Specimen
ALC	Cichlasoma zarskei Ottoni, 2011		Animalia	Chordata	Actinopteri	Cichliformes	Cichlidae		Cará preto, Acará, Cará	Cichlasoma	zarskei	Ottoni, 2011	Brazil	Maranhão	Riacho Feio, São José community	-3,851750	-43,298056	SIRGAS2000	02/IV/2019	5	CICCAA04761				Lucas Vieira	Lucas O. Vieira		CICCAA	L12	Preserved Specimen
ALC	Cichlasoma zarskei Ottoni, 2011		Animalia	Chordata	Actinopteri	Cichliformes	Cichlidae		Cará preto, Acará, Cará	Cichlasoma	zarskei	Ottoni, 2011	Brazil	Maranhão	Riacho Feio, São José community	-3,855194	-43,287333	SIRGAS2000	06/II/2022	2	CICCAA06191				Lucas Vieira and Marcony Coelho	Lucas O. Vieira		CICCAA	L13	Preserved Specimen
ALC	Cichlasoma zarskei Ottoni, 2011		Animalia	Chordata	Actinopteri	Cichliformes	Cichlidae		Cará preto, Acará, Cará	Cichlasoma	zarskei	Ottoni, 2011	Brazil	Maranhão	Riachinho, Cumbre community	-3,863000	-43,286167	SIRGAS2000	06/II/2022	18	CICCAA06198				Lucas Vieira and Marcony Coelho	Lucas O. Vieira		CICCAA	L14	Preserved Specimen
ALC	Cichlasoma zarskei Ottoni, 2011		Animalia	Chordata	Actinopteri	Cichliformes	Cichlidae		Cará preto, Acará, Cará	Cichlasoma	zarskei	Ottoni, 2011	Brazil	Maranhão	Riacho Feio, São José community	-3,851750	-43,298056	SIRGAS2000	06/II/2022	2	CICCAA06207				Lucas Vieira and Marcony Coelho	Lucas O. Vieira		CICCAA	L12	Preserved Specimen
ALC	Cichlasoma zarskei Ottoni, 2011		Animalia	Chordata	Actinopteri	Cichliformes	Cichlidae		Cará preto, Acará, Cará	Cichlasoma	zarskei	Ottoni, 2011	Brazil	Maranhão	Rio Munim, Riacho Fundo community	-3,706306	-43,529750	SIRGAS2000	01/VIII/2021	5	CICCAA06309				L. Vieira; Marcony Coelho; Maurício Paiva and Rafael Oliveira	Lucas O. Vieira		CICCAA	L32	Preserved Specimen
ALC	Cichlasoma zarskei Ottoni, 2011		Animalia	Chordata	Actinopteri	Cichliformes	Cichlidae		Cará preto, Acará, Cará	Cichlasoma	zarskei	Ottoni, 2011	Brazil	Maranhão	Rio Munim, Cedro community	-3,837639	-43,328083	SIRGAS2000	01/VIII/2021	1	CICCAA06332				L. Vieira; Marcony Coelho; Maurício Paiva and Rafael Oliveira	Lucas O. Vieira		CICCAA	L31	Preserved Specimen
ALC	Cichlasoma zarskei Ottoni, 2011		Animalia	Chordata	Actinopteri	Cichliformes	Cichlidae		Cará preto, Acará, Cará	Cichlasoma	zarskei	Ottoni, 2011	Brazil	Maranhão	Rio Munim, Cedro community	-3,837639	-43,328083	SIRGAS2000	01/VIII/2021	1	CICCAA06354				L. Vieira; Marcony Coelho; Maurício Paiva and Rafael Oliveira	Lucas O. Vieira		CICCAA	L31	Preserved Specimen
ALC	Cichlasoma zarskei Ottoni, 2011		Animalia	Chordata	Actinopteri	Cichliformes	Cichlidae		Cará preto, Acará, Cará	Cichlasoma	zarskei	Ottoni, 2011	Brazil	Maranhão	Stream in the balneário at the entrance of Anapurus	-3,670911	-43,119361	SIRGAS2000	19/XII/2019	3	CICCAA06374				Felipe Ottoni; João Reis; Lucas Vieira; Marcony Coelho and Rafael Oliveira	Lucas O. Vieira		CICCAA	L01	Preserved Specimen
ALC	Cichlasoma zarskei Ottoni, 2011		Animalia	Chordata	Actinopteri	Cichliformes	Cichlidae		Cará preto, Acará, Cará	Cichlasoma	zarskei	Ottoni, 2011	Brazil	Maranhão	Stream at balneário Repouso do Guerreiro	-3,749278	-43,340000	SIRGAS2000	11/III/2020	2	CICCAA06438				Antônio Bezerra; Brenda Furtado; Ianca Gouvêa; Lucas Vieira; Marcony Coelho and Maurício Paiva	Lucas O. Vieira		CICCAA	L21	Preserved Specimen
DNA	Cichlasoma zarskei Ottoni, 2011		Animalia	Chordata	Actinopteri	Cichliformes	Cichlidae		Cará preto, Acará, Cará	Cichlasoma	zarskei	Ottoni, 2011	Brazil	Maranhão	Rio Munim, Cedro community	-3,837639	-43,328083	SIRGAS2000	01/VIII/2021	1	CICCAA06484				L. Vieira; Marcony Coelho; Maurício Paiva and Rafael Oliveira	Lucas O. Vieira		CICCAA	L31	Preserved Specimen
DNA	Cichlasoma zarskei Ottoni, 2011		Animalia	Chordata	Actinopteri	Cichliformes	Cichlidae		Cará preto, Acará, Cará	Cichlasoma	zarskei	Ottoni, 2011	Brazil	Maranhão	Riacho crossing the road at Poços community	-3,562392	-43,064556	SIRGAS2000	14/VII/2019	1	CICCAA06504				Diego Campos; Felipe Ottoni; João Reis and Lucas Vieira	Lucas O. Vieira		CICCAA	L04	Preserved Specimen
DNA	Cichlasoma zarskei Ottoni, 2011		Animalia	Chordata	Actinopteri	Cichliformes	Cichlidae		Cará preto, Acará, Cará	Cichlasoma	zarskei	Ottoni, 2011	Brazil	Maranhão	Riacho da Raiz	-3,895861	-43,489250	SIRGAS2000	11/VII/2019	2	CICCAA06518				Felipe Ottoni; João Reis; José Silva; Lucas Vieira and Rozijane Fernandes	Lucas O. Vieira		CICCAA	L36	Preserved Specimen
ALC	Cichlasoma zarskei Ottoni, 2011		Animalia	Chordata	Actinopteri	Cichliformes	Cichlidae		Cará preto, Acará, Cará	Cichlasoma	zarskei	Ottoni, 2011	Brazil	Maranhão	Riacho São João, São João dos Pilão	-3,684067	-42,942194	SIRGAS2000	21/V/2022	3	CICCAA06572				Antônio Bezerra; Diego Campos; Lucas Vieira and Rafael Oliveira	Lucas O. Vieira		CICCAA	L37	Preserved Specimen
ALC	Cichlasoma zarskei Ottoni, 2011		Animalia	Chordata	Actinopteri	Cichliformes	Cichlidae		Cará preto, Acará, Cará	Cichlasoma	zarskei	Ottoni, 2011	Brazil	Maranhão	Rio Preto, Água Rica community	-3,693033	-43,015583	SIRGAS2000	21/V/2022	1	CICCAA06608				Antônio Bezerra; Diego Campos; Lucas Vieira and Rafael Oliveira	Lucas O. Vieira		CICCAA	L40	Preserved Specimen
ALC	Cichlasoma zarskei Ottoni, 2011		Animalia	Chordata	Actinopteri	Cichliformes	Cichlidae		Cará preto, Acará, Cará	Cichlasoma	zarskei	Ottoni, 2011	Brazil	Maranhão	Stream crossing the road	-4,370639	-43,204889	SIRGAS2000	10/VII/2022	3	CICCAA06737				Lucas Vieira; Marcony Coelho; Maurício Paiva and Rafael Oliveira	Lucas O. Vieira		CICCAA	L50	Preserved Specimen
ALC	Cichlasoma zarskei Ottoni, 2011		Animalia	Chordata	Actinopteri	Cichliformes	Cichlidae		Cará preto, Acará, Cará	Cichlasoma	zarskei	Ottoni, 2011	Brazil	Maranhão	Stream at São Pedro community	-3,901294	-43,586750	SIRGAS2000	17/XII/2021	3	CICCAA06742				Lucas Vieira; Maria Basto; Nikson Mendonça and Rafael Oliveira	Lucas O. Vieira		CICCAA	L81	Preserved Specimen
ALC	Cichlasoma zarskei Ottoni, 2011		Animalia	Chordata	Actinopteri	Cichliformes	Cichlidae		Cará preto, Acará, Cará	Cichlasoma	zarskei	Ottoni, 2011	Brazil	Maranhão	Stream crossing a road in the Resex	-3,936111	-43,508194	SIRGAS2000	24/X/2021	3	CICCAA06770				Diego Campos; Lucas Vieira; Maria. Bastos and Rafael. Oliveira	Lucas O. Vieira		CICCAA	L82	Preserved Specimen
ALC	Cichlasoma zarskei Ottoni, 2011		Animalia	Chordata	Actinopteri	Cichliformes	Cichlidae		Cará preto, Acará, Cará	Cichlasoma	zarskei	Ottoni, 2011	Brazil	Maranhão	Rio São Gonçalo	-4,132992	-43,321139	SIRGAS2000	10/VII/2022	2	CICCAA06780				Lucas Vieira; Marcony Coelho; Maurício Paiva and Rafael Oliveira	Lucas O. Vieira		CICCAA	L45	Preserved Specimen
ALC	Cichlasoma zarskei Ottoni, 2011		Animalia	Chordata	Actinopteri	Cichliformes	Cichlidae		Cará preto, Acará, Cará	Cichlasoma	zarskei	Ottoni, 2011	Brazil	Maranhão	Stream crossing the road	-4,181564	-43,233750	SIRGAS2000	10/VII/2022	4	CICCAA06793				Lucas Vieira; Marcony Coelho; Maurício Paiva and Rafael Oliveira	Lucas O. Vieira		CICCAA	L46	Preserved Specimen
ALC	Cichlasoma zarskei Ottoni, 2011		Animalia	Chordata	Actinopteri	Cichliformes	Cichlidae		Cará preto, Acará, Cará	Cichlasoma	zarskei	Ottoni, 2011	Brazil	Maranhão	Riacho do boi	-4,434711	-43,196361	SIRGAS2000	10/VII/2022	1	CICCAA06846				Lucas Vieira; Marcony Coelho; Maurício Paiva and Rafael Oliveira	Lucas O. Vieira		CICCAA	L51	Preserved Specimen
ALC	Cichlasoma zarskei Ottoni, 2011		Animalia	Chordata	Actinopteri	Cichliformes	Cichlidae		Cará preto, Acará, Cará	Cichlasoma	zarskei	Ottoni, 2011	Brazil	Maranhão	Stream, Laranjeira community	-3,875303	-43,050167	SIRGAS2000	09/VII/2022	4	CICCAA06872				Lucas Vieira; Marcony Coelho; Maurício Paiva and Rafael Oliveira	Lucas O. Vieira		CICCAA	L43	Preserved Specimen
ALC	Cichlasoma zarskei Ottoni, 2011		Animalia	Chordata	Actinopteri	Cichliformes	Cichlidae		Cará preto, Acará, Cará	Cichlasoma	zarskei	Ottoni, 2011	Brazil	Maranhão	Stream crossing the road	-4,206639	-43,246333	SIRGAS2000	10/VII/2022	1	CICCAA06883				Lucas Vieira; Marcony Coelho; Maurício Paiva and Rafael Oliveira	Lucas O. Vieira		CICCAA	L47	Preserved Specimen
ALC	Cichlasoma zarskei Ottoni, 2011		Animalia	Chordata	Actinopteri	Cichliformes	Cichlidae		Cará preto, Acará, Cará	Cichlasoma	zarskei	Ottoni, 2011	Brazil	Maranhão	Riacho das Pacas	-2,851372	-43,964472	SIRGAS2000	30/VII/2022	11	CICCAA06895				L. Vieira; Marcony Coelho; Maurício Paiva and Rafael Oliveira	Lucas O. Vieira		CICCAA	L76	Preserved Specimen
ALC	Cichlasoma zarskei Ottoni, 2011		Animalia	Chordata	Actinopteri	Cichliformes	Cichlidae		Cará preto, Acará, Cará	Cichlasoma	zarskei	Ottoni, 2011	Brazil	Maranhão	Rio Munim, Cachoeira Grande	-2,926736	-44,052556	SIRGAS2000	29/VII/2022	2	CICCAA06908				Lucas Vieira; Marcony Coelho; Maurício Paiva and Rafael Oliveira	Lucas O. Vieira		CICCAA	L69	Preserved Specimen
ALC	Cichlasoma zarskei Ottoni, 2011		Animalia	Chordata	Actinopteri	Cichliformes	Cichlidae		Cará preto, Acará, Cará	Cichlasoma	zarskei	Ottoni, 2011	Brazil	Maranhão	Stream next to the road MA-402	-2,860306	-44,054028	SIRGAS2000	29/VII/2022	1	CICCAA06942				Lucas Vieira; Marcony Coelho; Maurício Paiva and Rafael Oliveira	Lucas O. Vieira		CICCAA	L71	Preserved Specimen
ALC	Cichlasoma zarskei Ottoni, 2011		Animalia	Chordata	Actinopteri	Cichliformes	Cichlidae		Cará preto, Acará, Cará	Cichlasoma	zarskei	Ottoni, 2011	Brazil	Maranhão	Stream next to the road MA-402	-2,855417	-44,017500	SIRGAS2000	30/VII/2022	2	CICCAA06994				L. Vieira; Marcony Coelho; Maurício Paiva and Rafael Oliveira	Lucas O. Vieira		CICCAA	L77	Preserved Specimen
ALC	Cichlasoma zarskei Ottoni, 2011		Animalia	Chordata	Actinopteri	Cichliformes	Cichlidae		Cará preto, Acará, Cará	Cichlasoma	zarskei	Ottoni, 2011	Brazil	Maranhão	Riacho at the entrance to Icatu	-2,782917	-44,046722	SIRGAS2000	29/VII/2022	13	CICCAA07002				Lucas Vieira; Marcony Coelho; Maurício Paiva and Rafael Oliveira	Lucas O. Vieira		CICCAA	L68	Preserved Specimen
ALC	Cichlasoma zarskei Ottoni, 2011		Animalia	Chordata	Actinopteri	Cichliformes	Cichlidae		Cará preto, Acará, Cará	Cichlasoma	zarskei	Ottoni, 2011	Brazil	Maranhão	Rio Preto, São Benedito do Rio Preto	-3,333056	-43,526333	SIRGAS2000	15/IX/2022	10	CICCAA07257				Antônio Bezerra; Lucas Vieira; Mauricio Paiva and Rafael Oliveira	Lucas O. Vieira		CICCAA	L57	Preserved Specimen
ALC	Cichlasoma zarskei Ottoni, 2011		Animalia	Chordata	Actinopteri	Cichliformes	Cichlidae		Cará preto, Acará, Cará	Cichlasoma	zarskei	Ottoni, 2011	Brazil	Maranhão	Rio Bandeira, Belágua	-3,156306	-43,509833	SIRGAS2000	15/IX/2022	9	CICCAA07269				Antônio Bezerra; Lucas Vieira; Mauricio Paiva and Rafael Oliveira	Lucas O. Vieira		CICCAA	L52	Preserved Specimen
ALC	Cichlasoma zarskei Ottoni, 2011		Animalia	Chordata	Actinopteri	Cichliformes	Cichlidae		Cará preto, Acará, Cará	Cichlasoma	zarskei	Ottoni, 2011	Brazil	Maranhão	Rio Munim, at the quilombola community Evienã	-3,375278	-43,971806	SIRGAS2000	17/IX/2022	13	CICCAA07288				Antônio Bezerra; Lucas Vieira; Mauricio Paiva and Rafael Oliveira	Lucas O. Vieira		CICCAA	L60	Preserved Specimen
ALC	Cichlasoma zarskei Ottoni, 2011		Animalia	Chordata	Actinopteri	Cichliformes	Cichlidae		Cará preto, Acará, Cará	Cichlasoma	zarskei	Ottoni, 2011	Brazil	Maranhão	Rio Munim at Nina Rodrigues city	-3,460028	-43,904194	SIRGAS2000	17/IX/2022	1	CICCAA07367				Antônio Bezerra; Lucas Vieira; Mauricio Paiva and Rafael Oliveira	Lucas O. Vieira		CICCAA	L62	Preserved Specimen
ALC	Colossoma macropomum (Cuvier, 1816)		Animalia	Chordata	Actinopteri	Characiformes	Serrasalmidae		Tambaqui	Colossoma	macropomum	(Cuvier, 1816)	Brazil	Maranhão	Riacho Feio, Boa Vista community	-3,846333	-43,313583	SIRGAS2000	28/XI/2021	1	CICCAA02747				Diego Campos; Lucas Vieira; Marciara Silva; Marcony Coelho and Rafael Oliveira	Marcony S.P. Coelho		CICCAA	L11	Preserved Specimen
ALC	Conodon nobilis (Linnaeus, 1758)		Animalia	Chordata	Actinopteri	Acanthuriformes	Haemulidae			Conodon	nobilis	(Linnaeus, 1758)	Brazil	Maranhão	Rio Munim mouth at Icatu	-2,776072	-44,067028	SIRGAS2000	28/VII/2022	2	CICCAA07389				Lucas Vieira; Marcony Coelho; Maurício Paiva and Rafael Oliveira	Lucas O. Vieira and Pâmella S. Brito		CICCAA	L65	Preserved Specimen
C&S	Copella arnoldi (Regan , 1912)		Animalia	Chordata	Actinopteri	Characiformes	Lebiasinidae			Copella	arnoldi	(Regan, 1912)	Brazil	Maranhão	Stream at Mucambo community	-3,483614	-43,560972	SIRGAS2000	22/I/2016	3	CICCAA00035				Felipe Ottoni and Rozijane Fernandes	Felipe P. Ottoni		CICCAA	L35	Preserved Specimen
ALC	Copella arnoldi (Regan , 1912)		Animalia	Chordata	Actinopteri	Characiformes	Lebiasinidae			Copella	arnoldi	(Regan, 1912)	Brazil	Maranhão	Stream at Itamacaoca forest	-3,745889	-43,320833	SIRGAS2000	13/I/2016	1	CICCAA00037				Felipe Ottoni; Riccardo Mugnai and Rozijane Fernandes	Felipe P. Ottoni		CICCAA	L20	Preserved Specimen
ALC	Copella arnoldi (Regan , 1912)		Animalia	Chordata	Actinopteri	Characiformes	Lebiasinidae			Copella	arnoldi	(Regan, 1912)	Brazil	Maranhão	Stream at Itamacaoca forest	-3,745889	-43,320833	SIRGAS2000	13/I/2016	1	CICCAA00038				Felipe Ottoni; Riccardo Mugnai and Rozijane Fernandes	Felipe P. Ottoni		CICCAA	L20	Preserved Specimen
ALC	Copella arnoldi (Regan , 1912)		Animalia	Chordata	Actinopteri	Characiformes	Lebiasinidae			Copella	arnoldi	(Regan, 1912)	Brazil	Maranhão	Stream at Mucambo community	-3,483614	-43,560972	SIRGAS2000	22/I/2016	10	CICCAA00041				Felipe Ottoni and Rozijane Fernandes	Erick C. Guimarães		CICCAA	L35	Preserved Specimen
ALC	Copella arnoldi (Regan , 1912)		Animalia	Chordata	Actinopteri	Characiformes	Lebiasinidae			Copella	arnoldi	(Regan, 1912)	Brazil	Maranhão	Stream at Itamacaoca forest	-3,745889	-43,320833	SIRGAS2000	02/IV/2016	1	CICCAA00072				Elioenai Oliveira; Felipe Ottoni; Ivanilda.Nascimento; Rozijane Fernandes and Valquíria Carneiro	Felipe P. Ottoni		CICCAA	L20	Preserved Specimen
ALC	Copella arnoldi (Regan , 1912)		Animalia	Chordata	Actinopteri	Characiformes	Lebiasinidae			Copella	arnoldi	(Regan, 1912)	Brazil	Maranhão	Stream at Itamacaoca forest	-3,745889	-43,320833	SIRGAS2000	02/IV/2016	10	CICCAA00076				Elioenai Oliveira; Felipe Ottoni; Ivanilda.Nascimento; Rozijane Fernandes and Valquíria Carneiro	Felipe P. Ottoni		CICCAA	L20	Preserved Specimen
ALC	Copella arnoldi (Regan , 1912)		Animalia	Chordata	Actinopteri	Characiformes	Lebiasinidae			Copella	arnoldi	(Regan, 1912)	Brazil	Maranhão	Stream at Itamacaoca forest	-3,745889	-43,320833	SIRGAS2000	02/IV/2016	1	CICCAA00077				Elioenai Oliveira; Felipe Ottoni; Ivanilda.Nascimento; Rozijane Fernandes and Valquíria Carneiro	Felipe P. Ottoni		CICCAA	L20	Preserved Specimen
ALC	Copella arnoldi (Regan , 1912)		Animalia	Chordata	Actinopteri	Characiformes	Lebiasinidae			Copella	arnoldi	(Regan, 1912)	Brazil	Maranhão	Stream at Itamacaoca forest	-3,745889	-43,320833	SIRGAS2000	02/IV/2016	1	CICCAA00081				Elioenai Oliveira; Felipe Ottoni; Ivanilda.Nascimento; Rozijane Fernandes and Valquíria Carneiro	Felipe P. Ottoni		CICCAA	L20	Preserved Specimen
DNA	Copella arnoldi (Regan , 1912)		Animalia	Chordata	Actinopteri	Characiformes	Lebiasinidae			Copella	arnoldi	(Regan, 1912)	Brazil	Maranhão	Stream at Itamacaoca forest	-3,745889	-43,320833	SIRGAS2000	13/IV/2016	2	CICCAA00120				Erick Guimarães; Felipe Ottoni and Shyrley Viana	Felipe P. Ottoni		CICCAA	L20	Preserved Specimen
ALC	Copella arnoldi (Regan , 1912)		Animalia	Chordata	Actinopteri	Characiformes	Lebiasinidae			Copella	arnoldi	(Regan, 1912)	Brazil	Maranhão	Stream at Itamacaoca forest	-3,745889	-43,320833	SIRGAS2000	11/VII/2016	1	CICCAA00179				Elioenai Oliveira; Felipe Ottoni; Ivanilda.Nascimento; Rozijane Fernandes and Valquíria Carneiro	Felipe P. Ottoni		CICCAA	L20	Preserved Specimen
ALC	Copella arnoldi (Regan , 1912)		Animalia	Chordata	Actinopteri	Characiformes	Lebiasinidae			Copella	arnoldi	(Regan, 1912)	Brazil	Maranhão	Stream at Itamacaoca forest	-3,745889	-43,320833	SIRGAS2000	13/IV/2016	11	CICCAA00180				Erick Guimarães; Felipe Ottoni and Shyrley Viana	Felipe P. Ottoni		CICCAA	L20	Preserved Specimen
ALC	Copella arnoldi (Regan , 1912)		Animalia	Chordata	Actinopteri	Characiformes	Lebiasinidae			Copella	arnoldi	(Regan, 1912)	Brazil	Maranhão	Stream at Itamacaoca forest	-3,745889	-43,320833	SIRGAS2000	02/VIII/2016	2	CICCAA00231				Erick Guimarães; Ivanilda Nascimento; Olívia Alves and Thaynara Costa	Erick C. Guimarães		CICCAA	L20	Preserved Specimen
ALC	Copella arnoldi (Regan , 1912)		Animalia	Chordata	Actinopteri	Characiformes	Lebiasinidae			Copella	arnoldi	(Regan, 1912)	Brazil	Maranhão	Stream at Itamacaoca forest	-3,745889	-43,320833	SIRGAS2000	23/XII/2016	3	CICCAA00569				Elioenai Oliveira; Erick Guimarães; Ivanilda Nascimento; Rayane Aguiar and Shyrley Viana	Felipe P. Ottoni		CICCAA	L20	Preserved Specimen
ALC	Copella arnoldi (Regan , 1912)		Animalia	Chordata	Actinopteri	Characiformes	Lebiasinidae			Copella	arnoldi	(Regan, 1912)	Brazil	Maranhão	Stream at Itamacaoca forest	-3,745889	-43,320833	SIRGAS2000	29/IV/2017	1	CICCAA00783				Elioenai Olivaira; Felipe Ottoni; Rayane Aguiar; Revangivaldo Silva and Shyrley Vianna	Revangivaldo S. Silva		CICCAA	L20	Preserved Specimen
ALC	Copella arnoldi (Regan , 1912)		Animalia	Chordata	Actinopteri	Characiformes	Lebiasinidae			Copella	arnoldi	(Regan, 1912)	Brazil	Maranhão	Stream at Itamacaoca forest	-3,745889	-43,320833	SIRGAS2000	II/XI/2017	6	CICCAA01559				Diego Campos; Elioenai Oliveira; Lucas Vieira; Marciara Silva; Olivia Alves and Revangivaldo Silva	Revangivaldo S. Silva		CICCAA	L20	Preserved Specimen
ALC	Copella arnoldi (Regan , 1912)		Animalia	Chordata	Actinopteri	Characiformes	Lebiasinidae			Copella	arnoldi	(Regan, 1912)	Brazil	Maranhão	Stream at Itamacaoca forest	-3,745889	-43,320833	SIRGAS2000	17/VIII/2018	5	CICCAA02825				Elioenai Oliveira and Lucas Vieira	Lucas O. Vieira		CICCAA	L20	Preserved Specimen
ALC	Copella arnoldi (Regan , 1912)		Animalia	Chordata	Actinopteri	Characiformes	Lebiasinidae			Copella	arnoldi	(Regan, 1912)	Brazil	Maranhão	Stream at Itamacaoca forest	-3,745889	-43,320833	SIRGAS2000	03/XI/2018	3	CICCAA02960				Ana Paula Alves; Antônio Bezerra; Elioenai Oliveira; Lucas Vieira and Thaynara Lages	Lucas O. Vieira		CICCAA	L20	Preserved Specimen
DNA	Copella arnoldi (Regan , 1912)		Animalia	Chordata	Actinopteri	Characiformes	Lebiasinidae			Copella	arnoldi	(Regan, 1912)	Brazil	Maranhão	Stream at Itamacaoca forest	-3,745889	-43,320833	SIRGAS2000	20/VI/2019	1	CICCAA03823				Camila Figueredo; Lucas Vieira; Marciara. Lopes; Revangivaldo Silva and Vanessa Batista	Lucas O. Vieira		CICCAA	L20	Preserved Specimen
DNA	Copella arnoldi (Regan , 1912)		Animalia	Chordata	Actinopteri	Characiformes	Lebiasinidae			Copella	arnoldi	(Regan, 1912)	Brazil	Maranhão	Stream at Itamacaoca forest	-3,745889	-43,320833	SIRGAS2000	15/XI/2019	6	CICCAA03862				Antonio Bezerra; Elioenai Oliveira; João Reis; Lucas Vieira; Marciara Silva; Rafael Oliveira; Raquel Sousa and Rosaniele Dutra	Lucas O. Vieira		CICCAA	L20	Preserved Specimen
ALC	Copella arnoldi (Regan , 1912)		Animalia	Chordata	Actinopteri	Characiformes	Lebiasinidae			Copella	arnoldi	(Regan, 1912)	Brazil	Maranhão	Stream at Itamacaoca forest	-3,745889	-43,320833	SIRGAS2000	II/2019	2	CICCAA04702				Beatriz Costa; Camila Figueredo; Diego Campos; Elioenai Oliveira; Lucas Vieira and Rafael Oliveira	Lucas O. Vieira		CICCAA	L20	Preserved Specimen
ALC	Copella arnoldi (Regan , 1912)		Animalia	Chordata	Actinopteri	Characiformes	Lebiasinidae			Copella	arnoldi	(Regan, 1912)	Brazil	Maranhão	Stream at Itamacaoca forest	-3,745889	-43,320833	SIRGAS2000	13/IV/2016	2	CICCAA06648				Erick Guimarães; Felipe Ottoni and Shyrley Viana	Felipe P. Ottoni		CICCAA	L20	Preserved Specimen
ALC	Corydoras julii Steindachner, 1906		Animalia	Chordata	Actinopteri	Siluriformes	Callichthyidae		Cari	Corydoras	julii	Steindachner, 1906	Brazil	Maranhão	Rio Munim, Cedro community	-3,837639	-43,328083	SIRGAS2000	29/I/2013	1	CICCAA01265				Diego Campos and Jorge Nunes	Pâmella S. Brito		CICCAA	L31	Preserved Specimen
ALC	Corydoras julii Steindachner, 1906		Animalia	Chordata	Actinopteri	Siluriformes	Callichthyidae		Cari	Corydoras	julii	Steindachner, 1906	Brazil	Maranhão	Stream in the balneário at the entrance of Anapurus	-3,670911	-43,119361	SIRGAS2000	29/I/2013	1	CICCAA01266				Diego Campos and Jorge Nunes	Pâmella S. Brito		CICCAA	L01	Preserved Specimen
ALC	Corydoras julii Steindachner, 1906		Animalia	Chordata	Actinopteri	Siluriformes	Callichthyidae		Cari	Corydoras	julii	Steindachner, 1906	Brazil	Maranhão	Stream in the balneário at the entrance of Anapurus	-3,670911	-43,119361	SIRGAS2000	19/X/2019	29	CICCAA02430				Beatriz costa; Felipe.Otonni; João Reis; L. Vieira; Marcony Coelho; Maurício Paiva and Rafael Oliveira	Lucas O. Vieira		CICCAA	L01	Preserved Specimen
ALC	Corydoras julii Steindachner, 1906		Animalia	Chordata	Actinopteri	Siluriformes	Callichthyidae		Cari	Corydoras	julii	Steindachner, 1906	Brazil	Maranhão	Stream in the balneário at the entrance of Anapurus	-3,670911	-43,119361	SIRGAS2000	29/VIII/2018	1	CICCAA02901				Antônio Bezerra; Júnior Rodrigues and Lucas Vieira	Lucas O. Vieira and Vanessa F. Batista		CICCAA	L01	Preserved Specimen
DNA	Corydoras julii Steindachner, 1906		Animalia	Chordata	Actinopteri	Siluriformes	Callichthyidae		Cari	Corydoras	julii	Steindachner, 1906	Brazil	Maranhão	Riacho Feio, São José community	-3,855194	-43,287333	SIRGAS2000	23/VII/2019	7	CICCAA03835				Lucas Vieira	Lucas O. Vieira		CICCAA	L13	Preserved Specimen
DNA	Corydoras julii Steindachner, 1906		Animalia	Chordata	Actinopteri	Siluriformes	Callichthyidae		Cari	Corydoras	julii	Steindachner, 1906	Brazil	Maranhão	Riacho Feio, São José community	-3,855194	-43,287333	SIRGAS2000	23/VII/2019	4	CICCAA03837				Lucas Vieira	Lucas O. Vieira		CICCAA	L13	Preserved Specimen
ALC	Corydoras julii Steindachner, 1906		Animalia	Chordata	Actinopteri	Siluriformes	Callichthyidae		Cari	Corydoras	julii	Steindachner, 1906	Brazil	Maranhão	Riacho Feio, São José community	-3,855194	-43,287333	SIRGAS2000	11/I/2020	4	CICCAA03929				Lucas Vieira and Marcony Coelho	Lucas O. Vieira		CICCAA	L13	Preserved Specimen
ALC	Corydoras julii Steindachner, 1906		Animalia	Chordata	Actinopteri	Siluriformes	Callichthyidae		Cari	Corydoras	julii	Steindachner, 1906	Brazil	Maranhão	Riacho Feio, São José community	-3,855194	-43,287333	SIRGAS2000	19/VII/2018	2	CICCAA04301				Lucas Vieira	Lucas O. Vieira		CICCAA	L13	Preserved Specimen
ALC	Corydoras julii Steindachner, 1906		Animalia	Chordata	Actinopteri	Siluriformes	Callichthyidae		Cari	Corydoras	julii	Steindachner, 1906	Brazil	Maranhão	Riacho Feio, São José community	-3,706306	-43,529750	SIRGAS2000	23/IX/2018	13	CICCAA04504				Ianca Gouvêa; Leandro Sousa and Lucas Vieira	Erick C. Guimarães		CICCAA	L32	Preserved Specimen
ALC	Corydoras julii Steindachner, 1906		Animalia	Chordata	Actinopteri	Siluriformes	Callichthyidae		Cari	Corydoras	julii	Steindachner, 1906	Brazil	Maranhão	Riacho Feio, São José community	-3,855194	-43,287333	SIRGAS2000	19/VII/2018	23	CICCAA04605				Lucas Vieira	Erick C. Guimarães		CICCAA	L13	Preserved Specimen
ALC	Corydoras julii Steindachner, 1906		Animalia	Chordata	Actinopteri	Siluriformes	Callichthyidae		Cari	Corydoras	julii	Steindachner, 1906	Brazil	Maranhão	Riacho Feio, Riacho Feio community	-3,895861	-43,489250	SIRGAS2000	11/VII/2019	1	CICCAA04628				Felipe Ottoni; João Reis; José Silva; Lucas Vieira and Rozijane Fernandes	Erick C. Guimarães		CICCAA	L36	Preserved Specimen
ALC	Corydoras julii Steindachner, 1906		Animalia	Chordata	Actinopteri	Siluriformes	Callichthyidae		Cari	Corydoras	julii	Steindachner, 1906	Brazil	Maranhão	Riacho Feio, São José community	-3,855194	-43,287333	SIRGAS2000	02/IV/2019	2	CICCAA04754				Lucas Vieira	Lucas O. Vieira		CICCAA	L13	Preserved Specimen
DNA	Corydoras julii Steindachner, 1906		Animalia	Chordata	Actinopteri	Siluriformes	Callichthyidae		Cari	Corydoras	julii	Steindachner, 1906	Brazil	Maranhão	Stream in the balneário at the entrance of Anapurus	-3,670911	-43,119361	SIRGAS2000	19/X/2019	54	CICCAA04774				Beatriz costa; Felipe.Otonni; João Reis; L. Vieira; Marcony Coelho; Maurício Paiva and Rafael Oliveira	Lucas O. Vieira		CICCAA	L01	Preserved Specimen
ALC	Corydoras julii Steindachner, 1906		Animalia	Chordata	Actinopteri	Siluriformes	Callichthyidae		Cari	Corydoras	julii	Steindachner, 1906	Brazil	Maranhão	Riachinho, Cumbre community	-3,863000	-43,286167	SIRGAS2000	06/II/2022	2	CICCAA06165				Lucas Vieira and Marcony Coelho	Lucas O. Vieira		CICCAA	L14	Preserved Specimen
ALC	Corydoras julii Steindachner, 1906		Animalia	Chordata	Actinopteri	Siluriformes	Callichthyidae		Cari	Corydoras	julii	Steindachner, 1906	Brazil	Maranhão	Riachinho, Cumbre community	-3,863000	-43,286167	SIRGAS2000	06/II/2022	2	CICCAA06167				Lucas Vieira and Marcony Coelho	Lucas O. Vieira		CICCAA	L14	Preserved Specimen
ALC	Corydoras julii Steindachner, 1906		Animalia	Chordata	Actinopteri	Siluriformes	Callichthyidae		Cari	Corydoras	julii	Steindachner, 1906	Brazil	Maranhão	Riacho Feio, São José community	-3,851750	-43,298056	SIRGAS2000	06/II/2022	1	CICCAA06211				Lucas Vieira and Marcony Coelho	Lucas O. Vieira		CICCAA	L12	Preserved Specimen
ALC	Corydoras julii Steindachner, 1906		Animalia	Chordata	Actinopteri	Siluriformes	Callichthyidae		Cari	Corydoras	julii	Steindachner, 1906	Brazil	Maranhão	Rio Iguará, Malhadinha community	-3,907722	-43,748833	SIRGAS2000	24/IX/2020	13	CICCAA06240				Lucas Vieira and Marcony Coelho	Lucas O. Vieira		CICCAA	L17	Preserved Specimen
ALC	Corydoras julii Steindachner, 1906		Animalia	Chordata	Actinopteri	Siluriformes	Callichthyidae		Cari	Corydoras	julii	Steindachner, 1906	Brazil	Maranhão	Rio Iguará, Poço Cumprido community	-4,048400	-43,582889	SIRGAS2000	24/X/2021	29	CICCAA06301				Diego Campos; Lucas Vieira; Maria. Bastos and Rafael. Oliveira	Lucas O. Vieira		CICCAA	L19	Preserved Specimen
ALC	Corydoras julii Steindachner, 1906		Animalia	Chordata	Actinopteri	Siluriformes	Callichthyidae		Cari	Corydoras	julii	Steindachner, 1906	Brazil	Maranhão	Rio Munim, Cedro community	-3,837639	-43,328083	SIRGAS2000	01/VIII/2021	7	CICCAA06333				L. Vieira; Marcony Coelho; Maurício Paiva and Rafael Oliveira	Lucas O. Vieira		CICCAA	L31	Preserved Specimen
ALC	Corydoras julii Steindachner, 1906		Animalia	Chordata	Actinopteri	Siluriformes	Callichthyidae		Cari	Corydoras	julii	Steindachner, 1906	Brazil	Maranhão	Stream in the balneário at the entrance of Anapurus	-3,670911	-43,119361	SIRGAS2000	19/XII/2019	12	CICCAA06378				Felipe Ottoni; João Reis; Lucas Vieira; Marcony Coelho and Rafael Oliveira	Lucas O. Vieira		CICCAA	L01	Preserved Specimen
ALC	Corydoras julii Steindachner, 1906		Animalia	Chordata	Actinopteri	Siluriformes	Callichthyidae		Cari	Corydoras	julii	Steindachner, 1906	Brazil	Maranhão	Stream at balneário São Lourenço	-3,654528	-43,113944	SIRGAS2000	20/IV/2020	2	CICCAA06397				Beatriz Costa; Diego Campos; Lucas Vieira and Rafael Oliveira	Lucas O. Vieira		CICCAA	L02	Preserved Specimen
ALC	Corydoras julii Steindachner, 1906		Animalia	Chordata	Actinopteri	Siluriformes	Callichthyidae		Cari	Corydoras	julii	Steindachner, 1906	Brazil	Maranhão	Riacho da Raiz	-3,895861	-43,489250	SIRGAS2000	24/X/2021	2	CICCAA06404				Diego Campos; Lucas Vieira; Maria. Bastos and Rafael. Oliveira	Lucas O. Vieira		CICCAA	L36	Preserved Specimen
DNA	Corydoras julii Steindachner, 1906		Animalia	Chordata	Actinopteri	Siluriformes	Callichthyidae		Cari	Corydoras	julii	Steindachner, 1906	Brazil	Maranhão	Rio Iguará, Malhadinha community	-3,900903	-43,748833	SIRGAS2000	03/X/2021	1	CICCAA06468				Lucas Vieira; Marcony Coelho and Rafael Oliveira	Lucas O. Vieira		CICCAA	L18	Preserved Specimen
DNA	Corydoras julii Steindachner, 1906		Animalia	Chordata	Actinopteri	Siluriformes	Callichthyidae		Cari	Corydoras	julii	Steindachner, 1906	Brazil	Maranhão	Riacho da Raiz	-3,895861	-43,489250	SIRGAS2000	11/VII/2019	1	CICCAA06531				Felipe Ottoni; João Reis; José Silva; Lucas Vieira and Rozijane Fernandes	Lucas O. Vieira		CICCAA	L36	Preserved Specimen
ALC	Corydoras julii Steindachner, 1906		Animalia	Chordata	Actinopteri	Siluriformes	Callichthyidae		Cari	Corydoras	julii	Steindachner, 1906	Brazil	Maranhão	Rio Preto, Água Rica community	-3,693033	-43,015583	SIRGAS2000	21/V/2022	2	CICCAA06607				Antônio Bezerra; Diego Campos; Lucas Vieira and Rafael Oliveira	Lucas O. Vieira		CICCAA	L40	Preserved Specimen
ALC	Corydoras julii Steindachner, 1906		Animalia	Chordata	Actinopteri	Siluriformes	Callichthyidae		Cari	Corydoras	julii	Steindachner, 1906	Brazil	Maranhão	Rio São Gonçalo	-4,132992	-43,321139	SIRGAS2000	10/VII/2022	6	CICCAA06777				Lucas Vieira; Marcony Coelho; Maurício Paiva and Rafael Oliveira	Lucas O. Vieira		CICCAA	L45	Preserved Specimen
ALC	Corydoras julii Steindachner, 1906		Animalia	Chordata	Actinopteri	Siluriformes	Callichthyidae		Cari	Corydoras	julii	Steindachner, 1906	Brazil	Maranhão	Stream, Laranjeira community	-3,875303	-43,050167	SIRGAS2000	09/VII/2022	7	CICCAA06871				Lucas Vieira; Marcony Coelho; Maurício Paiva and Rafael Oliveira	Lucas O. Vieira		CICCAA	L43	Preserved Specimen
ALC	Corydoras julii Steindachner, 1906		Animalia	Chordata	Actinopteri	Siluriformes	Callichthyidae		Cari	Corydoras	julii	Steindachner, 1906	Brazil	Maranhão	Rio Munim between the municipalities of Axixá and Presidente Juscelino	-2,876564	-44,061611	SIRGAS2000	29/VII/2022	4	CICCAA06962				Lucas Vieira; Marcony Coelho; Maurício Paiva and Rafael Oliveira	Lucas O. Vieira		CICCAA	L72	Preserved Specimen
ALC	Corydoras julii Steindachner, 1906		Animalia	Chordata	Actinopteri	Siluriformes	Callichthyidae		Cari	Corydoras	julii	Steindachner, 1906	Brazil	Maranhão	Stream between the municipalities of Axixá and Presidente Juscelino	-2,897239	-44,071083	SIRGAS2000	29/VII/2022	2	CICCAA06979				Lucas Vieira; Marcony Coelho; Maurício Paiva and Rafael Oliveira	Lucas O. Vieira		CICCAA	L73	Preserved Specimen
ALC	Corydoras julii Steindachner, 1906		Animalia	Chordata	Actinopteri	Siluriformes	Callichthyidae		Cari	Corydoras	julii	Steindachner, 1906	Brazil	Maranhão	Rio Mocambo	-3,209611	-43,406611	SIRGAS2000	15/IX/2022	32	CICCAA07167				Antônio Bezerra; Lucas Vieira; Mauricio Paiva and Rafael Oliveira	Lucas O. Vieira		CICCAA	L55	Preserved Specimen
ALC	Corydoras julii Steindachner, 1906		Animalia	Chordata	Actinopteri	Siluriformes	Callichthyidae		Cari	Corydoras	julii	Steindachner, 1906	Brazil	Maranhão	Rio Munim, on the road MA-224	-3,587250	-43,664000	SIRGAS2000	15/IX/2022	30	CICCAA07176				Antônio Bezerra; Lucas Vieira; Mauricio Paiva and Rafael Oliveira	Lucas O. Vieira		CICCAA	L59	Preserved Specimen
ALC	Corydoras julii Steindachner, 1906		Animalia	Chordata	Actinopteri	Siluriformes	Callichthyidae		Cari	Corydoras	julii	Steindachner, 1906	Brazil	Maranhão	Rio Preto, São Benedito do Rio Preto	-3,333056	-43,526333	SIRGAS2000	15/IX/2022	42	CICCAA07237				Antônio Bezerra; Lucas Vieira; Mauricio Paiva and Rafael Oliveira	Lucas O. Vieira		CICCAA	L57	Preserved Specimen
ALC	Corydoras julii Steindachner, 1906		Animalia	Chordata	Actinopteri	Siluriformes	Callichthyidae		Cari	Corydoras	julii	Steindachner, 1906	Brazil	Maranhão	Stream on the road MA-224	-3,491389	-43,590528	SIRGAS2000	15/IX/2022	19	CICCAA07272				Antônio Bezerra; Lucas Vieira; Mauricio Paiva and Rafael Oliveira	Lucas O. Vieira		CICCAA	L58	Preserved Specimen
ALC	Corydoras julii Steindachner, 1906		Animalia	Chordata	Actinopteri	Siluriformes	Callichthyidae		Cari	Corydoras	julii	Steindachner, 1906	Brazil	Maranhão	Rio Bandeira	-3,196944	-43,408139	SIRGAS2000	15/IX/2022	11	CICCAA07276				Antônio Bezerra; Lucas Vieira; Mauricio Paiva and Rafael Oliveira	Lucas O. Vieira		CICCAA	L54	Preserved Specimen
ALC	Corydoras julii Steindachner, 1906		Animalia	Chordata	Actinopteri	Siluriformes	Callichthyidae		Cari	Corydoras	julii	Steindachner, 1906	Brazil	Maranhão	Rio Munim, at the quilombola community Evienã	-3,375278	-43,971806	SIRGAS2000	17/IX/2022	54	CICCAA07291				Antônio Bezerra; Lucas Vieira; Mauricio Paiva and Rafael Oliveira	Lucas O. Vieira		CICCAA	L60	Preserved Specimen
ALC	Corydoras julii Steindachner, 1906		Animalia	Chordata	Actinopteri	Siluriformes	Callichthyidae		Cari	Corydoras	julii	Steindachner, 1906	Brazil	Maranhão	Riacho Paulica on the road BR-222	-3,519861	-43,975194	SIRGAS2000	17/IX/2022	4	CICCAA07321				Antônio Bezerra; Lucas Vieira; Mauricio Paiva and Rafael Oliveira	Lucas O. Vieira		CICCAA	L63	Preserved Specimen
ALC	Corydoras julii Steindachner, 1906		Animalia	Chordata	Actinopteri	Siluriformes	Callichthyidae		Cari	Corydoras	julii	Steindachner, 1906	Brazil	Maranhão	Riacho Paulica on the road MA-020	-3,431939	-43,966944	SIRGAS2000	17/IX/2022	2	CICCAA07341				Antônio Bezerra; Lucas Vieira; Mauricio Paiva and Rafael Oliveira	Lucas O. Vieira		CICCAA	L61	Preserved Specimen
ALC	Corydoras julii Steindachner, 1906		Animalia	Chordata	Actinopteri	Siluriformes	Callichthyidae		Cari	Corydoras	julii	Steindachner, 1906	Brazil	Maranhão	Rio Munim at Nina Rodrigues city	-3,460028	-43,904194	SIRGAS2000	17/IX/2022	5	CICCAA07362				Antônio Bezerra; Lucas Vieira; Mauricio Paiva and Rafael Oliveira	Lucas O. Vieira		CICCAA	L62	Preserved Specimen
DNA	Corydoras julii Steindachner, 1906		Animalia	Chordata	Actinopteri	Siluriformes	Callichthyidae		Cari	Corydoras	julii	Steindachner, 1906	Brazil	Maranhão	Stream on the road MA-224	-3,491389	-43,590528	SIRGAS2000	15/IX/2022	2	CICCAA07416				Antônio Bezerra; Lucas Vieira; Mauricio Paiva and Rafael Oliveira	Lucas O. Vieira		CICCAA	L58	Preserved Specimen
ALC	Corydoras vittatus Nijssen , 1971		Animalia	Chordata	Actinopteri	Siluriformes	Callichthyidae		Cari	Corydoras	vittatus	Nijssen, 1971	Brazil	Maranhão	Riacho Feio, São José community	-3,851750	-43,298056	SIRGAS2000	19/VII/2018	2	CICCAA02883				Lucas Vieira	Lucas O. Vieira		CICCAA	L12	Preserved Specimen
ALC	Corydoras vittatus Nijssen , 1971		Animalia	Chordata	Actinopteri	Siluriformes	Callichthyidae		Cari	Corydoras	vittatus	Nijssen, 1971	Brazil	Maranhão	Rio Munim, Riacho Fundo community	-3,706306	-43,529750	SIRGAS2000	23/IX/2018	2	CICCAA02885				Ianca Gouvêa; Leandro Sousa and Lucas Vieira	Lucas O. Vieira		CICCAA	L32	Preserved Specimen
C&S	Corydoras vittatus Nijssen , 1971		Animalia	Chordata	Actinopteri	Siluriformes	Callichthyidae		Cari	Corydoras	vittatus	Nijssen, 1971	Brazil	Maranhão	Rio Munim, Riacho Fundo community	-3,706306	-43,529750	SIRGAS2000	23/IX/2018	4	CICCAA03378				Ianca Gouvêa; Leandro Sousa and Lucas Vieira	Lucas O. Vieira		CICCAA	L32	Preserved Specimen
ALC	Corydoras vittatus Nijssen , 1971		Animalia	Chordata	Actinopteri	Siluriformes	Callichthyidae		Cari	Corydoras	vittatus	Nijssen, 1971	Brazil	Maranhão	Riacho Feio, São José community	-3,851750	-43,298056	SIRGAS2000	02/IX/2019	2	CICCAA03653				João Reis; Marcony Coelho and Rafael Oliveira	Lucas O. Vieira		CICCAA	L12	Preserved Specimen
ALC	Corydoras vittatus Nijssen , 1971		Animalia	Chordata	Actinopteri	Siluriformes	Callichthyidae		Cari	Corydoras	vittatus	Nijssen, 1971	Brazil	Maranhão	Stream in the balneário at the entrance of Anapurus	-3,670911	-43,119361	SIRGAS2000	19/X/2019	1	CICCAA03856				Beatriz costa; Felipe.Otonni; João Reis; L. Vieira; Marcony Coelho; Maurício Paiva and Rafael Oliveira	Lucas O. Vieira		CICCAA	L01	Preserved Specimen
ALC	Corydoras vittatus Nijssen , 1971		Animalia	Chordata	Actinopteri	Siluriformes	Callichthyidae		Cari	Corydoras	vittatus	Nijssen, 1971	Brazil	Maranhão	Rio Iguará, Malhadinha community	-3,907722	-43,748833	SIRGAS2000	24/IX/2020	1	CICCAA06233				Lucas Vieira and Marcony Coelho	Lucas O. Vieira		CICCAA	L17	Preserved Specimen
ALC	Corydoras vittatus Nijssen , 1971		Animalia	Chordata	Actinopteri	Siluriformes	Callichthyidae		Cari	Corydoras	vittatus	Nijssen, 1971	Brazil	Maranhão	Rio Munim, Cedro community	-3,837639	-43,328083	SIRGAS2000	01/VIII/2021	4	CICCAA06349				L. Vieira; Marcony Coelho; Maurício Paiva and Rafael Oliveira	Lucas O. Vieira		CICCAA	L31	Preserved Specimen
ALC	Corydoras vittatus Nijssen , 1971		Animalia	Chordata	Actinopteri	Siluriformes	Callichthyidae		Cari	Corydoras	vittatus	Nijssen, 1971	Brazil	Maranhão	Stream in the balneário at the entrance of Anapurus	-3,670911	-43,119361	SIRGAS2000	19/XII/2019	1	CICCAA06358				Felipe Ottoni; João Reis; Lucas Vieira; Marcony Coelho and Rafael Oliveira	Lucas O. Vieira		CICCAA	L01	Preserved Specimen
ALC	Corydoras vittatus Nijssen , 1971		Animalia	Chordata	Actinopteri	Siluriformes	Callichthyidae		Cari	Corydoras	vittatus	Nijssen, 1971	Brazil	Maranhão	Riacho da Raiz	-3,895861	-43,489250	SIRGAS2000	24/X/2021	4	CICCAA06405				Diego Campos; Lucas Vieira; Maria. Bastos and Rafael. Oliveira	Lucas O. Vieira		CICCAA	L36	Preserved Specimen
ALC	Corydoras vittatus Nijssen , 1971		Animalia	Chordata	Actinopteri	Siluriformes	Callichthyidae		Cari	Corydoras	vittatus	Nijssen, 1971	Brazil	Maranhão	Rio Munim, bridge at Mangabeira community	-3,809472	-43,409222	SIRGAS2000	24/X/2021	2	CICCAA06418				Diego Campos; Lucas Vieira; Maria. Bastos and Rafael. Oliveira	Lucas O. Vieira		CICCAA	L33	Preserved Specimen
ALC	Corydoras vittatus Nijssen , 1971		Animalia	Chordata	Actinopteri	Siluriformes	Callichthyidae		Cari	Corydoras	vittatus	Nijssen, 1971	Brazil	Maranhão	Rio Munim, bridge at Mangabeira community	-3,809472	-43,409222	SIRGAS2000	24/X/2021	2	CICCAA06421				Diego Campos; Lucas Vieira; Maria. Bastos and Rafael. Oliveira	Lucas O. Vieira		CICCAA	L33	Preserved Specimen
DNA	Corydoras vittatus Nijssen , 1971		Animalia	Chordata	Actinopteri	Siluriformes	Callichthyidae		Cari	Corydoras	vittatus	Nijssen, 1971	Brazil	Maranhão	Rio Iguará, Malhadinha community	-3,900903	-43,748833	SIRGAS2000	03/X/2021	1	CICCAA06465				Lucas Vieira; Marcony Coelho and Rafael Oliveira	Lucas O. Vieira		CICCAA	L18	Preserved Specimen
DNA	Corydoras vittatus Nijssen , 1971		Animalia	Chordata	Actinopteri	Siluriformes	Callichthyidae		Cari	Corydoras	vittatus	Nijssen, 1971	Brazil	Maranhão	Rio Munim, Cedro community	-3,837639	-43,328083	SIRGAS2000	01/VIII/2021	3	CICCAA06482				L. Vieira; Marcony Coelho; Maurício Paiva and Rafael Oliveira	Lucas O. Vieira		CICCAA	L31	Preserved Specimen
DNA	Corydoras vittatus Nijssen , 1971		Animalia	Chordata	Actinopteri	Siluriformes	Callichthyidae		Cari	Corydoras	vittatus	Nijssen, 1971	Brazil	Maranhão	Stream at balneário São Lourenço	-3,654528	-43,113944	SIRGAS2000	20/IV/2020	1	CICCAA06495				Beatriz Costa; Diego Campos; Lucas Vieira and Rafael Oliveira	Lucas O. Vieira		CICCAA	L02	Preserved Specimen
DNA	Corydoras vittatus Nijssen , 1971		Animalia	Chordata	Actinopteri	Siluriformes	Callichthyidae		Cari	Corydoras	vittatus	Nijssen, 1971	Brazil	Maranhão	Riacho da Raiz	-3,895861	-43,489250	SIRGAS2000	11/VII/2019	4	CICCAA06522				Felipe Ottoni; João Reis; José Silva; Lucas Vieira and Rozijane Fernandes	Lucas O. Vieira		CICCAA	L36	Preserved Specimen
ALC	Corydoras vittatus Nijssen , 1971		Animalia	Chordata	Actinopteri	Siluriformes	Callichthyidae		Cari	Corydoras	vittatus	Nijssen, 1971	Brazil	Maranhão	Rio Preto, Água Rica community	-3,693033	-43,015583	SIRGAS2000	21/V/2022	1	CICCAA06599				Antônio Bezerra; Diego Campos; Lucas Vieira and Rafael Oliveira	Lucas O. Vieira		CICCAA	L40	Preserved Specimen
ALC	Corydoras vittatus Nijssen , 1971		Animalia	Chordata	Actinopteri	Siluriformes	Callichthyidae		Cari	Corydoras	vittatus	Nijssen, 1971	Brazil	Maranhão	Stream between the municipalities of Axixá and Presidente Juscelino	-2,897239	-44,071083	SIRGAS2000	29/VII/2022	2	CICCAA06978				Lucas Vieira; Marcony Coelho; Maurício Paiva and Rafael Oliveira	Lucas O. Vieira		CICCAA	L73	Preserved Specimen
ALC	Corydoras vittatus Nijssen , 1971		Animalia	Chordata	Actinopteri	Siluriformes	Callichthyidae		Cari	Corydoras	vittatus	Nijssen, 1971	Brazil	Maranhão	Rio Munim, on the road MA-224	-3,587250	-43,664000	SIRGAS2000	15/IX/2022	2	CICCAA07190				Antônio Bezerra; Lucas Vieira; Mauricio Paiva and Rafael Oliveira	Lucas O. Vieira		CICCAA	L59	Preserved Specimen
ALC	Corydoras vittatus Nijssen , 1971		Animalia	Chordata	Actinopteri	Siluriformes	Callichthyidae		Cari	Corydoras	vittatus	Nijssen, 1971	Brazil	Maranhão	Rio Preto, São Benedito do Rio Preto	-3,333056	-43,526333	SIRGAS2000	15/IX/2022	5	CICCAA07235				Antônio Bezerra; Lucas Vieira; Mauricio Paiva and Rafael Oliveira	Lucas O. Vieira		CICCAA	L57	Preserved Specimen
ALC	Corydoras vittatus Nijssen , 1971		Animalia	Chordata	Actinopteri	Siluriformes	Callichthyidae		Cari	Corydoras	vittatus	Nijssen, 1971	Brazil	Maranhão	Stream on the road MA-224	-3,491389	-43,590528	SIRGAS2000	15/IX/2022	15	CICCAA07273				Antônio Bezerra; Lucas Vieira; Mauricio Paiva and Rafael Oliveira	Lucas O. Vieira		CICCAA	L58	Preserved Specimen
ALC	Corydoras vittatus Nijssen , 1971		Animalia	Chordata	Actinopteri	Siluriformes	Callichthyidae		Cari	Corydoras	vittatus	Nijssen, 1971	Brazil	Maranhão	Rio Munim, at the quilombola community Evienã	-3,375278	-43,971806	SIRGAS2000	17/IX/2022	10	CICCAA07311				Antônio Bezerra; Lucas Vieira; Mauricio Paiva and Rafael Oliveira	Lucas O. Vieira		CICCAA	L60	Preserved Specimen
ALC	Corydoras vittatus Nijssen , 1971		Animalia	Chordata	Actinopteri	Siluriformes	Callichthyidae		Cari	Corydoras	vittatus	Nijssen, 1971	Brazil	Maranhão	Rio Munim at Nina Rodrigues city	-3,460028	-43,904194	SIRGAS2000	17/IX/2022	5	CICCAA07358				Antônio Bezerra; Lucas Vieira; Mauricio Paiva and Rafael Oliveira	Lucas O. Vieira		CICCAA	L62	Preserved Specimen
DNA	Corydoras vittatus Nijssen , 1971		Animalia	Chordata	Actinopteri	Siluriformes	Callichthyidae		Cari	Corydoras	vittatus	Nijssen, 1971	Brazil	Maranhão	Stream on the road MA-224	-3,491389	-43,590528	SIRGAS2000	15/IX/2022	2	CICCAA07417				Antônio Bezerra; Lucas Vieira; Mauricio Paiva and Rafael Oliveira	Lucas O. Vieira		CICCAA	L58	Preserved Specimen
DNA	Crenicichla brasiliensis (Bloch, 1792)		Animalia	Chordata	Actinopteri	Cichliformes	Cichlidae		Lope, Joana, Sabão	Crenicichla	brasiliensis	(Bloch, 1792)	Brazil	Maranhão	Stream at Itamacaoca forest	-3,745889	-43,320833	SIRGAS2000	13/IV/2016	2	CICCAA00128				Erick Guimarães; Felipe Ottoni and Shyrley Viana	Felipe P. Ottoni		CICCAA	L20	Preserved Specimen
ALC	Crenicichla brasiliensis (Bloch, 1792)		Animalia	Chordata	Actinopteri	Cichliformes	Cichlidae		Lope, Joana, Sabão	Crenicichla	brasiliensis	(Bloch, 1792)	Brazil	Maranhão	Stream at balneário Repouso do Guerreiro	-3,749278	-43,340000	SIRGAS2000	14/V/2016	2	CICCAA00198				Felipe Ottoni; Ivanilda.Nascimento and Rozijane Fernandes	Felipe P. Ottoni		CICCAA	L21	Preserved Specimen
ALC	Crenicichla brasiliensis (Bloch, 1792)		Animalia	Chordata	Actinopteri	Cichliformes	Cichlidae		Lope, Joana, Sabão	Crenicichla	brasiliensis	(Bloch, 1792)	Brazil	Maranhão	Stream at Itamacaoca forest	-3,745889	-43,320833	SIRGAS2000	02/VIII/2016	1	CICCAA00232				Erick Guimarães; Ivanilda Nascimento; Olívia Alves and Thaynara Costa	Erick C. Guimarães		CICCAA	L20	Preserved Specimen
ALC	Crenicichla brasiliensis (Bloch, 1792)		Animalia	Chordata	Actinopteri	Cichliformes	Cichlidae		Lope, Joana, Sabão	Crenicichla	brasiliensis	(Bloch, 1792)	Brazil	Maranhão	Stream at Itamacaoca forest	-3,745889	-43,320833	SIRGAS2000	17/II/2017	16	CICCAA00648				Elioenai Oliveira and Shyrley Viana	Felipe P. Ottoni		CICCAA	L20	Preserved Specimen
ALC	Crenicichla brasiliensis (Bloch, 1792)		Animalia	Chordata	Actinopteri	Cichliformes	Cichlidae		Lope, Joana, Sabão	Crenicichla	brasiliensis	(Bloch, 1792)	Brazil	Maranhão	Rio Preto at Bom Sucesso community	-3,566778	-43,316778	SIRGAS2000	22/I/2017	3	CICCAA00662				Rayane Aguiar	Felipe P. Ottoni		CICCAA	L26	Preserved Specimen
ALC	Crenicichla brasiliensis (Bloch, 1792)		Animalia	Chordata	Actinopteri	Cichliformes	Cichlidae		Lope, Joana, Sabão	Crenicichla	brasiliensis	(Bloch, 1792)	Brazil	Maranhão	Stream at Itamacaoca forest	-3,745889	-43,320833	SIRGAS2000	29/IV/2017	1	CICCAA00784				Elioenai Olivaira; Felipe Ottoni; Rayane Aguiar; Revangivaldo Silva and Shyrley Vianna	Revangivaldo S. Silva		CICCAA	L20	Preserved Specimen
ALC	Crenicichla brasiliensis (Bloch, 1792)		Animalia	Chordata	Actinopteri	Cichliformes	Cichlidae		Lope, Joana, Sabão	Crenicichla	brasiliensis	(Bloch, 1792)	Brazil	Maranhão	Stream at Itamacaoca forest	-3,745889	-43,320833	SIRGAS2000	15/VII/2017	5	CICCAA00882				Diego Campos; Elioenai Oliveira; Lucas Vieira; Marciara Silva; Revangivaldo Silva and Shyrley Viana	Lucas O. Vieira		CICCAA	L20	Preserved Specimen
ALC	Crenicichla brasiliensis (Bloch, 1792)		Animalia	Chordata	Actinopteri	Cichliformes	Cichlidae		Lope, Joana, Sabão	Crenicichla	brasiliensis	(Bloch, 1792)	Brazil	Maranhão	Stream at Itamacaoca forest	-3,745889	-43,320833	SIRGAS2000	II/XI/2017	11	CICCAA01555				Diego Campos; Elioenai Oliveira; Lucas Vieira; Marciara Silva; Olivia Alves and Revangivaldo Silva	Revangivaldo S. Silva		CICCAA	L20	Preserved Specimen
ALC	Crenicichla brasiliensis (Bloch, 1792)		Animalia	Chordata	Actinopteri	Cichliformes	Cichlidae		Lope, Joana, Sabão	Crenicichla	brasiliensis	(Bloch, 1792)	Brazil	Maranhão	Itamacaoca dam	-3,749028	-43,332167	SIRGAS2000	19/IX/2017	49	CICCAA01566				Erick Guimarães; Felipe Otonni Lucas Vieira; Pâmella Brito and Revangivaldo Silva	Revangivaldo S. Silva		CICCAA	L23	Preserved Specimen
ALC	Crenicichla brasiliensis (Bloch, 1792)		Animalia	Chordata	Actinopteri	Cichliformes	Cichlidae		Lope, Joana, Sabão	Crenicichla	brasiliensis	(Bloch, 1792)	Brazil	Maranhão	Stream at Itamacaoca forest	-3,745889	-43,320833	SIRGAS2000	15/I/2018	3	CICCAA02010				Elioenai Oliveira; Lucas Vieira; Marciara Silva; Rayane Aguiar and Revangivaldo Sousa	Revangivaldo S. Silva		CICCAA	L20	Preserved Specimen
ALC	Crenicichla brasiliensis (Bloch, 1792)		Animalia	Chordata	Actinopteri	Cichliformes	Cichlidae		Lope, Joana, Sabão	Crenicichla	brasiliensis	(Bloch, 1792)	Brazil	Maranhão	Stream at balneário Repouso do Guerreiro	-3,749278	-43,340000	SIRGAS2000	26/X/2019	4	CICCAA02420				Antônio Bezerra; Brenda Furtado; Ianca Govêa; Marcony Coelho and Maurício Paiva	Lucas O. Vieira		CICCAA	L21	Preserved Specimen
DNA	Crenicichla brasiliensis (Bloch, 1792)		Animalia	Chordata	Actinopteri	Cichliformes	Cichlidae		Lope, Joana, Sabão	Crenicichla	brasiliensis	(Bloch, 1792)	Brazil	Maranhão	Stream at balneário Repouso do Guerreiro	-3,749278	-43,340000	SIRGAS2000	10/I/2020	2	CICCAA02445				Elioenai Oliveira; Felipe Ottoni; João Reis and Rafael Oliveira	Felipe P. Ottoni		CICCAA	L21	Preserved Specimen
ALC	Crenicichla brasiliensis (Bloch, 1792)		Animalia	Chordata	Actinopteri	Cichliformes	Cichlidae		Lope, Joana, Sabão	Crenicichla	brasiliensis	(Bloch, 1792)	Brazil	Maranhão	Stream at balneário Repouso do Guerreiro	-3,749278	-43,340000	SIRGAS2000	10/I/2020	6	CICCAA02464				Elioenai Oliveira; Felipe Ottoni; João Reis and Rafael Oliveira	Rafael F. Oliveira		CICCAA	L21	Preserved Specimen
ALC	Crenicichla brasiliensis (Bloch, 1792)		Animalia	Chordata	Actinopteri	Cichliformes	Cichlidae		Lope, Joana, Sabão	Crenicichla	brasiliensis	(Bloch, 1792)	Brazil	Maranhão	Stream at balneário Repouso do Guerreiro	-3,749278	-43,340000	SIRGAS2000	11/II/2020	5	CICCAA02515				Elioenai Oliveira; Lucas Vieira; Maurício Paiva; Rafael Oliveira and Vanessa Batista	Rafael F. Oliveira		CICCAA	L21	Preserved Specimen
ALC	Crenicichla brasiliensis (Bloch, 1792)		Animalia	Chordata	Actinopteri	Cichliformes	Cichlidae		Lope, Joana, Sabão	Crenicichla	brasiliensis	(Bloch, 1792)	Brazil	Maranhão	Riacho Feio, São José community	-3,851750	-43,298056	SIRGAS2000	19/VII/2018	3	CICCAA02789				Lucas Vieira	Lucas O. Vieira		CICCAA	L12	Preserved Specimen
ALC	Crenicichla brasiliensis (Bloch, 1792)		Animalia	Chordata	Actinopteri	Cichliformes	Cichlidae		Lope, Joana, Sabão	Crenicichla	brasiliensis	(Bloch, 1792)	Brazil	Maranhão	Stream at Itamacaoca forest	-3,745889	-43,320833	SIRGAS2000	09/VI/2018	6	CICCAA02799				Antônio Bezerra; Elioenai Oliveira; Júnior Rodrigues; Marciara Silva; Railda Gomes; Rayane Aguiar; Revangivaldo Sousa and Vanessa Batista	Revangivaldo S. Silva		CICCAA	L20	Preserved Specimen
ALC	Crenicichla brasiliensis (Bloch, 1792)		Animalia	Chordata	Actinopteri	Cichliformes	Cichlidae		Lope, Joana, Sabão	Crenicichla	brasiliensis	(Bloch, 1792)	Brazil	Maranhão	Stream at Itamacaoca forest	-3,745889	-43,320833	SIRGAS2000	17/VIII/2018	1	CICCAA02832				Elioenai Oliveira and Lucas Vieira	Lucas O. Vieira		CICCAA	L20	Preserved Specimen
ALC	Crenicichla brasiliensis (Bloch, 1792)		Animalia	Chordata	Actinopteri	Cichliformes	Cichlidae		Lope, Joana, Sabão	Crenicichla	brasiliensis	(Bloch, 1792)	Brazil	Maranhão	Stream in the balneário at the entrance of Anapurus	-3,670911	-43,119361	SIRGAS2000	29/VIII/2018	2	CICCAA02907				Antônio Bezerra; Júnior Rodrigues and Lucas Vieira	Lucas O. Vieira and Vanessa F. Batista		CICCAA	L01	Preserved Specimen
ALC	Crenicichla brasiliensis (Bloch, 1792)		Animalia	Chordata	Actinopteri	Cichliformes	Cichlidae		Lope, Joana, Sabão	Crenicichla	brasiliensis	(Bloch, 1792)	Brazil	Maranhão	Rio Munim, Riacho Fundo community	-3,706306	-43,529750	SIRGAS2000	19/X/2013	1	CICCAA02944				Diego Campos and Jorge Nunes	Lucas O. Vieira		CICCAA	L32	Preserved Specimen
ALC	Crenicichla brasiliensis (Bloch, 1792)		Animalia	Chordata	Actinopteri	Cichliformes	Cichlidae		Lope, Joana, Sabão	Crenicichla	brasiliensis	(Bloch, 1792)	Brazil	Maranhão	Stream in the balneário at the entrance of Anapurus	-3,670911	-43,119361	SIRGAS2000	28/I/2013	1	CICCAA02952				Diego Campos and Jorge Nunes	Diego S. Campos		CICCAA	L01	Preserved Specimen
ALC	Crenicichla brasiliensis (Bloch, 1792)		Animalia	Chordata	Actinopteri	Cichliformes	Cichlidae		Lope, Joana, Sabão	Crenicichla	brasiliensis	(Bloch, 1792)	Brazil	Maranhão	Rio Munim, Riacho Fundo community	-3,706306	-43,529750	SIRGAS2000	23/IX/2018	2	CICCAA02958				Ianca Gouvêa; Leandro Sousa and Lucas Vieira	Lucas O. Vieira		CICCAA	L32	Preserved Specimen
ALC	Crenicichla brasiliensis (Bloch, 1792)		Animalia	Chordata	Actinopteri	Cichliformes	Cichlidae		Lope, Joana, Sabão	Crenicichla	brasiliensis	(Bloch, 1792)	Brazil	Maranhão	Stream at Itamacaoca forest	-3,745889	-43,320833	SIRGAS2000	03/XI/2018	5	CICCAA02968				Ana Paula Alves; Antônio Bezerra; Elioenai Oliveira; Lucas Vieira and Thaynara Lages	Lucas O. Vieira		CICCAA	L20	Preserved Specimen
DNA	Crenicichla brasiliensis (Bloch, 1792)		Animalia	Chordata	Actinopteri	Cichliformes	Cichlidae		Lope, Joana, Sabão	Crenicichla	brasiliensis	(Bloch, 1792)	Brazil	Maranhão	Riacho Feio, São José community	-3,851750	-43,298056	SIRGAS2000	19/VII/2018	1	CICCAA03076				Lucas Vieira	Lucas O. Vieira		CICCAA	L12	Preserved Specimen
DNA	Crenicichla brasiliensis (Bloch, 1792)		Animalia	Chordata	Actinopteri	Cichliformes	Cichlidae		Lope, Joana, Sabão	Crenicichla	brasiliensis	(Bloch, 1792)	Brazil	Maranhão	Stream at Itamacaoca forest	-3,745889	-43,320833	SIRGAS2000	15/II/2019	1	CICCAA03104				Beatriz Costa; Camila Figueredo; Diego Campos; Elioenai Oliveira; Lucas Vieira and Rafael Oliveira	Lucas O. Vieira		CICCAA	L20	Preserved Specimen
DNA	Crenicichla brasiliensis (Bloch, 1792)		Animalia	Chordata	Actinopteri	Cichliformes	Cichlidae		Lope, Joana, Sabão	Crenicichla	brasiliensis	(Bloch, 1792)	Brazil	Maranhão	Itamacaoca dam	-3,749028	-43,332167	SIRGAS2000	15 and 22/II/2019	1	CICCAA03106				Beatriz Costa; Camila Figueredo; Diego Campos; Elioenai Oliveira; Lucas Vieira; Rafael Oliveira and Revangivaldo Silva	Lucas O. Vieira		CICCAA	L23	Preserved Specimen
ALC	Crenicichla brasiliensis (Bloch, 1792)		Animalia	Chordata	Actinopteri	Cichliformes	Cichlidae		Lope, Joana, Sabão	Crenicichla	brasiliensis	(Bloch, 1792)	Brazil	Maranhão	Stream in the balneário at the entrance of Anapurus	-3,670911	-43,119361	SIRGAS2000	01/III/2019	6	CICCAA03396				Antônio Bezerra; Júnior Rodrigues and Lucas Vieira	Felipe P. Ottoni		CICCAA	L01	Preserved Specimen
ALC	Crenicichla brasiliensis (Bloch, 1792)		Animalia	Chordata	Actinopteri	Cichliformes	Cichlidae		Lope, Joana, Sabão	Crenicichla	brasiliensis	(Bloch, 1792)	Brazil	Maranhão	Stream at Itamacaoca forest	-3,745889	-43,320833	SIRGAS2000	20/VI/2019	6	CICCAA03402				Camila Figueredo; Lucas Vieira; Marciara. Lopes; Revangivaldo Silva and Vanessa Batista	Felipe P. Ottoni		CICCAA	L20	Preserved Specimen
ALC	Crenicichla brasiliensis (Bloch, 1792)		Animalia	Chordata	Actinopteri	Cichliformes	Cichlidae		Lope, Joana, Sabão	Crenicichla	brasiliensis	(Bloch, 1792)	Brazil	Maranhão	Itamacaoca dam	-3,749028	-43,332167	SIRGAS2000	29/VI/2019	28	CICCAA03403				Camila Figueredo; Lucas Vieira; Marciara. Lopes; Revangivaldo Silva and Vanessa. Batista	Felipe P. Ottoni		CICCAA	L23	Preserved Specimen
ALC	Crenicichla brasiliensis (Bloch, 1792)		Animalia	Chordata	Actinopteri	Cichliformes	Cichlidae		Lope, Joana, Sabão	Crenicichla	brasiliensis	(Bloch, 1792)	Brazil	Maranhão	Itamacaoca dam	-3,749028	-43,332167	SIRGAS2000	16/II/2018	46	CICCAA03406				Beatriz Costa; Camila Figueredo; Diego Campos; Elioena Oliveira; Lucas Vieira and Rafael Oliveira	Felipe P. Ottoni		CICCAA	L23	Preserved Specimen
ALC	Crenicichla brasiliensis (Bloch, 1792)		Animalia	Chordata	Actinopteri	Cichliformes	Cichlidae		Lope, Joana, Sabão	Crenicichla	brasiliensis	(Bloch, 1792)	Brazil	Maranhão	Itamacaoca dam	-3,749028	-43,332167	SIRGAS2000	05/X/2019	20	CICCAA03728				Beatriz costa; Felipe.Otonni; João Reis; L. Vieira; Marcony Coelho; Maurício Paiva and Rafael Oliveira	Lucas O. Vieira		CICCAA	L23	Preserved Specimen
DNA	Crenicichla brasiliensis (Bloch, 1792)		Animalia	Chordata	Actinopteri	Cichliformes	Cichlidae		Lope, Joana, Sabão	Crenicichla	brasiliensis	(Bloch, 1792)	Brazil	Maranhão	Stream in the balneário at the entrance of Anapurus	-3,670911	-43,119361	SIRGAS2000	19/X/2019	2	CICCAA03762				Beatriz costa; Felipe.Otonni; João Reis; L. Vieira; Marcony Coelho; Maurício Paiva and Rafael Oliveira	Lucas O. Vieira		CICCAA	L01	Preserved Specimen
DNA	Crenicichla brasiliensis (Bloch, 1792)		Animalia	Chordata	Actinopteri	Cichliformes	Cichlidae		Lope, Joana, Sabão	Crenicichla	brasiliensis	(Bloch, 1792)	Brazil	Maranhão	Stream in the balneário at the entrance of Anapurus	-3,670911	-43,119361	SIRGAS2000	19/X/2019	41	CICCAA03792				Beatriz costa; Felipe.Otonni; João Reis; L. Vieira; Marcony Coelho; Maurício Paiva and Rafael Oliveira	Lucas O. Vieira		CICCAA	L01	Preserved Specimen
DNA	Crenicichla brasiliensis (Bloch, 1792)		Animalia	Chordata	Actinopteri	Cichliformes	Cichlidae		Lope, Joana, Sabão	Crenicichla	brasiliensis	(Bloch, 1792)	Brazil	Maranhão	Stream at balneário Repouso do Guerreiro	-3,749278	-43,340000	SIRGAS2000	20/IX/2019	1	CICCAA03810				Felipe Otonni; João Reis and Lucas Vieira	Lucas O. Vieira		CICCAA	L21	Preserved Specimen
DNA	Crenicichla brasiliensis (Bloch, 1792)		Animalia	Chordata	Actinopteri	Cichliformes	Cichlidae		Lope, Joana, Sabão	Crenicichla	brasiliensis	(Bloch, 1792)	Brazil	Maranhão	Itamacaoca dam	-3,749028	-43,332167	SIRGAS2000	29/VI/2019	1	CICCAA03813				Camila Figueredo; Lucas Vieira; Marciara. Lopes; Revangivaldo Silva and Vanessa. Batista	Lucas O. Vieira		CICCAA	L23	Preserved Specimen
DNA	Crenicichla brasiliensis (Bloch, 1792)		Animalia	Chordata	Actinopteri	Cichliformes	Cichlidae		Lope, Joana, Sabão	Crenicichla	brasiliensis	(Bloch, 1792)	Brazil	Maranhão	Riacho Feio, São José community	-3,851750	-43,298056	SIRGAS2000	23/VII/2019	1	CICCAA03836				Lucas Vieira	Lucas O. Vieira		CICCAA	L12	Preserved Specimen
ALC	Crenicichla brasiliensis (Bloch, 1792)		Animalia	Chordata	Actinopteri	Cichliformes	Cichlidae		Lope, Joana, Sabão	Crenicichla	brasiliensis	(Bloch, 1792)	Brazil	Maranhão	Stream at Itamacaoca forest	-3,745889	-43,320833	SIRGAS2000	15/XI/2019	1	CICCAA03870				Antonio Bezerra; Elioenai Oliveira; João Reis; Lucas Vieira; Marciara Silva; Rafael Oliveira; Raquel Sousa and Rosaniele Dutra	Lucas O. Vieira		CICCAA	L20	Preserved Specimen
ALC	Crenicichla brasiliensis (Bloch, 1792)		Animalia	Chordata	Actinopteri	Cichliformes	Cichlidae		Lope, Joana, Sabão	Crenicichla	brasiliensis	(Bloch, 1792)	Brazil	Maranhão	Itamacaoca dam	-3,749028	-43,332167	SIRGAS2000	19/XI/2019	20	CICCAA03879				Lucas Vieira; Marciara Silva; Marcony Coelho and Maurício Paiva	Lucas O. Vieira		CICCAA	L23	Preserved Specimen
ALC	Crenicichla brasiliensis (Bloch, 1792)		Animalia	Chordata	Actinopteri	Cichliformes	Cichlidae		Lope, Joana, Sabão	Crenicichla	brasiliensis	(Bloch, 1792)	Brazil	Maranhão	Rio Munim, Cedro community	-3,837639	-43,328083	SIRGAS2000	29/I/2013	1	CICCAA04229				Diego Campos and Jorge Nunes	Lucas O. Vieira		CICCAA	L31	Preserved Specimen
ALC	Crenicichla brasiliensis (Bloch, 1792)		Animalia	Chordata	Actinopteri	Cichliformes	Cichlidae		Lope, Joana, Sabão	Crenicichla	brasiliensis	(Bloch, 1792)	Brazil	Maranhão	Rio Munim, Cedro community	-3,837639	-43,328083	SIRGAS2000	19/IV/2013	1	CICCAA04234				Diego Campos and Jorge Nunes	Lucas O. Vieira		CICCAA	L31	Preserved Specimen
ALC	Crenicichla brasiliensis (Bloch, 1792)		Animalia	Chordata	Actinopteri	Cichliformes	Cichlidae		Lope, Joana, Sabão	Crenicichla	brasiliensis	(Bloch, 1792)	Brazil	Maranhão	Rio Munim, Cedro community	-3,837639	-43,328083	SIRGAS2000	18/II/2013	1	CICCAA04239				Diego Campos and Jorge Nunes	Lucas O. Vieira		CICCAA	L31	Preserved Specimen
ALC	Crenicichla brasiliensis (Bloch, 1792)		Animalia	Chordata	Actinopteri	Cichliformes	Cichlidae		Lope, Joana, Sabão	Crenicichla	brasiliensis	(Bloch, 1792)	Brazil	Maranhão	Rio Munim, Cedro community	-3,837639	-43,328083	SIRGAS2000	16/VII/2010	5	CICCAA04349				Diego Campos and Jorge Nunes	Diego S. Campos		CICCAA	L31	Preserved Specimen
ALC	Crenicichla brasiliensis (Bloch, 1792)		Animalia	Chordata	Actinopteri	Cichliformes	Cichlidae		Lope, Joana, Sabão	Crenicichla	brasiliensis	(Bloch, 1792)	Brazil	Maranhão	Rio Munim, Cedro community	-3,837639	-43,328083	SIRGAS2000	11/IX/2010	3	CICCAA04352				Diego Campos and Jorge Nunes	Diego S. Campos		CICCAA	L31	Preserved Specimen
ALC	Crenicichla brasiliensis (Bloch, 1792)		Animalia	Chordata	Actinopteri	Cichliformes	Cichlidae		Lope, Joana, Sabão	Crenicichla	brasiliensis	(Bloch, 1792)	Brazil	Maranhão	Rio Munim, Cedro community	-3,837639	-43,328083	SIRGAS2000	22/XI/2010	5	CICCAA04354				Diego Campos and Jorge Nunes	Diego S. Campos		CICCAA	L31	Preserved Specimen
ALC	Crenicichla brasiliensis (Bloch, 1792)		Animalia	Chordata	Actinopteri	Cichliformes	Cichlidae		Lope, Joana, Sabão	Crenicichla	brasiliensis	(Bloch, 1792)	Brazil	Maranhão	Rio Munim, Cedro community	-3,837639	-43,328083	SIRGAS2000	07/VII/2011	4	CICCAA04359				Diego Campos and Jorge Nunes	Diego S. Campos		CICCAA	L31	Preserved Specimen
ALC	Crenicichla brasiliensis (Bloch, 1792)		Animalia	Chordata	Actinopteri	Cichliformes	Cichlidae		Lope, Joana, Sabão	Crenicichla	brasiliensis	(Bloch, 1792)	Brazil	Maranhão	Rio Munim, Cedro community	-3,837639	-43,328083	SIRGAS2000	08/VII/2011	1	CICCAA04361				Diego Campos and Jorge Nunes	Diego S. Campos		CICCAA	L31	Preserved Specimen
ALC	Crenicichla brasiliensis (Bloch, 1792)		Animalia	Chordata	Actinopteri	Cichliformes	Cichlidae		Lope, Joana, Sabão	Crenicichla	brasiliensis	(Bloch, 1792)	Brazil	Maranhão	Rio Munim, Cedro community	-3,837639	-43,328083	SIRGAS2000	29/I/2013	2	CICCAA04363				Diego Campos and Jorge Nunes	Diego S. Campos		CICCAA	L31	Preserved Specimen
DNA	Crenicichla brasiliensis (Bloch, 1792)		Animalia	Chordata	Actinopteri	Cichliformes	Cichlidae		Lope, Joana, Sabão	Crenicichla	brasiliensis	(Bloch, 1792)	Brazil	Maranhão	Stream at Terra Duras neighborhood	-3,751783	-43,373528	SIRGAS2000	15/XII/2018	1	CICCAA04536				Lucas Vieira and Ianca Gouvêa	Lucas O. Vieira		CICCAA	L09	Preserved Specimen
ALC	Crenicichla brasiliensis (Bloch, 1792)		Animalia	Chordata	Actinopteri	Cichliformes	Cichlidae		Lope, Joana, Sabão	Crenicichla	brasiliensis	(Bloch, 1792)	Brazil	Maranhão	Riacho Feio, São José community	-3,851750	-43,298056	SIRGAS2000	19/VII/2018	2	CICCAA04603				Lucas Vieira	Erick C. Guimarães		CICCAA	L12	Preserved Specimen
ALC	Crenicichla brasiliensis (Bloch, 1792)		Animalia	Chordata	Actinopteri	Cichliformes	Cichlidae		Lope, Joana, Sabão	Crenicichla	brasiliensis	(Bloch, 1792)	Brazil	Maranhão	Stream at Itamacaoca forest	-3,745889	-43,320833	SIRGAS2000	II/2019	4	CICCAA04704				Beatriz Costa; Camila Figueredo; Diego Campos; Elioenai Oliveira; Lucas Vieira and Rafael Oliveira	Lucas O. Vieira		CICCAA	L20	Preserved Specimen
ALC	Crenicichla brasiliensis (Bloch, 1792)		Animalia	Chordata	Actinopteri	Cichliformes	Cichlidae		Lope, Joana, Sabão	Crenicichla	brasiliensis	(Bloch, 1792)	Brazil	Maranhão	Stream at balneário Repouso do Guerreiro	-3,749278	-43,340000	SIRGAS2000	20/IX/2019	1	CICCAA04736				Felipe Otonni; João Reis and Lucas Vieira	Lucas O. Vieira		CICCAA	L21	Preserved Specimen
ALC	Crenicichla brasiliensis (Bloch, 1792)		Animalia	Chordata	Actinopteri	Cichliformes	Cichlidae		Lope, Joana, Sabão	Crenicichla	brasiliensis	(Bloch, 1792)	Brazil	Maranhão	Rio Munim, Porções bridge	-3,847222	-43,322056	SIRGAS2000	08/III/2019	2	CICCAA04743				Clarence Júnior; Lucas Vieira; Pâmella Brito; Erick Guimarães and Rafael Oliveira	Lucas O. Vieira		CICCAA	L30	Preserved Specimen
ALC	Crenicichla brasiliensis (Bloch, 1792)		Animalia	Chordata	Actinopteri	Cichliformes	Cichlidae		Lope, Joana, Sabão	Crenicichla	brasiliensis	(Bloch, 1792)	Brazil	Maranhão	Riacho Feio, São José community	-3,851750	-43,298056	SIRGAS2000	02/IV/2019	1	CICCAA04758				Lucas Vieira	Lucas O. Vieira		CICCAA	L12	Preserved Specimen
ALC	Crenicichla brasiliensis (Bloch, 1792)		Animalia	Chordata	Actinopteri	Cichliformes	Cichlidae		Lope, Joana, Sabão	Crenicichla	brasiliensis	(Bloch, 1792)	Brazil	Maranhão	Riachinho, Água Branca community	-3,887083	-43,276972	SIRGAS2000	06/II/2022	5	CICCAA06108				Lucas Vieira and Marcony Coelho	Marcony S.P. Coelho		CICCAA	L15	Preserved Specimen
ALC	Crenicichla brasiliensis (Bloch, 1792)		Animalia	Chordata	Actinopteri	Cichliformes	Cichlidae		Lope, Joana, Sabão	Crenicichla	brasiliensis	(Bloch, 1792)	Brazil	Maranhão	Riacho Feio, São José community	-3,855194	-43,287333	SIRGAS2000	06/II/2022	1	CICCAA06190				Lucas Vieira and Marcony Coelho	Lucas O. Vieira		CICCAA	L13	Preserved Specimen
ALC	Crenicichla brasiliensis (Bloch, 1792)		Animalia	Chordata	Actinopteri	Cichliformes	Cichlidae		Lope, Joana, Sabão	Crenicichla	brasiliensis	(Bloch, 1792)	Brazil	Maranhão	Riachinho, Cumbre community	-3,863000	-43,286167	SIRGAS2000	06/II/2022	16	CICCAA06197				Lucas Vieira and Marcony Coelho	Lucas O. Vieira		CICCAA	L14	Preserved Specimen
ALC	Crenicichla brasiliensis (Bloch, 1792)		Animalia	Chordata	Actinopteri	Cichliformes	Cichlidae		Lope, Joana, Sabão	Crenicichla	brasiliensis	(Bloch, 1792)	Brazil	Maranhão	Riacho Feio, São José community	-3,851750	-43,298056	SIRGAS2000	06/II/2022	6	CICCAA06208				Lucas Vieira and Marcony Coelho	Lucas O. Vieira		CICCAA	L12	Preserved Specimen
ALC	Crenicichla brasiliensis (Bloch, 1792)		Animalia	Chordata	Actinopteri	Cichliformes	Cichlidae		Lope, Joana, Sabão	Crenicichla	brasiliensis	(Bloch, 1792)	Brazil	Maranhão	Rio Iguará, Malhadinha community	-3,907722	-43,748833	SIRGAS2000	24/IX/2020	2	CICCAA06245				Lucas Vieira and Marcony Coelho	Lucas O. Vieira		CICCAA	L17	Preserved Specimen
ALC	Crenicichla brasiliensis (Bloch, 1792)		Animalia	Chordata	Actinopteri	Cichliformes	Cichlidae		Lope, Joana, Sabão	Crenicichla	brasiliensis	(Bloch, 1792)	Brazil	Maranhão	Rio Iguará, Poço Cumprido community	-4,048400	-43,582889	SIRGAS2000	24/X/2021	1	CICCAA06279				Diego Campos; Lucas Vieira; Maria. Bastos and Rafael. Oliveira	Lucas O. Vieira		CICCAA	L19	Preserved Specimen
ALC	Crenicichla brasiliensis (Bloch, 1792)		Animalia	Chordata	Actinopteri	Cichliformes	Cichlidae		Lope, Joana, Sabão	Crenicichla	brasiliensis	(Bloch, 1792)	Brazil	Maranhão	Rio Munim, Cedro community	-3,837639	-43,328083	SIRGAS2000	01/VIII/2021	7	CICCAA06326				L. Vieira; Marcony Coelho; Maurício Paiva and Rafael Oliveira	Lucas O. Vieira		CICCAA	L31	Preserved Specimen
ALC	Crenicichla brasiliensis (Bloch, 1792)		Animalia	Chordata	Actinopteri	Cichliformes	Cichlidae		Lope, Joana, Sabão	Crenicichla	brasiliensis	(Bloch, 1792)	Brazil	Maranhão	Stream in the balneário at the entrance of Anapurus	-3,670911	-43,119361	SIRGAS2000	19/XII/2019	9	CICCAA06370				Felipe Ottoni; João Reis; Lucas Vieira; Marcony Coelho and Rafael Oliveira	Lucas O. Vieira		CICCAA	L01	Preserved Specimen
ALC	Crenicichla brasiliensis (Bloch, 1792)		Animalia	Chordata	Actinopteri	Cichliformes	Cichlidae		Lope, Joana, Sabão	Crenicichla	brasiliensis	(Bloch, 1792)	Brazil	Maranhão	Stream at balneário São Lourenço	-3,654528	-43,113944	SIRGAS2000	20/IV/2020	1	CICCAA06386				Beatriz Costa; Diego Campos; Lucas Vieira and Rafael Oliveira	Lucas O. Vieira		CICCAA	L02	Preserved Specimen
DNA	Crenicichla brasiliensis (Bloch, 1792)		Animalia	Chordata	Actinopteri	Cichliformes	Cichlidae		Lope, Joana, Sabão	Crenicichla	brasiliensis	(Bloch, 1792)	Brazil	Maranhão	Rio Munim, Cedro community	-3,837639	-43,328083	SIRGAS2000	01/VIII/2021	1	CICCAA06483				L. Vieira; Marcony Coelho; Maurício Paiva and Rafael Oliveira	Lucas O. Vieira		CICCAA	L31	Preserved Specimen
DNA	Crenicichla brasiliensis (Bloch, 1792)		Animalia	Chordata	Actinopteri	Cichliformes	Cichlidae		Lope, Joana, Sabão	Crenicichla	brasiliensis	(Bloch, 1792)	Brazil	Maranhão	Riacho crossing the road at Poços community	-3,562392	-43,064556	SIRGAS2000	14/VII/2019	18	CICCAA06509				Diego Campos; Felipe Ottoni; João Reis and Lucas Vieira	Lucas O. Vieira		CICCAA	L04	Preserved Specimen
DNA	Crenicichla brasiliensis (Bloch, 1792)		Animalia	Chordata	Actinopteri	Cichliformes	Cichlidae		Lope, Joana, Sabão	Crenicichla	brasiliensis	(Bloch, 1792)	Brazil	Maranhão	Riacho da Raiz	-3,895861	-43,489250	SIRGAS2000	11/VII/2019	3	CICCAA06516				Felipe Ottoni; João Reis; José Silva; Lucas Vieira and Rozijane Fernandes	Lucas O. Vieira		CICCAA	L36	Preserved Specimen
ALC	Crenicichla brasiliensis (Bloch, 1792)		Animalia	Chordata	Actinopteri	Cichliformes	Cichlidae		Lope, Joana, Sabão	Crenicichla	brasiliensis	(Bloch, 1792)	Brazil	Maranhão	Riacho Pau Preto, Pau Preto community	-3,665250	-42,943194	SIRGAS2000	21/V/2022	3	CICCAA06586				Antônio Bezerra; Diego Campos; Lucas Vieira and Rafael Oliveira	Lucas O. Vieira		CICCAA	L38	Preserved Specimen
ALC	Crenicichla brasiliensis (Bloch, 1792)		Animalia	Chordata	Actinopteri	Cichliformes	Cichlidae		Lope, Joana, Sabão	Crenicichla	brasiliensis	(Bloch, 1792)	Brazil	Maranhão	Rio Preto, Água Rica community	-3,693033	-43,015583	SIRGAS2000	21/V/2022	1	CICCAA06601				Antônio Bezerra; Diego Campos; Lucas Vieira and Rafael Oliveira	Lucas O. Vieira		CICCAA	L40	Preserved Specimen
ALC	Crenicichla brasiliensis (Bloch, 1792)		Animalia	Chordata	Actinopteri	Cichliformes	Cichlidae		Lope, Joana, Sabão	Crenicichla	brasiliensis	(Bloch, 1792)	Brazil	Maranhão	Stream crossing the road	-4,370639	-43,204889	SIRGAS2000	10/VII/2022	3	CICCAA06736				Lucas Vieira; Marcony Coelho; Maurício Paiva and Rafael Oliveira	Lucas O. Vieira		CICCAA	L50	Preserved Specimen
ALC	Crenicichla brasiliensis (Bloch, 1792)		Animalia	Chordata	Actinopteri	Cichliformes	Cichlidae		Lope, Joana, Sabão	Crenicichla	brasiliensis	(Bloch, 1792)	Brazil	Maranhão	Stream at São Pedro community	-3,901294	-43,586750	SIRGAS2000	17/XII/2021	7	CICCAA06743				Lucas Vieira; Maria Basto; Nikson Mendonça and Rafael Oliveira	Lucas O. Vieira		CICCAA	L81	Preserved Specimen
ALC	Crenicichla brasiliensis (Bloch, 1792)		Animalia	Chordata	Actinopteri	Cichliformes	Cichlidae		Lope, Joana, Sabão	Crenicichla	brasiliensis	(Bloch, 1792)	Brazil	Maranhão	Stream crossing a road in the Resex	-3,936111	-43,508194	SIRGAS2000	24/X/2021	2	CICCAA06769				Diego Campos; Lucas Vieira; Maria. Bastos and Rafael. Oliveira	Lucas O. Vieira		CICCAA	L82	Preserved Specimen
ALC	Crenicichla brasiliensis (Bloch, 1792)		Animalia	Chordata	Actinopteri	Cichliformes	Cichlidae		Lope, Joana, Sabão	Crenicichla	brasiliensis	(Bloch, 1792)	Brazil	Maranhão	Rio São Gonçalo	-4,132992	-43,321139	SIRGAS2000	10/VII/2022	5	CICCAA06782				Lucas Vieira; Marcony Coelho; Maurício Paiva and Rafael Oliveira	Lucas O. Vieira		CICCAA	L45	Preserved Specimen
ALC	Crenicichla brasiliensis (Bloch, 1792)		Animalia	Chordata	Actinopteri	Cichliformes	Cichlidae		Lope, Joana, Sabão	Crenicichla	brasiliensis	(Bloch, 1792)	Brazil	Maranhão	Stream crossing the road	-4,181564	-43,233750	SIRGAS2000	10/VII/2022	2	CICCAA06791				Lucas Vieira; Marcony Coelho; Maurício Paiva and Rafael Oliveira	Lucas O. Vieira		CICCAA	L46	Preserved Specimen
ALC	Crenicichla brasiliensis (Bloch, 1792)		Animalia	Chordata	Actinopteri	Cichliformes	Cichlidae		Lope, Joana, Sabão	Crenicichla	brasiliensis	(Bloch, 1792)	Brazil	Maranhão	Rio Munim, Capoeira Grande community	-4,167442	-43,224444	SIRGAS2000	09/VII/2022	4	CICCAA06839				Lucas Vieira; Marcony Coelho; Maurício Paiva and Rafael Oliveira	Lucas O. Vieira		CICCAA	L44	Preserved Specimen
ALC	Crenicichla brasiliensis (Bloch, 1792)		Animalia	Chordata	Actinopteri	Cichliformes	Cichlidae		Lope, Joana, Sabão	Crenicichla	brasiliensis	(Bloch, 1792)	Brazil	Maranhão	Riacho do boi	-4,434711	-43,196361	SIRGAS2000	10/VII/2022	1	CICCAA06844				Lucas Vieira; Marcony Coelho; Maurício Paiva and Rafael Oliveira	Lucas O. Vieira		CICCAA	L51	Preserved Specimen
ALC	Crenicichla brasiliensis (Bloch, 1792)		Animalia	Chordata	Actinopteri	Cichliformes	Cichlidae		Lope, Joana, Sabão	Crenicichla	brasiliensis	(Bloch, 1792)	Brazil	Maranhão	Riacho barrigudinho	-4,312806	-43,227528	SIRGAS2000	10/VII/2022	5	CICCAA06856				Lucas Vieira; Marcony Coelho; Maurício Paiva and Rafael Oliveira	Lucas O. Vieira		CICCAA	L48	Preserved Specimen
ALC	Crenicichla brasiliensis (Bloch, 1792)		Animalia	Chordata	Actinopteri	Cichliformes	Cichlidae		Lope, Joana, Sabão	Crenicichla	brasiliensis	(Bloch, 1792)	Brazil	Maranhão	Stream, Laranjeira community	-3,875303	-43,050167	SIRGAS2000	09/VII/2022	4	CICCAA06867				Lucas Vieira; Marcony Coelho; Maurício Paiva and Rafael Oliveira	Lucas O. Vieira		CICCAA	L43	Preserved Specimen
ALC	Crenicichla brasiliensis (Bloch, 1792)		Animalia	Chordata	Actinopteri	Cichliformes	Cichlidae		Lope, Joana, Sabão	Crenicichla	brasiliensis	(Bloch, 1792)	Brazil	Maranhão	Rio Munim, Presidente Juscelino	-2,927606	-44,064028	SIRGAS2000	29/VII/2022	1	CICCAA06929				Lucas Vieira; Marcony Coelho; Maurício Paiva and Rafael Oliveira	Lucas O. Vieira		CICCAA	L74	Preserved Specimen
ALC	Crenicichla brasiliensis (Bloch, 1792)		Animalia	Chordata	Actinopteri	Cichliformes	Cichlidae		Lope, Joana, Sabão	Crenicichla	brasiliensis	(Bloch, 1792)	Brazil	Maranhão	Rio Una, Cachoeira do Arruda	-2,892083	-43,970500	SIRGAS2000	30/VII/2022	4	CICCAA06949				L. Vieira; Marcony Coelho; Maurício Paiva and Rafael Oliveira	Lucas O. Vieira		CICCAA	L75	Preserved Specimen
ALC	Crenicichla brasiliensis (Bloch, 1792)		Animalia	Chordata	Actinopteri	Cichliformes	Cichlidae		Lope, Joana, Sabão	Crenicichla	brasiliensis	(Bloch, 1792)	Brazil	Maranhão	Rio Munim between the municipalities of Axixá and Presidente Juscelino	-2,876564	-44,061611	SIRGAS2000	29/VII/2022	1	CICCAA06960				Lucas Vieira; Marcony Coelho; Maurício Paiva and Rafael Oliveira	Lucas O. Vieira		CICCAA	L72	Preserved Specimen
ALC	Crenicichla brasiliensis (Bloch, 1792)		Animalia	Chordata	Actinopteri	Cichliformes	Cichlidae		Lope, Joana, Sabão	Crenicichla	brasiliensis	(Bloch, 1792)	Brazil	Maranhão	Rio das Cobra, Santa Helena community	-2,822806	-44,043000	SIRGAS2000	28/VII/2022	2	CICCAA06968				Lucas Vieira; Marcony Coelho; Maurício Paiva and Rafael Oliveira	Lucas O. Vieira		CICCAA	L67	Preserved Specimen
ALC	Crenicichla brasiliensis (Bloch, 1792)		Animalia	Chordata	Actinopteri	Cichliformes	Cichlidae		Lope, Joana, Sabão	Crenicichla	brasiliensis	(Bloch, 1792)	Brazil	Maranhão	Stream between the municipalities of Axixá and Presidente Juscelino	-2,897239	-44,071083	SIRGAS2000	29/VII/2022	3	CICCAA06986				Lucas Vieira; Marcony Coelho; Maurício Paiva and Rafael Oliveira	Lucas O. Vieira		CICCAA	L73	Preserved Specimen
ALC	Crenicichla brasiliensis (Bloch, 1792)		Animalia	Chordata	Actinopteri	Cichliformes	Cichlidae		Lope, Joana, Sabão	Crenicichla	brasiliensis	(Bloch, 1792)	Brazil	Maranhão	Stream next to the road MA-402	-2,855417	-44,017500	SIRGAS2000	30/VII/2022	2	CICCAA06990				L. Vieira; Marcony Coelho; Maurício Paiva and Rafael Oliveira	Lucas O. Vieira		CICCAA	L77	Preserved Specimen
ALC	Crenicichla brasiliensis (Bloch, 1792)		Animalia	Chordata	Actinopteri	Cichliformes	Cichlidae		Lope, Joana, Sabão	Crenicichla	brasiliensis	(Bloch, 1792)	Brazil	Maranhão	Riacho at the entrance to Icatu	-2,782917	-44,046722	SIRGAS2000	29/VII/2022	1	CICCAA07001				Lucas Vieira; Marcony Coelho; Maurício Paiva and Rafael Oliveira	Lucas O. Vieira		CICCAA	L68	Preserved Specimen
ALC	Crenicichla brasiliensis (Bloch, 1792)		Animalia	Chordata	Actinopteri	Cichliformes	Cichlidae		Lope, Joana, Sabão	Crenicichla	brasiliensis	(Bloch, 1792)	Brazil	Maranhão	Rio Una, between the municipalities of Morro and Icatu	-2,834183	-44,034672	SIRGAS2000	28/VII/2022	2	CICCAA07004				Lucas Vieira; Marcony Coelho; Maurício Paiva and Rafael Oliveira	Lucas O. Vieira		CICCAA	L66	Preserved Specimen
ALC	Crenicichla brasiliensis (Bloch, 1792)		Animalia	Chordata	Actinopteri	Cichliformes	Cichlidae		Lope, Joana, Sabão	Crenicichla	brasiliensis	(Bloch, 1792)	Brazil	Maranhão	Stream crossing the road MA-020	-2,920728	-44,042083	SIRGAS2000	29/VII/2022	6	CICCAA07025				Lucas Vieira; Marcony Coelho; Maurício Paiva and Rafael Oliveira	Lucas O. Vieira		CICCAA	L70	Preserved Specimen
ALC	Crenicichla brasiliensis (Bloch, 1792)		Animalia	Chordata	Actinopteri	Cichliformes	Cichlidae		Lope, Joana, Sabão	Crenicichla	brasiliensis	(Bloch, 1792)	Brazil	Maranhão	Stream next to the road MA-402	-2,860306	-44,054028	SIRGAS2000	29/VII/2022	2	CICCAA07027				Lucas Vieira; Marcony Coelho; Maurício Paiva and Rafael Oliveira	Lucas O. Vieira		CICCAA	L71	Preserved Specimen
ALC	Crenicichla brasiliensis (Bloch, 1792)		Animalia	Chordata	Actinopteri	Cichliformes	Cichlidae		Lope, Joana, Sabão	Crenicichla	brasiliensis	(Bloch, 1792)	Brazil	Maranhão	Riacho Feio, São José community	-3,855194	-43,287333	SIRGAS2000	28/IX/2021	5	CICCAA07121				Diego Campos; Lucas Vieira; Marciara Silva; Marcony Coelho and Rafael Oliveira	Lucas O. Vieira		CICCAA	L13	Preserved Specimen
ALC	Crenicichla brasiliensis (Bloch, 1792)		Animalia	Chordata	Actinopteri	Cichliformes	Cichlidae		Lope, Joana, Sabão	Crenicichla	brasiliensis	(Bloch, 1792)	Brazil	Maranhão	Riacho Feio, São José community	-3,855194	-43,287333	SIRGAS2000	31/X/2021	4	CICCAA07123				Diego Campos; Lucas Vieira; Maria. Bastos and Rafael. Oliveira	Lucas O. Vieira		CICCAA	L13	Preserved Specimen
ALC	Crenicichla brasiliensis (Bloch, 1792)		Animalia	Chordata	Actinopteri	Cichliformes	Cichlidae		Lope, Joana, Sabão	Crenicichla	brasiliensis	(Bloch, 1792)	Brazil	Maranhão	Riacho Feio, São José community	-3,855194	-43,287333	SIRGAS2000	28/XI/2021	4	CICCAA07125				Diego Campos; Lucas Vieira; Marciara Silva; Marcony Coelho and Rafael Oliveira	Lucas O. Vieira		CICCAA	L13	Preserved Specimen
ALC	Crenicichla brasiliensis (Bloch, 1792)		Animalia	Chordata	Actinopteri	Cichliformes	Cichlidae		Lope, Joana, Sabão	Crenicichla	brasiliensis	(Bloch, 1792)	Brazil	Maranhão	Riacho Feio, São José community	-3,855194	-43,287333	SIRGAS2000	12/XII/2021	4	CICCAA07127				Diego Campos; Lucas Vieira; Marciara Silva; Marcony Coelho and Rafael Oliveira	Lucas O. Vieira		CICCAA	L13	Preserved Specimen
ALC	Crenicichla brasiliensis (Bloch, 1792)		Animalia	Chordata	Actinopteri	Cichliformes	Cichlidae		Lope, Joana, Sabão	Crenicichla	brasiliensis	(Bloch, 1792)	Brazil	Maranhão	Riacho Feio, São José community	-3,855194	-43,287333	SIRGAS2000	15/I/2022	4	CICCAA07129				Diego Campos; Lucas Vieira; Marciara Silva; Marcony Coelho and Rafael Oliveira	Lucas O. Vieira		CICCAA	L13	Preserved Specimen
ALC	Crenicichla brasiliensis (Bloch, 1792)		Animalia	Chordata	Actinopteri	Cichliformes	Cichlidae		Lope, Joana, Sabão	Crenicichla	brasiliensis	(Bloch, 1792)	Brazil	Maranhão	Riacho Feio, São José community	-3,855194	-43,287333	SIRGAS2000	20/II/2022	4	CICCAA07131				Diego Campos; Lucas Vieira; Marciara Silva; Marcony Coelho and Rafael Oliveira	Lucas O. Vieira		CICCAA	L13	Preserved Specimen
ALC	Crenicichla brasiliensis (Bloch, 1792)		Animalia	Chordata	Actinopteri	Cichliformes	Cichlidae		Lope, Joana, Sabão	Crenicichla	brasiliensis	(Bloch, 1792)	Brazil	Maranhão	Riacho Feio, São José community	-3,855194	-43,287333	SIRGAS2000	25/III/2022	4	CICCAA07133				Diego Campos; Lucas Vieira; Marciara Silva; Marcony Coelho and Rafael Oliveira	Lucas O. Vieira		CICCAA	L13	Preserved Specimen
ALC	Crenicichla brasiliensis (Bloch, 1792)		Animalia	Chordata	Actinopteri	Cichliformes	Cichlidae		Lope, Joana, Sabão	Crenicichla	brasiliensis	(Bloch, 1792)	Brazil	Maranhão	Riacho Feio, São José community	-3,855194	-43,287333	SIRGAS2000	28/IV/2022	4	CICCAA07135				Diego Campos; Lucas Vieira; Marciara Silva; Marcony Coelho and Rafael Oliveira	Lucas O. Vieira		CICCAA	L13	Preserved Specimen
ALC	Crenicichla brasiliensis (Bloch, 1792)		Animalia	Chordata	Actinopteri	Cichliformes	Cichlidae		Lope, Joana, Sabão	Crenicichla	brasiliensis	(Bloch, 1792)	Brazil	Maranhão	Stream in the balneário at the entrance of Anapurus	-3,670911	-43,119361	SIRGAS2000	28/IX/2021	3	CICCAA07137				Diego Campos; Lucas Vieira; Marciara Silva; Marcony Coelho and Rafael Oliveira	Lucas O. Vieira		CICCAA	L01	Preserved Specimen
ALC	Crenicichla brasiliensis (Bloch, 1792)		Animalia	Chordata	Actinopteri	Cichliformes	Cichlidae		Lope, Joana, Sabão	Crenicichla	brasiliensis	(Bloch, 1792)	Brazil	Maranhão	Stream in the balneário at the entrance of Anapurus	-3,670911	-43,119361	SIRGAS2000	31/X/2021	4	CICCAA07139				Diego Campos; Lucas Vieira; Maria. Bastos and Rafael. Oliveira	Lucas O. Vieira		CICCAA	L01	Preserved Specimen
ALC	Crenicichla brasiliensis (Bloch, 1792)		Animalia	Chordata	Actinopteri	Cichliformes	Cichlidae		Lope, Joana, Sabão	Crenicichla	brasiliensis	(Bloch, 1792)	Brazil	Maranhão	Stream in the balneário at the entrance of Anapurus	-3,670911	-43,119361	SIRGAS2000	28/XI/2021	5	CICCAA07141				Diego Campos; Lucas Vieira; Marciara Silva; Marcony Coelho and Rafael Oliveira	Lucas O. Vieira		CICCAA	L01	Preserved Specimen
ALC	Crenicichla brasiliensis (Bloch, 1792)		Animalia	Chordata	Actinopteri	Cichliformes	Cichlidae		Lope, Joana, Sabão	Crenicichla	brasiliensis	(Bloch, 1792)	Brazil	Maranhão	Stream in the balneário at the entrance of Anapurus	-3,670911	-43,119361	SIRGAS2000	12/XII/2021	4	CICCAA07143				Diego Campos; Lucas Vieira; Marciara Silva; Marcony Coelho and Rafael Oliveira	Lucas O. Vieira		CICCAA	L01	Preserved Specimen
ALC	Crenicichla brasiliensis (Bloch, 1792)		Animalia	Chordata	Actinopteri	Cichliformes	Cichlidae		Lope, Joana, Sabão	Crenicichla	brasiliensis	(Bloch, 1792)	Brazil	Maranhão	Stream in the balneário at the entrance of Anapurus	-3,670911	-43,119361	SIRGAS2000	15/I/2022	3	CICCAA07145				Diego Campos; Lucas Vieira; Marciara Silva; Marcony Coelho and Rafael Oliveira	Lucas O. Vieira		CICCAA	L01	Preserved Specimen
ALC	Crenicichla brasiliensis (Bloch, 1792)		Animalia	Chordata	Actinopteri	Cichliformes	Cichlidae		Lope, Joana, Sabão	Crenicichla	brasiliensis	(Bloch, 1792)	Brazil	Maranhão	Stream in the balneário at the entrance of Anapurus	-3,670911	-43,119361	SIRGAS2000	19/II/2022	4	CICCAA07147				Diego Campos; Lucas Vieira; Marciara Silva; Marcony Coelho and Rafael Oliveira	Lucas O. Vieira		CICCAA	L01	Preserved Specimen
ALC	Crenicichla brasiliensis (Bloch, 1792)		Animalia	Chordata	Actinopteri	Cichliformes	Cichlidae		Lope, Joana, Sabão	Crenicichla	brasiliensis	(Bloch, 1792)	Brazil	Maranhão	Stream in the balneário at the entrance of Anapurus	-3,670911	-43,119361	SIRGAS2000	25/III/2022	4	CICCAA07149				Diego Campos; Lucas Vieira; Marciara Silva; Marcony Coelho and Rafael Oliveira	Lucas O. Vieira		CICCAA	L01	Preserved Specimen
ALC	Crenicichla brasiliensis (Bloch, 1792)		Animalia	Chordata	Actinopteri	Cichliformes	Cichlidae		Lope, Joana, Sabão	Crenicichla	brasiliensis	(Bloch, 1792)	Brazil	Maranhão	Stream in the balneário at the entrance of Anapurus	-3,670911	-43,119361	SIRGAS2000	28/IV/2022	4	CICCAA07151				Diego Campos; Lucas Vieira; Marciara Silva; Marcony Coelho and Rafael Oliveira	Lucas O. Vieira		CICCAA	L01	Preserved Specimen
ALC	Crenicichla brasiliensis (Bloch, 1792)		Animalia	Chordata	Actinopteri	Cichliformes	Cichlidae		Lope, Joana, Sabão	Crenicichla	brasiliensis	(Bloch, 1792)	Brazil	Maranhão	Riacho Água Fria on the road MA-110	-3,169303	-43,479250	SIRGAS2000	15/IX/2022	2	CICCAA07157				Antônio Bezerra; Lucas Vieira; Mauricio Paiva and Rafael Oliveira	Lucas O. Vieira		CICCAA	L53	Preserved Specimen
ALC	Crenicichla brasiliensis (Bloch, 1792)		Animalia	Chordata	Actinopteri	Cichliformes	Cichlidae		Lope, Joana, Sabão	Crenicichla	brasiliensis	(Bloch, 1792)	Brazil	Maranhão	Rio Munim, on the road MA-224	-3,587250	-43,664000	SIRGAS2000	15/IX/2022	1	CICCAA07187				Antônio Bezerra; Lucas Vieira; Mauricio Paiva and Rafael Oliveira	Lucas O. Vieira		CICCAA	L59	Preserved Specimen
ALC	Crenicichla brasiliensis (Bloch, 1792)		Animalia	Chordata	Actinopteri	Cichliformes	Cichlidae		Lope, Joana, Sabão	Crenicichla	brasiliensis	(Bloch, 1792)	Brazil	Maranhão	Stream on the road MA-224	-3,312833	-43,506972	SIRGAS2000	15/IX/2022	1	CICCAA07202				Antônio Bezerra; Lucas Vieira; Mauricio Paiva and Rafael Oliveira	Lucas O. Vieira		CICCAA	L56	Preserved Specimen
ALC	Crenicichla brasiliensis (Bloch, 1792)		Animalia	Chordata	Actinopteri	Cichliformes	Cichlidae		Lope, Joana, Sabão	Crenicichla	brasiliensis	(Bloch, 1792)	Brazil	Maranhão	Rio Iguará on the road BR-222	-3,552678	-43,873056	SIRGAS2000	17/IX/2022	2	CICCAA07220				Antônio Bezerra; Lucas Vieira; Mauricio Paiva and Rafael Oliveira	Lucas O. Vieira		CICCAA	L64	Preserved Specimen
ALC	Crenicichla brasiliensis (Bloch, 1792)		Animalia	Chordata	Actinopteri	Cichliformes	Cichlidae		Lope, Joana, Sabão	Crenicichla	brasiliensis	(Bloch, 1792)	Brazil	Maranhão	Rio Preto, São Benedito do Rio Preto	-3,333056	-43,526333	SIRGAS2000	15/IX/2022	1	CICCAA07246				Antônio Bezerra; Lucas Vieira; Mauricio Paiva and Rafael Oliveira	Lucas O. Vieira		CICCAA	L57	Preserved Specimen
ALC	Crenicichla brasiliensis (Bloch, 1792)		Animalia	Chordata	Actinopteri	Cichliformes	Cichlidae		Lope, Joana, Sabão	Crenicichla	brasiliensis	(Bloch, 1792)	Brazil	Maranhão	Rio Bandeira, Belágua	-3,156306	-43,509833	SIRGAS2000	15/IX/2022	5	CICCAA07266				Antônio Bezerra; Lucas Vieira; Mauricio Paiva and Rafael Oliveira	Lucas O. Vieira		CICCAA	L52	Preserved Specimen
ALC	Crenicichla brasiliensis (Bloch, 1792)		Animalia	Chordata	Actinopteri	Cichliformes	Cichlidae		Lope, Joana, Sabão	Crenicichla	brasiliensis	(Bloch, 1792)	Brazil	Maranhão	Rio Bandeira	-3,196944	-43,408139	SIRGAS2000	15/IX/2022	1	CICCAA07283				Antônio Bezerra; Lucas Vieira; Mauricio Paiva and Rafael Oliveira	Lucas O. Vieira		CICCAA	L54	Preserved Specimen
ALC	Crenicichla brasiliensis (Bloch, 1792)		Animalia	Chordata	Actinopteri	Cichliformes	Cichlidae		Lope, Joana, Sabão	Crenicichla	brasiliensis	(Bloch, 1792)	Brazil	Maranhão	Rio Munim, at the quilombola community Evienã	-3,375278	-43,971806	SIRGAS2000	17/IX/2022	4	CICCAA07289				Antônio Bezerra; Lucas Vieira; Mauricio Paiva and Rafael Oliveira	Lucas O. Vieira		CICCAA	L60	Preserved Specimen
ALC	Crenicichla brasiliensis (Bloch, 1792)		Animalia	Chordata	Actinopteri	Cichliformes	Cichlidae		Lope, Joana, Sabão	Crenicichla	brasiliensis	(Bloch, 1792)	Brazil	Maranhão	Riacho Paulica on the road MA-020	-3,431939	-43,966944	SIRGAS2000	17/IX/2022	2	CICCAA07336				Antônio Bezerra; Lucas Vieira; Mauricio Paiva and Rafael Oliveira	Lucas O. Vieira		CICCAA	L61	Preserved Specimen
ALC	Crenicichla brasiliensis (Bloch, 1792)		Animalia	Chordata	Actinopteri	Cichliformes	Cichlidae		Lope, Joana, Sabão	Crenicichla	brasiliensis	(Bloch, 1792)	Brazil	Maranhão	Rio Munim at Nina Rodrigues city	-3,460028	-43,904194	SIRGAS2000	17/IX/2022	1	CICCAA07356				Antônio Bezerra; Lucas Vieira; Mauricio Paiva and Rafael Oliveira	Lucas O. Vieira		CICCAA	L62	Preserved Specimen
ALC	Crenicichla brasiliensis (Bloch, 1792)		Animalia	Chordata	Actinopteri	Cichliformes	Cichlidae		Lope, Joana, Sabão	Crenicichla	brasiliensis	(Bloch, 1792)	Brazil	Maranhão	Riacho Xororó at Aparecida neighborhood	-3,735492	-43,369150	SIRGAS2000	13/X/2022	2	CICCAA07441				Antônio Bezerra; Felipe Ottoni; Lucas Vieira and Rafael Oliveira	Lucas O. Vieira		CICCAA	L83	Preserved Specimen
ALC	Crenicichla brasiliensis (Bloch, 1792)		Animalia	Chordata	Actinopteri	Cichliformes	Cichlidae		Lope, Joana, Sabão	Crenicichla	brasiliensis	(Bloch, 1792)	Brazil	Maranhão	Rio Munim, Balceiro community	-3,779139	-43,445194	SIRGAS2000	15/VIII/2022	4	CICCAA07453				Lucas Vieira and Marcony Coelho	Lucas O. Vieira		CICCAA	L79	Preserved Specimen
ALC	Crenicichla brasiliensis (Bloch, 1792)		Animalia	Chordata	Actinopteri	Cichliformes	Cichlidae		Lope, Joana, Sabão	Crenicichla	brasiliensis	(Bloch, 1792)	Brazil	Maranhão	Riachinho, Água Branca community	-3,877131	-43,283139	SIRGAS2000	06/II/2022	1	CICCAA07468				Lucas Vieira and Marcony Coelho	Lucas O. Vieira		CICCAA	L84	Preserved Specimen
ALC	Ctenobrycon cf. spilurus		Animalia	Chordata	Actinopteri	Characiformes	Characidae		Piaba	Ctenobrycon			Brazil	Maranhão	Rio Iguará, Poço Cumprido community	-4,048400	-43,582889	SIRGAS2000	24/X/2021	12	CICCAA06286				Diego Campos; Lucas Vieira; Maria. Bastos and Rafael. Oliveira	Lucas O. Vieira		CICCAA	L19	Preserved Specimen
ALC	Ctenobrycon cf. spilurus		Animalia	Chordata	Actinopteri	Characiformes	Characidae		Piaba	Ctenobrycon			Brazil	Maranhão	Riacho Feio, São José community	-3,855194	-43,287333	SIRGAS2000	01/VIII/2021	4	CICCAA06431				L. Vieira; Marcony Coelho; Maurício Paiva and Rafael Oliveira	Lucas O. Vieira		CICCAA	L13	Preserved Specimen
DNA	Ctenobrycon cf. spilurus		Animalia	Chordata	Actinopteri	Characiformes	Characidae		Piaba	Ctenobrycon			Brazil	Maranhão	Rio Munim, Cedro community	-3,837639	-43,328083	SIRGAS2000	01/VIII/2021	1	CICCAA06490				L. Vieira; Marcony Coelho; Maurício Paiva and Rafael Oliveira	Lucas O. Vieira		CICCAA	L31	Preserved Specimen
DNA	Ctenobrycon cf. spilurus		Animalia	Chordata	Actinopteri	Characiformes	Characidae		Piaba	Ctenobrycon			Brazil	Maranhão	Riacho da Raiz	-3,895861	-43,489250	SIRGAS2000	11/VII/2019	2	CICCAA06519				Felipe Ottoni; João Reis; José Silva; Lucas Vieira and Rozijane Fernandes	Lucas O. Vieira		CICCAA	L36	Preserved Specimen
ALC	Ctenobrycon cf. spilurus		Animalia	Chordata	Actinopteri	Characiformes	Characidae		Piaba	Ctenobrycon			Brazil	Maranhão	Riacho do boi	-4,320106	-43,219389	SIRGAS2000	10/VII/2022	2	CICCAA06814				Lucas Vieira; Marcony Coelho; Maurício Paiva and Rafael Oliveira	Lucas O. Vieira		CICCAA	L49	Preserved Specimen
ALC	Ctenobrycon cf. spilurus		Animalia	Chordata	Actinopteri	Characiformes	Characidae		Piaba	Ctenobrycon			Brazil	Maranhão	Rio Munim, Capoeira Grande community	-4,167442	-43,224444	SIRGAS2000	09/VII/2022	2	CICCAA06835				Lucas Vieira; Marcony Coelho; Maurício Paiva and Rafael Oliveira	Lucas O. Vieira		CICCAA	L44	Preserved Specimen
ALC	Curimatopsis aff. cryptica		Animalia	Chordata	Actinopteri	Characiformes	Curimatidae			Curimatopsis			Brazil	Maranhão	Stream at Itamacaoca forest	-3,745889	-43,320833	SIRGAS2000	27/X/2015	2	CICCAA00218				Felipe Ottoni; Riccardo Mugnai and Rozijane Fernandes	Erick C. Guimarães		CICCAA	L20	Preserved Specimen
ALC	Curimatopsis aff. cryptica		Animalia	Chordata	Actinopteri	Characiformes	Curimatidae			Curimatopsis			Brazil	Maranhão	Stream at Itamacaoca forest	-3,745889	-43,320833	SIRGAS2000	02/IV/2016	3	CICCAA00219				Elioenai Oliveira; Felipe Ottoni; Ivanilda.Nascimento; Rozijane Fernandes and Valquíria Carneiro	Erick C. Guimarães		CICCAA	L20	Preserved Specimen
ALC	Curimatopsis aff. cryptica		Animalia	Chordata	Actinopteri	Characiformes	Curimatidae			Curimatopsis			Brazil	Maranhão	Stream at Itamacaoca forest	-3,745889	-43,320833	SIRGAS2000	02/IV/2016	2	CICCAA00220				Elioenai Oliveira; Felipe Ottoni; Ivanilda.Nascimento; Rozijane Fernandes and Valquíria Carneiro	Erick C. Guimarães		CICCAA	L20	Preserved Specimen
ALC	Curimatopsis aff. cryptica		Animalia	Chordata	Actinopteri	Characiformes	Curimatidae			Curimatopsis			Brazil	Maranhão	Stream at Itamacaoca forest	-3,745889	-43,320833	SIRGAS2000	02/IV/2016	3	CICCAA00221				Elioenai Oliveira; Felipe Ottoni; Ivanilda.Nascimento; Rozijane Fernandes and Valquíria Carneiro	Erick C. Guimarães		CICCAA	L20	Preserved Specimen
ALC	Curimatopsis aff. cryptica		Animalia	Chordata	Actinopteri	Characiformes	Curimatidae			Curimatopsis			Brazil	Maranhão	Stream at Itamacaoca forest	-3,745889	-43,320833	SIRGAS2000	13/I/2016	4	CICCAA00222				Felipe Ottoni; Riccardo Mugnai and Rozijane Fernandes	Erick C. Guimarães		CICCAA	L20	Preserved Specimen
ALC	Curimatopsis aff. cryptica		Animalia	Chordata	Actinopteri	Characiformes	Curimatidae			Curimatopsis			Brazil	Maranhão	Stream at Itamacaoca forest	-3,745889	-43,320833	SIRGAS2000	13/IV/2016	50	CICCAA00223				Erick Guimarães; Felipe Ottoni and Shyrley Viana	Erick C. Guimarães		CICCAA	L20	Preserved Specimen
ALC	Curimatopsis aff. cryptica		Animalia	Chordata	Actinopteri	Characiformes	Curimatidae			Curimatopsis			Brazil	Maranhão	Stream at Itamacaoca forest	-3,745889	-43,320833	SIRGAS2000	11/VII/2016	70	CICCAA00224				Elioenai Oliveira; Felipe Ottoni; Ivanilda.Nascimento; Rozijane Fernandes and Valquíria Carneiro	Erick C. Guimarães		CICCAA	L20	Preserved Specimen
ALC	Curimatopsis aff. cryptica		Animalia	Chordata	Actinopteri	Characiformes	Curimatidae			Curimatopsis			Brazil	Maranhão	Stream at Itamacaoca forest	-3,745889	-43,320833	SIRGAS2000	11/VII/2016	79	CICCAA00225				Elioenai Oliveira; Felipe Ottoni; Ivanilda.Nascimento; Rozijane Fernandes and Valquíria Carneiro	Erick C. Guimarães		CICCAA	L20	Preserved Specimen
DNA	Curimatopsis aff. cryptica		Animalia	Chordata	Actinopteri	Characiformes	Curimatidae			Curimatopsis			Brazil	Maranhão	Stream at Itamacaoca forest	-3,745889	-43,320833	SIRGAS2000	13/IV/2016	4	CICCAA00226				Erick Guimarães; Felipe Ottoni and Shyrley Viana	Erick C. Guimarães		CICCAA	L20	Preserved Specimen
ALC	Curimatopsis aff. cryptica		Animalia	Chordata	Actinopteri	Characiformes	Curimatidae			Curimatopsis			Brazil	Maranhão	Stream at Itamacaoca forest	-3,745889	-43,320833	SIRGAS2000	02/VIII/2016	42	CICCAA00235				Erick Guimarães; Ivanilda Nascimento; Olívia Alves and Thaynara Costa	Erick C. Guimarães		CICCAA	L20	Preserved Specimen
C&S	Curimatopsis aff. cryptica		Animalia	Chordata	Actinopteri	Characiformes	Curimatidae			Curimatopsis			Brazil	Maranhão	Stream at Itamacaoca forest	-3,745889	-43,320833	SIRGAS2000	13/I/2016	3	CICCAA00240				Felipe Ottoni; Riccardo Mugnai and Rozijane Fernandes	Lucas O. Vieira		CICCAA	L20	Preserved Specimen
DNA	Curimatopsis aff. cryptica		Animalia	Chordata	Actinopteri	Characiformes	Curimatidae			Curimatopsis			Brazil	Maranhão	Stream at Itamacaoca forest	-3,745889	-43,320833	SIRGAS2000	02/IV/2016	1	CICCAA00420				Elioenai Oliveira; Felipe Ottoni; Ivanilda.Nascimento; Rozijane Fernandes and Valquíria Carneiro	Felipe P. Ottoni		CICCAA	L20	Preserved Specimen
ALC	Curimatopsis aff. cryptica		Animalia	Chordata	Actinopteri	Characiformes	Curimatidae			Curimatopsis			Brazil	Maranhão	Stream at Itamacaoca forest	-3,745889	-43,320833	SIRGAS2000	23/XII/2016	25	CICCAA00568				Elioenai Oliveira; Erick Guimarães; Ivanilda Nascimento; Rayane Aguiar and Shyrley Viana	Felipe P. Ottoni		CICCAA	L20	Preserved Specimen
ALC	Curimatopsis aff. cryptica		Animalia	Chordata	Actinopteri	Characiformes	Curimatidae			Curimatopsis			Brazil	Maranhão	Stream at Itamacaoca forest	-3,745889	-43,320833	SIRGAS2000	17/X/2016	37	CICCAA00653				Elioenai Oliveira; Erick Guimarães; Ivanilda Nascimento and Olivia Alves	Felipe P. Ottoni		CICCAA	L20	Preserved Specimen
ALC	Curimatopsis aff. cryptica		Animalia	Chordata	Actinopteri	Characiformes	Curimatidae			Curimatopsis			Brazil	Maranhão	Stream at Itamacaoca forest	-3,745889	-43,320833	SIRGAS2000	17/II/2017	4	CICCAA00655				Elioenai Oliveira and Shyrley Viana	Felipe P. Ottoni		CICCAA	L20	Preserved Specimen
ALC	Curimatopsis aff. cryptica		Animalia	Chordata	Actinopteri	Characiformes	Curimatidae			Curimatopsis			Brazil	Maranhão	Stream at balneário Recanto do Buriti	-3,681400	-43,123056	SIRGAS2000	05/II/2017	6	CICCAA00723				Erick Guimarães; Pâmella Brito and Rayane Aguiar	Erick C. Guimarães		CICCAA	L03	Preserved Specimen
DNA	Curimatopsis aff. cryptica		Animalia	Chordata	Actinopteri	Characiformes	Curimatidae			Curimatopsis			Brazil	Maranhão	Stream at Itamacaoca forest	-3,745889	-43,320833	SIRGAS2000	29/IV/2017	6	CICCAA00745				Elioenai Olivaira; Felipe Ottoni; Rayane Aguiar; Revangivaldo Silva and Shyrley Vianna	Rayane G. Aguiar and Revangivaldo S. Silva		CICCAA	L20	Preserved Specimen
DNA	Curimatopsis aff. cryptica		Animalia	Chordata	Actinopteri	Characiformes	Curimatidae			Curimatopsis			Brazil	Maranhão	Stream at Itamacaoca forest	-3,745889	-43,320833	SIRGAS2000	VII/2016	1	CICCAA00767				Erick Guimarães	Erick C. Guimarães		CICCAA	L20	Preserved Specimen
DNA	Curimatopsis aff. cryptica		Animalia	Chordata	Actinopteri	Characiformes	Curimatidae			Curimatopsis			Brazil	Maranhão	Stream at Itamacaoca forest	-3,745889	-43,320833	SIRGAS2000	VII/2016	1	CICCAA00768				Erick Guimarães	Erick C. Guimarães		CICCAA	L20	Preserved Specimen
DNA	Curimatopsis aff. cryptica		Animalia	Chordata	Actinopteri	Characiformes	Curimatidae			Curimatopsis			Brazil	Maranhão	Stream at Itamacaoca forest	-3,745889	-43,320833	SIRGAS2000	VII/2016	1	CICCAA00769				Erick Guimarães	Erick C. Guimarães		CICCAA	L20	Preserved Specimen
DNA	Curimatopsis aff. cryptica		Animalia	Chordata	Actinopteri	Characiformes	Curimatidae			Curimatopsis			Brazil	Maranhão	Stream at Itamacaoca forest	-3,745889	-43,320833	SIRGAS2000	VII/2016	1	CICCAA00770				Erick Guimarães	Erick C. Guimarães		CICCAA	L20	Preserved Specimen
DNA	Curimatopsis aff. cryptica		Animalia	Chordata	Actinopteri	Characiformes	Curimatidae			Curimatopsis			Brazil	Maranhão	Stream at Itamacaoca forest	-3,745889	-43,320833	SIRGAS2000	VII/2016	1	CICCAA00771				Erick Guimarães	Erick C. Guimarães		CICCAA	L20	Preserved Specimen
DNA	Curimatopsis aff. cryptica		Animalia	Chordata	Actinopteri	Characiformes	Curimatidae			Curimatopsis			Brazil	Maranhão	Stream at Itamacaoca forest	-3,745889	-43,320833	SIRGAS2000	VII/2016	1	CICCAA00772				Erick Guimarães	Erick C. Guimarães		CICCAA	L20	Preserved Specimen
DNA	Curimatopsis aff. cryptica		Animalia	Chordata	Actinopteri	Characiformes	Curimatidae			Curimatopsis			Brazil	Maranhão	Stream at Itamacaoca forest	-3,745889	-43,320833	SIRGAS2000	VII/2016	2	CICCAA00773				Erick Guimarães	Erick C. Guimarães		CICCAA	L20	Preserved Specimen
DNA	Curimatopsis aff. cryptica		Animalia	Chordata	Actinopteri	Characiformes	Curimatidae			Curimatopsis			Brazil	Maranhão	Stream at Itamacaoca forest	-3,745889	-43,320833	SIRGAS2000	VII/2016	1	CICCAA00774				Erick Guimarães	Erick C. Guimarães		CICCAA	L20	Preserved Specimen
DNA	Curimatopsis aff. cryptica		Animalia	Chordata	Actinopteri	Characiformes	Curimatidae			Curimatopsis			Brazil	Maranhão	Stream at Itamacaoca forest	-3,745889	-43,320833	SIRGAS2000	VII/2016	3	CICCAA00775				Erick Guimarães	Erick C. Guimarães		CICCAA	L20	Preserved Specimen
DNA	Curimatopsis aff. cryptica		Animalia	Chordata	Actinopteri	Characiformes	Curimatidae			Curimatopsis			Brazil	Maranhão	Stream at Itamacaoca forest	-3,745889	-43,320833	SIRGAS2000	VII/2016	2	CICCAA00776				Erick Guimarães	Erick C. Guimarães		CICCAA	L20	Preserved Specimen
DNA	Curimatopsis aff. cryptica		Animalia	Chordata	Actinopteri	Characiformes	Curimatidae			Curimatopsis			Brazil	Maranhão	Stream at Itamacaoca forest	-3,745889	-43,320833	SIRGAS2000	VII/2016	3	CICCAA00777				Erick Guimarães	Erick C. Guimarães		CICCAA	L20	Preserved Specimen
ALC	Curimatopsis aff. cryptica		Animalia	Chordata	Actinopteri	Characiformes	Curimatidae			Curimatopsis			Brazil	Maranhão	Stream at Itamacaoca forest	-3,745889	-43,320833	SIRGAS2000	29/IV/2017	15	CICCAA00786				Elioenai Olivaira; Felipe Ottoni; Rayane Aguiar; Revangivaldo Silva and Shyrley Vianna	Revangivaldo S. Silva		CICCAA	L20	Preserved Specimen
ALC	Curimatopsis aff. cryptica		Animalia	Chordata	Actinopteri	Characiformes	Curimatidae			Curimatopsis			Brazil	Maranhão	Stream at Itamacaoca forest	-3,745889	-43,320833	SIRGAS2000	15/VII/2017	169	CICCAA00888				Diego Campos; Elioenai Oliveira; Lucas Vieira; Marciara Silva; Revangivaldo Silva and Shyrley Viana	Lucas O. Vieira		CICCAA	L20	Preserved Specimen
ALC	Curimatopsis aff. cryptica		Animalia	Chordata	Actinopteri	Characiformes	Curimatidae			Curimatopsis			Brazil	Maranhão	Stream at Itamacaoca forest	-3,745889	-43,320833	SIRGAS2000	20/VIII/2014	18	CICCAA01450				Diego Campos and Jorge Nunes	Felipe P. Ottoni		CICCAA	L20	Preserved Specimen
ALC	Curimatopsis aff. cryptica		Animalia	Chordata	Actinopteri	Characiformes	Curimatidae			Curimatopsis			Brazil	Maranhão	Stream at Itamacaoca forest	-3,745889	-43,320833	SIRGAS2000	II/XI/2017	318	CICCAA01550				Diego Campos; Elioenai Oliveira; Lucas Vieira; Marciara Silva; Olivia Alves and Revangivaldo Silva	Revangivaldo S. Silva		CICCAA	L20	Preserved Specimen
ALC	Curimatopsis aff. cryptica		Animalia	Chordata	Actinopteri	Characiformes	Curimatidae			Curimatopsis			Brazil	Maranhão	Itamacaoca dam	-3,749028	-43,332167	SIRGAS2000	19/IX/2017	22	CICCAA01565				Erick Guimarães; Felipe Otonni Lucas Vieira; Pâmella Brito and Revangivaldo Silva	Revangivaldo S. Silva		CICCAA	L23	Preserved Specimen
ALC	Curimatopsis aff. cryptica		Animalia	Chordata	Actinopteri	Characiformes	Curimatidae			Curimatopsis			Brazil	Maranhão	Stream at Itamacaoca forest	-3,745889	-43,320833	SIRGAS2000	15/I/2018	96	CICCAA02014				Elioenai Oliveira; Lucas Vieira; Marciara Silva; Rayane Aguiar and Revangivaldo Sousa	Erick C. Guimarães		CICCAA	L20	Preserved Specimen
ALC	Curimatopsis aff. cryptica		Animalia	Chordata	Actinopteri	Characiformes	Curimatidae			Curimatopsis			Brazil	Maranhão	Stream in the balneário at the entrance of Anapurus	-3,670911	-43,119361	SIRGAS2000	17/I/2018	15	CICCAA02028				Erick Guimarães; Lucas Vieira; Pâmella Brito and Revangivaldo Silva	Felipe P. Ottoni		CICCAA	L01	Preserved Specimen
ALC	Curimatopsis aff. cryptica		Animalia	Chordata	Actinopteri	Characiformes	Curimatidae			Curimatopsis			Brazil	Maranhão	Stream at balneário Repouso do Guerreiro	-3,749278	-43,340000	SIRGAS2000	26/X/2019	1	CICCAA02419				Antônio Bezerra; Brenda Furtado; Ianca Govêa; Marcony Coelho and Maurício Paiva	Lucas O. Vieira		CICCAA	L21	Preserved Specimen
ALC	Curimatopsis aff. cryptica		Animalia	Chordata	Actinopteri	Characiformes	Curimatidae			Curimatopsis			Brazil	Maranhão	Stream at Itamacaoca forest	-3,745889	-43,320833	SIRGAS2000	09/VI/2018	421	CICCAA02794				Antônio Bezerra; Elioenai Oliveira; Júnior Rodrigues; Marciara Silva; Railda Gomes; Rayane Aguiar; Revangivaldo Sousa and Vanessa Batista	Revangivaldo S. Silva		CICCAA	L20	Preserved Specimen
ALC	Curimatopsis aff. cryptica		Animalia	Chordata	Actinopteri	Characiformes	Curimatidae			Curimatopsis			Brazil	Maranhão	Riacho Feio, São José community	-3,851750	-43,298056	SIRGAS2000	19/VII/2018	28	CICCAA02822				Lucas Vieira	Lucas O. Vieira		CICCAA	L12	Preserved Specimen
ALC	Curimatopsis aff. cryptica		Animalia	Chordata	Actinopteri	Characiformes	Curimatidae			Curimatopsis			Brazil	Maranhão	Stream at Itamacaoca forest	-3,745889	-43,320833	SIRGAS2000	17/VIII/2018	176	CICCAA02829				Elioenai Oliveira and Lucas Vieira	Lucas O. Vieira		CICCAA	L20	Preserved Specimen
ALC	Curimatopsis aff. cryptica		Animalia	Chordata	Actinopteri	Characiformes	Curimatidae			Curimatopsis			Brazil	Maranhão	Stream in the balneário at the entrance of Anapurus	-3,670911	-43,119361	SIRGAS2000	29/VIII/2018	4	CICCAA02921				Antônio Bezerra; Júnior Rodrigues and Lucas Vieira	Lucas O. Vieira and Vanessa F. Batista		CICCAA	L01	Preserved Specimen
ALC	Curimatopsis aff. cryptica		Animalia	Chordata	Actinopteri	Characiformes	Curimatidae			Curimatopsis			Brazil	Maranhão	Stream at Itamacaoca forest	-3,745889	-43,320833	SIRGAS2000	03/XI/2018	114	CICCAA02962				Ana Paula Alves; Antônio Bezerra; Elioenai Oliveira; Lucas Vieira and Thaynara Lages	Lucas O. Vieira		CICCAA	L20	Preserved Specimen
DNA	Curimatopsis aff. cryptica		Animalia	Chordata	Actinopteri	Characiformes	Curimatidae			Curimatopsis			Brazil	Maranhão	Riacho Feio, São José community	-3,851750	-43,298056	SIRGAS2000	19/VII/2018	2	CICCAA03078				Lucas Vieira	Lucas O. Vieira		CICCAA	L12	Preserved Specimen
DNA	Curimatopsis aff. cryptica		Animalia	Chordata	Actinopteri	Characiformes	Curimatidae			Curimatopsis			Brazil	Maranhão	Rio Munim, Riacho Fundo community	-3,706306	-43,529750	SIRGAS2000	23/IX/2018	1	CICCAA03086				Ianca Gouvêa; Leandro Sousa and Lucas Vieira	Lucas O. Vieira		CICCAA	L32	Preserved Specimen
DNA	Curimatopsis aff. cryptica		Animalia	Chordata	Actinopteri	Characiformes	Curimatidae			Curimatopsis			Brazil	Maranhão	Stream in the balneário at the entrance of Anapurus	-3,670911	-43,119361	SIRGAS2000	29/VIII/2018	2	CICCAA03098				Antônio Bezerra; Júnior Rodrigues and Lucas Vieira	Lucas O. Vieira		CICCAA	L01	Preserved Specimen
DNA	Curimatopsis aff. cryptica		Animalia	Chordata	Actinopteri	Characiformes	Curimatidae			Curimatopsis			Brazil	Maranhão	Itamacaoca dam	-3,749028	-43,332167	SIRGAS2000	15 and 22/II/2019	4	CICCAA03105				Beatriz Costa; Camila Figueredo; Diego Campos; Elioenai Oliveira; Lucas Vieira; Rafael Oliveira and Revangivaldo Silva	Lucas O. Vieira		CICCAA	L23	Preserved Specimen
ALC	Curimatopsis aff. cryptica		Animalia	Chordata	Actinopteri	Characiformes	Curimatidae			Curimatopsis			Brazil	Maranhão	Stream at Itamacaoca forest	-3,745889	-43,320833	SIRGAS2000	20/VI/2019	100	CICCAA03398				Camila Figueredo; Lucas Vieira; Marciara. Lopes; Revangivaldo Silva and Vanessa Batista	Felipe P. Ottoni		CICCAA	L20	Preserved Specimen
ALC	Curimatopsis aff. cryptica		Animalia	Chordata	Actinopteri	Characiformes	Curimatidae			Curimatopsis			Brazil	Maranhão	Itamacaoca dam	-3,749028	-43,332167	SIRGAS2000	16/II/2018	13	CICCAA03451				Beatriz Costa; Camila Figueredo; Diego Campos; Elioena Oliveira; Lucas Vieira and Rafael Oliveira	Erick C. Guimarães		CICCAA	L23	Preserved Specimen
ALC	Curimatopsis aff. cryptica		Animalia	Chordata	Actinopteri	Characiformes	Curimatidae			Curimatopsis			Brazil	Maranhão	Jabuti community, Tinguis road	-3,769972	-43,340333	SIRGAS2000	08/III/2019	14	CICCAA03659				Clarence Júnior; Lucas Vieira; Pâmella Brito; Erick Guimarães and Rafael Oliveira	Lucas O. Vieira		CICCAA	L25	Preserved Specimen
ALC	Curimatopsis aff. cryptica		Animalia	Chordata	Actinopteri	Characiformes	Curimatidae			Curimatopsis			Brazil	Maranhão	Itamacaoca dam	-3,749028	-43,332167	SIRGAS2000	05/X/2019	14	CICCAA03726				Beatriz costa; Felipe.Otonni; João Reis; L. Vieira; Marcony Coelho; Maurício Paiva and Rafael Oliveira	Lucas O. Vieira		CICCAA	L23	Preserved Specimen
ALC	Curimatopsis aff. cryptica		Animalia	Chordata	Actinopteri	Characiformes	Curimatidae			Curimatopsis			Brazil	Maranhão	Stream at balneário Repouso do Guerreiro	-3,749278	-43,340000	SIRGAS2000	02/XI/2019	1	CICCAA03746				Felipe Ottoni; João Reis; Lucas Vieira; Marcony Coelho and Rafael Oliveira	Lucas O. Vieira		CICCAA	L21	Preserved Specimen
DNA	Curimatopsis aff. cryptica		Animalia	Chordata	Actinopteri	Characiformes	Curimatidae			Curimatopsis			Brazil	Maranhão	Stream in the balneário at the entrance of Anapurus	-3,670911	-43,119361	SIRGAS2000	19/X/2019	52	CICCAA03802				Beatriz costa; Felipe.Otonni; João Reis; L. Vieira; Marcony Coelho; Maurício Paiva and Rafael Oliveira	Lucas O. Vieira		CICCAA	L01	Preserved Specimen
DNA	Curimatopsis aff. cryptica		Animalia	Chordata	Actinopteri	Characiformes	Curimatidae			Curimatopsis			Brazil	Maranhão	Stream at Itamacaoca forest	-3,745889	-43,320833	SIRGAS2000	VI/2018	6	CICCAA03820				Antônio Bezerra; Elioenai Oliveira; Júnior Rodrigues; Marciara Silva; Railda Gomes; Rayane Aguiar; Revangivaldo Silva and Vanessa Batista	Lucas O. Vieira		CICCAA	L20	Preserved Specimen
DNA	Curimatopsis aff. cryptica		Animalia	Chordata	Actinopteri	Characiformes	Curimatidae			Curimatopsis			Brazil	Maranhão	Stream at Itamacaoca forest	-3,745889	-43,320833	SIRGAS2000	VI/2018	6	CICCAA03821				Antônio Bezerra; Elioenai Oliveira; Júnior Rodrigues; Marciara Silva; Railda Gomes; Rayane Aguiar; Revangivaldo Silva and Vanessa Batista	Lucas O. Vieira		CICCAA	L20	Preserved Specimen
DNA	Curimatopsis aff. cryptica		Animalia	Chordata	Actinopteri	Characiformes	Curimatidae			Curimatopsis			Brazil	Maranhão	Riacho Feio, São José community	-3,851750	-43,298056	SIRGAS2000	20/VII/2018	2	CICCAA03847				Lucas Vieira	Lucas O. Vieira		CICCAA	L12	Preserved Specimen
ALC	Curimatopsis aff. cryptica		Animalia	Chordata	Actinopteri	Characiformes	Curimatidae			Curimatopsis			Brazil	Maranhão	Stream at Itamacaoca forest	-3,745889	-43,320833	SIRGAS2000	15/XI/2019	22	CICCAA03874				Antonio Bezerra; Elioenai Oliveira; João Reis; Lucas Vieira; Marciara Silva; Rafael Oliveira; Raquel Sousa and Rosaniele Dutra	Lucas O. Vieira		CICCAA	L20	Preserved Specimen
ALC	Curimatopsis aff. cryptica		Animalia	Chordata	Actinopteri	Characiformes	Curimatidae			Curimatopsis			Brazil	Maranhão	Stream at Itamacaoca forest	-3,745889	-43,320833	SIRGAS2000	28/IX/2019	64	CICCAA03899				Lucas Vieira; Marcony Coelho and Rafael Oliveira	Lucas O. Vieira		CICCAA	L20	Preserved Specimen
ALC	Curimatopsis aff. cryptica		Animalia	Chordata	Actinopteri	Characiformes	Curimatidae			Curimatopsis			Brazil	Maranhão	Riacho Feio, São José community	-3,855194	-43,287333	SIRGAS2000	11/I/2020	6	CICCAA03933				Lucas Vieira and Marcony Coelho	Lucas O. Vieira		CICCAA	L13	Preserved Specimen
ALC	Curimatopsis aff. cryptica		Animalia	Chordata	Actinopteri	Characiformes	Curimatidae			Curimatopsis			Brazil	Maranhão	Stream at Itamacaoca forest	-3,745889	-43,320833	SIRGAS2000	II/2019	51	CICCAA04696				Beatriz Costa; Camila Figueredo; Diego Campos; Elioenai Oliveira; Lucas Vieira and Rafael Oliveira	Lucas O. Vieira		CICCAA	L20	Preserved Specimen
ALC	Curimatopsis aff. cryptica		Animalia	Chordata	Actinopteri	Characiformes	Curimatidae			Curimatopsis			Brazil	Maranhão	Stream at balneário Repouso do Guerreiro	-3,749278	-43,340000	SIRGAS2000	20/IX/2019	6	CICCAA04728				Felipe Otonni; João Reis and Lucas Vieira	Lucas O. Vieira		CICCAA	L21	Preserved Specimen
ALC	Curimatopsis aff. cryptica		Animalia	Chordata	Actinopteri	Characiformes	Curimatidae			Curimatopsis			Brazil	Maranhão	Riachinho, Água Branca community	-3,887083	-43,276972	SIRGAS2000	06/II/2022	4	CICCAA06112				Lucas Vieira and Marcony Coelho	Marcony S.P. Coelho		CICCAA	L15	Preserved Specimen
ALC	Curimatopsis aff. cryptica		Animalia	Chordata	Actinopteri	Characiformes	Curimatidae			Curimatopsis			Brazil	Maranhão	Riacho Feio, Riacho Feio community	-3,861900	-43,267139	SIRGAS2000	06/II/2022	11	CICCAA06131				Lucas Vieira and Marcony Coelho	Marcony S.P. Coelho		CICCAA	L16	Preserved Specimen
ALC	Curimatopsis aff. cryptica		Animalia	Chordata	Actinopteri	Characiformes	Curimatidae			Curimatopsis			Brazil	Maranhão	Stream at balneário São Lourenço	-3,654528	-43,113944	SIRGAS2000	20/IV/2020	7	CICCAA06387				Beatriz Costa; Diego Campos; Lucas Vieira and Rafael Oliveira	Lucas O. Vieira		CICCAA	L02	Preserved Specimen
ALC	Curimatopsis aff. cryptica		Animalia	Chordata	Actinopteri	Characiformes	Curimatidae			Curimatopsis			Brazil	Maranhão	Riacho São João, São João dos Pilão	-3,684067	-42,942194	SIRGAS2000	21/V/2022	11	CICCAA06573				Antônio Bezerra; Diego Campos; Lucas Vieira and Rafael Oliveira	Lucas O. Vieira		CICCAA	L37	Preserved Specimen
ALC	Curimatopsis aff. cryptica		Animalia	Chordata	Actinopteri	Characiformes	Curimatidae			Curimatopsis			Brazil	Maranhão	Stream crossing the road	-4,181564	-43,233750	SIRGAS2000	10/VII/2022	7	CICCAA06789				Lucas Vieira; Marcony Coelho; Maurício Paiva and Rafael Oliveira	Lucas O. Vieira		CICCAA	L46	Preserved Specimen
ALC	Curimatopsis aff. cryptica		Animalia	Chordata	Actinopteri	Characiformes	Curimatidae			Curimatopsis			Brazil	Maranhão	Riacho barrigudinho	-4,312806	-43,227528	SIRGAS2000	10/VII/2022	1	CICCAA06857				Lucas Vieira; Marcony Coelho; Maurício Paiva and Rafael Oliveira	Lucas O. Vieira		CICCAA	L48	Preserved Specimen
ALC	Curimatopsis aff. cryptica		Animalia	Chordata	Actinopteri	Characiformes	Curimatidae			Curimatopsis			Brazil	Maranhão	Stream crossing the road	-4,206639	-43,246333	SIRGAS2000	10/VII/2022	1	CICCAA06886				Lucas Vieira; Marcony Coelho; Maurício Paiva and Rafael Oliveira	Lucas O. Vieira		CICCAA	L47	Preserved Specimen
ALC	Curimatopsis aff. cryptica		Animalia	Chordata	Actinopteri	Characiformes	Curimatidae			Curimatopsis			Brazil	Maranhão	Riacho das Pacas	-2,851372	-43,964472	SIRGAS2000	30/VII/2022	1	CICCAA06898				L. Vieira; Marcony Coelho; Maurício Paiva and Rafael Oliveira	Lucas O. Vieira		CICCAA	L76	Preserved Specimen
ALC	Curimatopsis aff. cryptica		Animalia	Chordata	Actinopteri	Characiformes	Curimatidae			Curimatopsis			Brazil	Maranhão	Rio Una, Cachoeira do Arruda	-2,892083	-43,970500	SIRGAS2000	30/VII/2022	1	CICCAA06953				L. Vieira; Marcony Coelho; Maurício Paiva and Rafael Oliveira	Lucas O. Vieira		CICCAA	L75	Preserved Specimen
ALC	Curimatopsis aff. cryptica		Animalia	Chordata	Actinopteri	Characiformes	Curimatidae			Curimatopsis			Brazil	Maranhão	Rio das Cobra, Santa Helena community	-2,822806	-44,043000	SIRGAS2000	28/VII/2022	1	CICCAA06971				Lucas Vieira; Marcony Coelho; Maurício Paiva and Rafael Oliveira	Lucas O. Vieira		CICCAA	L67	Preserved Specimen
ALC	Curimatopsis aff. cryptica		Animalia	Chordata	Actinopteri	Characiformes	Curimatidae			Curimatopsis			Brazil	Maranhão	Riacho Água Fria on the road MA-110	-3,169303	-43,479250	SIRGAS2000	15/IX/2022	3	CICCAA07160				Antônio Bezerra; Lucas Vieira; Mauricio Paiva and Rafael Oliveira	Lucas O. Vieira		CICCAA	L53	Preserved Specimen
ALC	Curimatopsis aff. cryptica		Animalia	Chordata	Actinopteri	Characiformes	Curimatidae			Curimatopsis			Brazil	Maranhão	Rio Preto, São Benedito do Rio Preto	-3,333056	-43,526333	SIRGAS2000	15/IX/2022	3	CICCAA07238				Antônio Bezerra; Lucas Vieira; Mauricio Paiva and Rafael Oliveira	Lucas O. Vieira		CICCAA	L57	Preserved Specimen
ALC	Curimatopsis aff. cryptica		Animalia	Chordata	Actinopteri	Characiformes	Curimatidae			Curimatopsis			Brazil	Maranhão	Riacho Feio, Riacho Feio community	-3,861900	-43,267139	SIRGAS2000	06/II/2022	1	CICCAA07541				Lucas Vieira and Marcony Coelho	Lucas O. Vieira		CICCAA	L16	Preserved Specimen
ALC	Cynodon gibbus (Agassiz , 1829)		Animalia	Chordata	Actinopteri	Characiformes	Characidae		Gata	Cynodon	gibbus	(Agassiz , 1829)	Brazil	Maranhão	Rio Iguará, Malhadinha community	-3,900903	-43,748833	SIRGAS2000	03/X/2021	1	CICCAA06268				Lucas Vieira; Marcony Coelho and Rafael Oliveira	Lucas O. Vieira		CICCAA	L18	Preserved Specimen
ALC	Cynodon gibbus (Agassiz , 1829)		Animalia	Chordata	Actinopteri	Characiformes	Characidae		Gata	Cynodon	gibbus	(Agassiz , 1829)	Brazil	Maranhão	Rio Munim, Riacho Fundo community	-3,706306	-43,529750	SIRGAS2000	01/VIII/2021	2	CICCAA06305				L. Vieira; Marcony Coelho; Maurício Paiva and Rafael Oliveira	Lucas O. Vieira		CICCAA	L32	Preserved Specimen
ALC	Cynoscion steindachneri (Jordan, 1889)		Animalia	Chordata	Actinopteri	Acanthuriformes	Sciaenidae			Cynoscion	steindachneri	(Jordan, 1889)	Brazil	Maranhão	Rio Munim mouth at Icatu	-2,776072	-44,067028	SIRGAS2000	28/VII/2022	1	CICCAA07397				Lucas Vieira; Marcony Coelho; Maurício Paiva and Rafael Oliveira	Lucas O. Vieira and Pâmella S. Brito		CICCAA	L65	Preserved Specimen
DNA	Eigenmannia robsoni Dutra, Ramos & Menezes 2022		Animalia	Chordata	Actinopteri	Gymnotiformes	Sternopygidae		Sarapó, Catana	Eigenmannia	robsoni	Dutra, Ramos & Menezes 2022	Brazil	Maranhão	Stream in the balneário at the entrance of Anapurus	-3,670911	-43,119361	SIRGAS2000	19/X/2019	39	CICCAA03787				Beatriz costa; Felipe.Otonni; João Reis; L. Vieira; Marcony Coelho; Maurício Paiva and Rafael Oliveira	Lucas O. Vieira		CICCAA	L01	Preserved Specimen
DNA	Eigenmannia robsoni Dutra, Ramos & Menezes 2022		Animalia	Chordata	Actinopteri	Gymnotiformes	Sternopygidae		Sarapó, Catana	Eigenmannia	robsoni	Dutra, Ramos & Menezes 2022	Brazil	Maranhão	Riacho Feio, São José community	-3,851750	-43,298056	SIRGAS2000	23/VII/2019	2	CICCAA03831				Lucas Vieira	Lucas O. Vieira		CICCAA	L12	Preserved Specimen
ALC	Eigenmannia robsoni Dutra, Ramos & Menezes 2022		Animalia	Chordata	Actinopteri	Gymnotiformes	Sternopygidae		Sarapó, Catana	Eigenmannia	robsoni	Dutra, Ramos & Menezes 2022	Brazil	Maranhão	Rio Munim, Cedro community	-3,837639	-43,328083	SIRGAS2000	18/II/2013	1	CICCAA04225				Diego Campos and Jorge Nunes	Lucas O. Vieira		CICCAA	L31	Preserved Specimen
ALC	Eigenmannia robsoni Dutra, Ramos & Menezes 2022		Animalia	Chordata	Actinopteri	Gymnotiformes	Sternopygidae		Sarapó, Catana	Eigenmannia	robsoni	Dutra, Ramos & Menezes 2022	Brazil	Maranhão	Stream at balneário São Lourenço	-3,654528	-43,113944	SIRGAS2000	23/II/2013	2	CICCAA04256				Diego Campos and Jorge Nunes	Lucas O. Vieira		CICCAA	L02	Preserved Specimen
ALC	Eigenmannia robsoni Dutra, Ramos & Menezes 2022		Animalia	Chordata	Actinopteri	Gymnotiformes	Sternopygidae		Sarapó, Catana	Eigenmannia	robsoni	Dutra, Ramos & Menezes 2022	Brazil	Maranhão	Rio Munim, Riacho Fundo community	-3,706306	-43,529750	SIRGAS2000	19/X/2013	3	CICCAA04272				Diego Campos and Jorge Nunes	Lucas O. Vieira		CICCAA	L32	Preserved Specimen
ALC	Eigenmannia robsoni Dutra, Ramos & Menezes 2022		Animalia	Chordata	Actinopteri	Gymnotiformes	Sternopygidae		Sarapó, Catana	Eigenmannia	robsoni	Dutra, Ramos & Menezes 2022	Brazil	Maranhão	Rio Munim, Cedro community	-3,837639	-43,328083	SIRGAS2000	18/II/2015	1	CICCAA04501				Diego Campos and Jorge Nunes	Diego S. Campos		CICCAA	L31	Preserved Specimen
ALC	Eigenmannia robsoni Dutra, Ramos & Menezes 2022		Animalia	Chordata	Actinopteri	Gymnotiformes	Sternopygidae		Sarapó, Catana	Eigenmannia	robsoni	Dutra, Ramos & Menezes 2022	Brazil	Maranhão	Riacho Feio, São José community	-3,851750	-43,298056	SIRGAS2000	19/VII/2018	45	CICCAA04611				Lucas Vieira	Erick C. Guimarães		CICCAA	L12	Preserved Specimen
ALC	Eigenmannia robsoni Dutra, Ramos & Menezes 2022		Animalia	Chordata	Actinopteri	Gymnotiformes	Sternopygidae		Sarapó, Catana	Eigenmannia	robsoni	Dutra, Ramos & Menezes 2022	Brazil	Maranhão	Stream in the balneário at the entrance of Anapurus	-3,670911	-43,119361	SIRGAS2000	01/III/2019	1	CICCAA04616				Antônio Bezerra; Júnior Rodrigues and Lucas Vieira	Erick C. Guimarães		CICCAA	L01	Preserved Specimen
ALC	Eigenmannia robsoni Dutra, Ramos & Menezes 2022		Animalia	Chordata	Actinopteri	Gymnotiformes	Sternopygidae		Sarapó, Catana	Eigenmannia	robsoni	Dutra, Ramos & Menezes 2022	Brazil	Maranhão	Riacho da Raiz	-3,895861	-43,489250	SIRGAS2000	11/VII/2019	1	CICCAA04634				Felipe Ottoni; João Reis; José Silva; Lucas Vieira and Rozijane Fernandes	Erick C. Guimarães		CICCAA	L36	Preserved Specimen
ALC	Eigenmannia robsoni Dutra, Ramos & Menezes 2022		Animalia	Chordata	Actinopteri	Gymnotiformes	Sternopygidae		Sarapó, Catana	Eigenmannia	robsoni	Dutra, Ramos & Menezes 2022	Brazil	Maranhão	Riacho Feio, Boa Vista community	-3,846333	-43,313583	SIRGAS2000	06/II/2022	8	CICCAA06221				Lucas Vieira and Marcony Coelho	Lucas O. Vieira		CICCAA	L11	Preserved Specimen
ALC	Eigenmannia robsoni Dutra, Ramos & Menezes 2022		Animalia	Chordata	Actinopteri	Gymnotiformes	Sternopygidae		Sarapó, Catana	Eigenmannia	robsoni	Dutra, Ramos & Menezes 2022	Brazil	Maranhão	Rio Iguará, Malhadinha community	-3,900903	-43,748833	SIRGAS2000	03/X/2021	3	CICCAA06267				Lucas Vieira; Marcony Coelho and Rafael Oliveira	Lucas O. Vieira		CICCAA	L18	Preserved Specimen
ALC	Eigenmannia robsoni Dutra, Ramos & Menezes 2022		Animalia	Chordata	Actinopteri	Gymnotiformes	Sternopygidae		Sarapó, Catana	Eigenmannia	robsoni	Dutra, Ramos & Menezes 2022	Brazil	Maranhão	Rio Munim, Riacho Fundo community	-3,706306	-43,529750	SIRGAS2000	01/VIII/2021	1	CICCAA06318				L. Vieira; Marcony Coelho; Maurício Paiva and Rafael Oliveira	Lucas O. Vieira		CICCAA	L32	Preserved Specimen
ALC	Eigenmannia robsoni Dutra, Ramos & Menezes 2022		Animalia	Chordata	Actinopteri	Gymnotiformes	Sternopygidae		Sarapó, Catana	Eigenmannia	robsoni	Dutra, Ramos & Menezes 2022	Brazil	Maranhão	Rio Munim, Cedro community	-3,837639	-43,328083	SIRGAS2000	01/VIII/2021	1	CICCAA06342				L. Vieira; Marcony Coelho; Maurício Paiva and Rafael Oliveira	Lucas O. Vieira		CICCAA	L31	Preserved Specimen
ALC	Eigenmannia robsoni Dutra, Ramos & Menezes 2022		Animalia	Chordata	Actinopteri	Gymnotiformes	Sternopygidae		Sarapó, Catana	Eigenmannia	robsoni	Dutra, Ramos & Menezes 2022	Brazil	Maranhão	Rio Munim, bridge at Mangabeira community	-3,809472	-43,409222	SIRGAS2000	24/X/2021	2	CICCAA06415				Diego Campos; Lucas Vieira; Maria. Bastos and Rafael. Oliveira	Lucas O. Vieira		CICCAA	L33	Preserved Specimen
DNA	Eigenmannia robsoni Dutra, Ramos & Menezes 2022		Animalia	Chordata	Actinopteri	Gymnotiformes	Sternopygidae		Sarapó, Catana	Eigenmannia	robsoni	Dutra, Ramos & Menezes 2022	Brazil	Maranhão	Rio Iguará, Malhadinha community	-3,900903	-43,748833	SIRGAS2000	03/X/2021	1	CICCAA06462				Lucas Vieira; Marcony Coelho and Rafael Oliveira	Lucas O. Vieira		CICCAA	L18	Preserved Specimen
DNA	Eigenmannia robsoni Dutra, Ramos & Menezes 2022		Animalia	Chordata	Actinopteri	Gymnotiformes	Sternopygidae		Sarapó, Catana	Eigenmannia	robsoni	Dutra, Ramos & Menezes 2022	Brazil	Maranhão	Riacho da Raiz	-3,895861	-43,489250	SIRGAS2000	11/VII/2019	2	CICCAA06517				Felipe Ottoni; João Reis; José Silva; Lucas Vieira and Rozijane Fernandes	Lucas O. Vieira		CICCAA	L36	Preserved Specimen
ALC	Eigenmannia robsoni Dutra, Ramos & Menezes 2022		Animalia	Chordata	Actinopteri	Gymnotiformes	Sternopygidae		Sarapó, Catana	Eigenmannia	robsoni	Dutra, Ramos & Menezes 2022	Brazil	Maranhão	Stream at São Pedro community	-3,901294	-43,586750	SIRGAS2000	17/XII/2021	3	CICCAA06749				Lucas Vieira; Maria Basto; Nikson Mendonça and Rafael Oliveira	Lucas O. Vieira		CICCAA	L81	Preserved Specimen
ALC	Eigenmannia robsoni Dutra, Ramos & Menezes 2022		Animalia	Chordata	Actinopteri	Gymnotiformes	Sternopygidae		Sarapó, Catana	Eigenmannia	robsoni	Dutra, Ramos & Menezes 2022	Brazil	Maranhão	Stream crossing a road in the Resex	-3,936111	-43,508194	SIRGAS2000	24/X/2021	4	CICCAA06758				Diego Campos; Lucas Vieira; Maria. Bastos and Rafael. Oliveira	Lucas O. Vieira		CICCAA	L82	Preserved Specimen
ALC	Eigenmannia robsoni Dutra, Ramos & Menezes 2022		Animalia	Chordata	Actinopteri	Gymnotiformes	Sternopygidae		Sarapó, Catana	Eigenmannia	robsoni	Dutra, Ramos & Menezes 2022	Brazil	Maranhão	Stream, Laranjeira community	-3,875303	-43,050167	SIRGAS2000	09/VII/2022	1	CICCAA06869				Lucas Vieira; Marcony Coelho; Maurício Paiva and Rafael Oliveira	Lucas O. Vieira		CICCAA	L43	Preserved Specimen
ALC	Eigenmannia robsoni Dutra, Ramos & Menezes 2022		Animalia	Chordata	Actinopteri	Gymnotiformes	Sternopygidae		Sarapó, Catana	Eigenmannia	robsoni	Dutra, Ramos & Menezes 2022	Brazil	Maranhão	Riacho das Pacas	-2,851372	-43,964472	SIRGAS2000	30/VII/2022	1	CICCAA06893				L. Vieira; Marcony Coelho; Maurício Paiva and Rafael Oliveira	Lucas O. Vieira		CICCAA	L76	Preserved Specimen
ALC	Eigenmannia robsoni Dutra, Ramos & Menezes 2022		Animalia	Chordata	Actinopteri	Gymnotiformes	Sternopygidae		Sarapó, Catana	Eigenmannia	robsoni	Dutra, Ramos & Menezes 2022	Brazil	Maranhão	Stream next to the road MA-402	-2,855417	-44,017500	SIRGAS2000	30/VII/2022	3	CICCAA06993				L. Vieira; Marcony Coelho; Maurício Paiva and Rafael Oliveira	Lucas O. Vieira		CICCAA	L77	Preserved Specimen
ALC	Eigenmannia robsoni Dutra, Ramos & Menezes 2022		Animalia	Chordata	Actinopteri	Gymnotiformes	Sternopygidae		Sarapó, Catana	Eigenmannia	robsoni	Dutra, Ramos & Menezes 2022	Brazil	Maranhão	Rio Iguará on the road BR-222	-3,552678	-43,873056	SIRGAS2000	17/IX/2022	71	CICCAA07234				Antônio Bezerra; Lucas Vieira; Mauricio Paiva and Rafael Oliveira	Lucas O. Vieira		CICCAA	L64	Preserved Specimen
ALC	Eigenmannia robsoni Dutra, Ramos & Menezes 2022		Animalia	Chordata	Actinopteri	Gymnotiformes	Sternopygidae		Sarapó, Catana	Eigenmannia	robsoni	Dutra, Ramos & Menezes 2022	Brazil	Maranhão	Riacho Paulica on the road BR-222	-3,519861	-43,975194	SIRGAS2000	17/IX/2022	6	CICCAA07319				Antônio Bezerra; Lucas Vieira; Mauricio Paiva and Rafael Oliveira	Lucas O. Vieira		CICCAA	L63	Preserved Specimen
ALC	Eigenmannia robsoni Dutra, Ramos & Menezes 2022		Animalia	Chordata	Actinopteri	Gymnotiformes	Sternopygidae		Sarapó, Catana	Eigenmannia	robsoni	Dutra, Ramos & Menezes 2022	Brazil	Maranhão	Riacho Feio, Boa Vista community	-3,847722	-43,314028	SIRGAS2000	06/II/2022	5	CICCAA07539				Lucas Vieira and Marcony Coelho	Lucas O. Vieira		CICCAA	L10	Preserved Specimen
ALC	Eugerres plumieri (Cuvier, 1830)		Animalia	Chordata	Actinopteri	Acanthuriformes	Gerreidae		Mojarra	Eugerres	plumieri	(Cuvier, 1830)	Brazil	Maranhão	Rio Munim mouth at Icatu	-2,776072	-44,067028	SIRGAS2000	28/VII/2022	3	CICCAA07392				Lucas Vieira; Marcony Coelho; Maurício Paiva and Rafael Oliveira	Lucas O. Vieira and Pâmella S. Brito		CICCAA	L65	Preserved Specimen
C&S	Gasteropelecus sternicla (Linnaeus, 1758)		Animalia	Chordata	Actinopteri	Characiformes	Gasteropelecidae		Peixe Borboleta	Gasteropelecus	sternicla	(Linnaeus, 1758)	Brazil	Maranhão	Rio Munim, Cedro community	-3,837639	-43,328083	SIRGAS2000	21/IX/2010	2	CICCAA00211				Diego Campos and Jorge Nunes	Diego S. Campos		CICCAA	L31	Preserved Specimen
ALC	Gasteropelecus sternicla (Linnaeus, 1758)		Animalia	Chordata	Actinopteri	Characiformes	Gasteropelecidae		Peixe Borboleta	Gasteropelecus	sternicla	(Linnaeus, 1758)	Brazil	Maranhão	Riacho Feio, São José community	-3,851750	-43,298056	SIRGAS2000	19/VII/2018	37	CICCAA02811				Lucas Vieira	Lucas O. Vieira		CICCAA	L12	Preserved Specimen
DNA	Gasteropelecus sternicla (Linnaeus, 1758)		Animalia	Chordata	Actinopteri	Characiformes	Gasteropelecidae		Peixe Borboleta	Gasteropelecus	sternicla	(Linnaeus, 1758)	Brazil	Maranhão	Riacho Feio, São José community	-3,851750	-43,298056	SIRGAS2000	19/VII/2018	6	CICCAA03080				Lucas Vieira	Lucas O. Vieira		CICCAA	L12	Preserved Specimen
ALC	Gasteropelecus sternicla (Linnaeus, 1758)		Animalia	Chordata	Actinopteri	Characiformes	Gasteropelecidae		Peixe Borboleta	Gasteropelecus	sternicla	(Linnaeus, 1758)	Brazil	Maranhão	Rio Munim, Riacho Fundo community	-3,706306	-43,529750	SIRGAS2000	23/IX/2018	2	CICCAA03373				Ianca Gouvêa; Leandro Sousa and Lucas Vieira	Lucas O. Vieira		CICCAA	L32	Preserved Specimen
ALC	Gasteropelecus sternicla (Linnaeus, 1758)		Animalia	Chordata	Actinopteri	Characiformes	Gasteropelecidae		Peixe Borboleta	Gasteropelecus	sternicla	(Linnaeus, 1758)	Brazil	Maranhão	Jabuti community, Tinguis road	-3,769972	-43,340333	SIRGAS2000	08/III/2019	3	CICCAA03663				Clarence Júnior; Lucas Vieira; Pâmella Brito; Erick Guimarães and Rafael Oliveira	Lucas O. Vieira		CICCAA	L25	Preserved Specimen
DNA	Gasteropelecus sternicla (Linnaeus, 1758)		Animalia	Chordata	Actinopteri	Characiformes	Gasteropelecidae		Peixe Borboleta	Gasteropelecus	sternicla	(Linnaeus, 1758)	Brazil	Maranhão	Stream in the balneário at the entrance of Anapurus	-3,670911	-43,119361	SIRGAS2000	19/X/2019	31	CICCAA03798				Beatriz costa; Felipe.Otonni; João Reis; L. Vieira; Marcony Coelho; Maurício Paiva and Rafael Oliveira	Lucas O. Vieira		CICCAA	L01	Preserved Specimen
DNA	Gasteropelecus sternicla (Linnaeus, 1758)		Animalia	Chordata	Actinopteri	Characiformes	Gasteropelecidae		Peixe Borboleta	Gasteropelecus	sternicla	(Linnaeus, 1758)	Brazil	Maranhão	Riacho Feio, São José community	-3,851750	-43,298056	SIRGAS2000	23/VII/2019	5	CICCAA03840				Lucas Vieira	Lucas O. Vieira		CICCAA	L12	Preserved Specimen
ALC	Gasteropelecus sternicla (Linnaeus, 1758)		Animalia	Chordata	Actinopteri	Characiformes	Gasteropelecidae		Peixe Borboleta	Gasteropelecus	sternicla	(Linnaeus, 1758)	Brazil	Maranhão	Stream in the balneário at the entrance of Anapurus	-3,670911	-43,119361	SIRGAS2000	19/X/2019	4	CICCAA03858				Beatriz costa; Felipe.Otonni; João Reis; L. Vieira; Marcony Coelho; Maurício Paiva and Rafael Oliveira	Lucas O. Vieira		CICCAA	L01	Preserved Specimen
ALC	Gasteropelecus sternicla (Linnaeus, 1758)		Animalia	Chordata	Actinopteri	Characiformes	Gasteropelecidae		Peixe Borboleta	Gasteropelecus	sternicla	(Linnaeus, 1758)	Brazil	Maranhão	Riacho Feio, São José community	-3,855194	-43,287333	SIRGAS2000	11/I/2020	2	CICCAA03934				Lucas Vieira and Marcony Coelho	Lucas O. Vieira		CICCAA	L13	Preserved Specimen
ALC	Gasteropelecus sternicla (Linnaeus, 1758)		Animalia	Chordata	Actinopteri	Characiformes	Gasteropelecidae		Peixe Borboleta	Gasteropelecus	sternicla	(Linnaeus, 1758)	Brazil	Maranhão	Riacho Feio, São José community	-3,851750	-43,298056	SIRGAS2000	19/VII/2018	21	CICCAA04610				Lucas Vieira	Erick C. Guimarães		CICCAA	L12	Preserved Specimen
ALC	Gasteropelecus sternicla (Linnaeus, 1758)		Animalia	Chordata	Actinopteri	Characiformes	Gasteropelecidae		Peixe Borboleta	Gasteropelecus	sternicla	(Linnaeus, 1758)	Brazil	Maranhão	Stream in the balneário at the entrance of Anapurus	-3,670911	-43,119361	SIRGAS2000	01/III/2019	12	CICCAA04620				Antônio Bezerra; Júnior Rodrigues and Lucas Vieira	Erick C. Guimarães		CICCAA	L01	Preserved Specimen
ALC	Gasteropelecus sternicla (Linnaeus, 1758)		Animalia	Chordata	Actinopteri	Characiformes	Gasteropelecidae		Peixe Borboleta	Gasteropelecus	sternicla	(Linnaeus, 1758)	Brazil	Maranhão	Riacho da Raiz	-3,895861	-43,489250	SIRGAS2000	11/VII/2019	7	CICCAA04629				Felipe Ottoni; João Reis; José Silva; Lucas Vieira and Rozijane Fernandes	Erick C. Guimarães		CICCAA	L36	Preserved Specimen
ALC	Gasteropelecus sternicla (Linnaeus, 1758)		Animalia	Chordata	Actinopteri	Characiformes	Gasteropelecidae		Peixe Borboleta	Gasteropelecus	sternicla	(Linnaeus, 1758)	Brazil	Maranhão	Riachinho, Cumbre community	-3,863000	-43,286167	SIRGAS2000	06/II/2022	13	CICCAA06173				Lucas Vieira and Marcony Coelho	Lucas O. Vieira		CICCAA	L14	Preserved Specimen
ALC	Gasteropelecus sternicla (Linnaeus, 1758)		Animalia	Chordata	Actinopteri	Characiformes	Gasteropelecidae		Peixe Borboleta	Gasteropelecus	sternicla	(Linnaeus, 1758)	Brazil	Maranhão	Riacho Feio, São José community	-3,855194	-43,287333	SIRGAS2000	06/II/2022	1	CICCAA06193				Lucas Vieira and Marcony Coelho	Lucas O. Vieira		CICCAA	L13	Preserved Specimen
ALC	Gasteropelecus sternicla (Linnaeus, 1758)		Animalia	Chordata	Actinopteri	Characiformes	Gasteropelecidae		Peixe Borboleta	Gasteropelecus	sternicla	(Linnaeus, 1758)	Brazil	Maranhão	Rio Iguará, Malhadinha community	-3,907722	-43,748833	SIRGAS2000	24/IX/2020	21	CICCAA06249				Lucas Vieira and Marcony Coelho	Lucas O. Vieira		CICCAA	L17	Preserved Specimen
ALC	Gasteropelecus sternicla (Linnaeus, 1758)		Animalia	Chordata	Actinopteri	Characiformes	Gasteropelecidae		Peixe Borboleta	Gasteropelecus	sternicla	(Linnaeus, 1758)	Brazil	Maranhão	Rio Iguará, Poço Cumprido community	-4,048400	-43,582889	SIRGAS2000	24/X/2021	9	CICCAA06293				Diego Campos; Lucas Vieira; Maria. Bastos and Rafael. Oliveira	Lucas O. Vieira		CICCAA	L19	Preserved Specimen
ALC	Gasteropelecus sternicla (Linnaeus, 1758)		Animalia	Chordata	Actinopteri	Characiformes	Gasteropelecidae		Peixe Borboleta	Gasteropelecus	sternicla	(Linnaeus, 1758)	Brazil	Maranhão	Rio Munim, Cedro community	-3,837639	-43,328083	SIRGAS2000	01/VIII/2021	1	CICCAA06353				L. Vieira; Marcony Coelho; Maurício Paiva and Rafael Oliveira	Lucas O. Vieira		CICCAA	L31	Preserved Specimen
ALC	Gasteropelecus sternicla (Linnaeus, 1758)		Animalia	Chordata	Actinopteri	Characiformes	Gasteropelecidae		Peixe Borboleta	Gasteropelecus	sternicla	(Linnaeus, 1758)	Brazil	Maranhão	Stream in the balneário at the entrance of Anapurus	-3,670911	-43,119361	SIRGAS2000	19/XII/2019	7	CICCAA06366				Felipe Ottoni; João Reis; Lucas Vieira; Marcony Coelho and Rafael Oliveira	Lucas O. Vieira		CICCAA	L01	Preserved Specimen
ALC	Gasteropelecus sternicla (Linnaeus, 1758)		Animalia	Chordata	Actinopteri	Characiformes	Gasteropelecidae		Peixe Borboleta	Gasteropelecus	sternicla	(Linnaeus, 1758)	Brazil	Maranhão	Stream at balneário São Lourenço	-3,654528	-43,113944	SIRGAS2000	20/IV/2020	1	CICCAA06396				Beatriz Costa; Diego Campos; Lucas Vieira and Rafael Oliveira	Lucas O. Vieira		CICCAA	L02	Preserved Specimen
DNA	Gasteropelecus sternicla (Linnaeus, 1758)		Animalia	Chordata	Actinopteri	Characiformes	Gasteropelecidae		Peixe Borboleta	Gasteropelecus	sternicla	(Linnaeus, 1758)	Brazil	Maranhão	Rio Iguará, Malhadinha community	-3,900903	-43,748833	SIRGAS2000	03/X/2021	1	CICCAA06472				Lucas Vieira; Marcony Coelho and Rafael Oliveira	Lucas O. Vieira		CICCAA	L18	Preserved Specimen
DNA	Gasteropelecus sternicla (Linnaeus, 1758)		Animalia	Chordata	Actinopteri	Characiformes	Gasteropelecidae		Peixe Borboleta	Gasteropelecus	sternicla	(Linnaeus, 1758)	Brazil	Maranhão	Rio Munim, Cedro community	-3,837639	-43,328083	SIRGAS2000	01/VIII/2021	1	CICCAA06486				L. Vieira; Marcony Coelho; Maurício Paiva and Rafael Oliveira	Lucas O. Vieira		CICCAA	L31	Preserved Specimen
DNA	Gasteropelecus sternicla (Linnaeus, 1758)		Animalia	Chordata	Actinopteri	Characiformes	Gasteropelecidae		Peixe Borboleta	Gasteropelecus	sternicla	(Linnaeus, 1758)	Brazil	Maranhão	Riacho da Raiz	-3,895861	-43,489250	SIRGAS2000	11/VII/2019	2	CICCAA06524				Felipe Ottoni; João Reis; José Silva; Lucas Vieira and Rozijane Fernandes	Lucas O. Vieira		CICCAA	L36	Preserved Specimen
ALC	Gasteropelecus sternicla (Linnaeus, 1758)		Animalia	Chordata	Actinopteri	Characiformes	Gasteropelecidae		Peixe Borboleta	Gasteropelecus	sternicla	(Linnaeus, 1758)	Brazil	Maranhão	Rio Munim, on the road MA-224	-3,587250	-43,664000	SIRGAS2000	15/IX/2022	2	CICCAA07198				Antônio Bezerra; Lucas Vieira; Mauricio Paiva and Rafael Oliveira	Lucas O. Vieira		CICCAA	L59	Preserved Specimen
ALC	Gasteropelecus sternicla (Linnaeus, 1758)		Animalia	Chordata	Actinopteri	Characiformes	Gasteropelecidae		Peixe Borboleta	Gasteropelecus	sternicla	(Linnaeus, 1758)	Brazil	Maranhão	Rio Iguará on the road BR-222	-3,552678	-43,873056	SIRGAS2000	17/IX/2022	7	CICCAA07217				Antônio Bezerra; Lucas Vieira; Mauricio Paiva and Rafael Oliveira	Lucas O. Vieira		CICCAA	L64	Preserved Specimen
ALC	Gasteropelecus sternicla (Linnaeus, 1758)		Animalia	Chordata	Actinopteri	Characiformes	Gasteropelecidae		Peixe Borboleta	Gasteropelecus	sternicla	(Linnaeus, 1758)	Brazil	Maranhão	Riacho Paulica on the road BR-222	-3,519861	-43,975194	SIRGAS2000	17/IX/2022	3	CICCAA07328				Antônio Bezerra; Lucas Vieira; Mauricio Paiva and Rafael Oliveira	Lucas O. Vieira		CICCAA	L63	Preserved Specimen
DNA	Gasteropelecus sternicla (Linnaeus, 1758)		Animalia	Chordata	Actinopteri	Characiformes	Gasteropelecidae		Peixe Borboleta	Gasteropelecus	sternicla	(Linnaeus, 1758)	Brazil	Maranhão	Rio Munim, on the road MA-224	-3,587250	-43,664000	SIRGAS2000	15/VII/2022	6	CICCAA07403				Antônio Bezerra; Lucas Vieira; Mauricio Paiva and Rafael Oliveira	Lucas O. Vieira		CICCAA	L59	Preserved Specimen
DNA	Gasteropelecus sternicla (Linnaeus, 1758)		Animalia	Chordata	Actinopteri	Characiformes	Gasteropelecidae		Peixe Borboleta	Gasteropelecus	sternicla	(Linnaeus, 1758)	Brazil	Maranhão	Rio Munim, on the road MA-224	-3,587250	-43,664000	SIRGAS2000	15/VII/2022	5	CICCAA07404				Antônio Bezerra; Lucas Vieira; Mauricio Paiva and Rafael Oliveira	Lucas O. Vieira		CICCAA	L59	Preserved Specimen
DNA	Gasteropelecus sternicla (Linnaeus, 1758)		Animalia	Chordata	Actinopteri	Characiformes	Gasteropelecidae		Peixe Borboleta	Gasteropelecus	sternicla	(Linnaeus, 1758)	Brazil	Maranhão	Rio Munim, at the quilombola community Evienã	-3,375278	-43,971806	SIRGAS2000	17/IX/2022	1	CICCAA07407				Antônio Bezerra; Lucas Vieira; Mauricio Paiva and Rafael Oliveira	Lucas O. Vieira		CICCAA	L60	Preserved Specimen
ALC	Gasteropelecus sternicla (Linnaeus, 1758)		Animalia	Chordata	Actinopteri	Characiformes	Gasteropelecidae		Peixe Borboleta	Gasteropelecus	sternicla	(Linnaeus, 1758)	Brazil	Maranhão	Riacho Feio, Riacho Feio community	-3,861900	-43,267139	SIRGAS2000	06/II/2022	1	CICCAA07540				Lucas Vieira and Marcony Coelho	Lucas O. Vieira		CICCAA	L16	Preserved Specimen
ALC	Genyatremus luteus (Bloch, 1790)		Animalia	Chordata	Actinopteri	Acanthuriformes	Haemulidae			Genyatremus	luteus	(Bloch, 1790)	Brazil	Maranhão	Rio Munim mouth at Icatu	-2,776072	-44,067028	SIRGAS2000	28/VII/2022	8	CICCAA07378				Lucas Vieira; Marcony Coelho; Maurício Paiva and Rafael Oliveira	Lucas O. Vieira and Pâmella S. Brito		CICCAA	L65	Preserved Specimen
ALC	Geophagus parnaibae Staeck & Schindler, 2006		Animalia	Chordata	Actinopteri	Cichliformes	Cichlidae		Cará	Geophagus	parnaibae	Staeck & Schindler, 2006	Brazil	Maranhão	Stream in the balneário at the entrance of Anapurus	-3,670911	-43,119361	SIRGAS2000	29/VIII/2018	1	CICCAA03499				Antônio Bezerra; Júnior Rodrigues and Lucas Vieira	Lucas O. Vieira		CICCAA	L01	Preserved Specimen
ALC	Geophagus parnaibae Staeck & Schindler, 2006		Animalia	Chordata	Actinopteri	Cichliformes	Cichlidae		Cará	Geophagus	parnaibae	Staeck & Schindler, 2006	Brazil	Maranhão	Riacho Feio, São José community	-3,855194	-43,287333	SIRGAS2000	11/I/2020	1	CICCAA03926				Lucas Vieira and Marcony Coelho	Lucas O. Vieira		CICCAA	L13	Preserved Specimen
ALC	Geophagus parnaibae Staeck & Schindler, 2006		Animalia	Chordata	Actinopteri	Cichliformes	Cichlidae		Cará	Geophagus	parnaibae	Staeck & Schindler, 2006	Brazil	Maranhão	Rio Munim, Cedro community	-3,837639	-43,328083	SIRGAS2000	29/I/2013	1	CICCAA04244				Diego Campos and Jorge Nunes	Lucas O. Vieira		CICCAA	L31	Preserved Specimen
ALC	Geophagus parnaibae Staeck & Schindler, 2006		Animalia	Chordata	Actinopteri	Cichliformes	Cichlidae		Cará	Geophagus	parnaibae	Staeck & Schindler, 2006	Brazil	Maranhão	Rio Munim, Riacho Fundo community	-3,706306	-43,529750	SIRGAS2000	18/II/2013	7	CICCAA04269				Diego Campos and Jorge Nunes	Lucas O. Vieira		CICCAA	L32	Preserved Specimen
ALC	Geophagus parnaibae Staeck & Schindler, 2006		Animalia	Chordata	Actinopteri	Cichliformes	Cichlidae		Cará	Geophagus	parnaibae	Staeck & Schindler, 2006	Brazil	Maranhão	Rio Munim, Cedro community	-3,837639	-43,328083	SIRGAS2000	16/VII/2010	3	CICCAA04350				Diego Campos and Jorge Nunes	Diego S. Campos		CICCAA	L31	Preserved Specimen
ALC	Geophagus parnaibae Staeck & Schindler, 2006		Animalia	Chordata	Actinopteri	Cichliformes	Cichlidae		Cará	Geophagus	parnaibae	Staeck & Schindler, 2006	Brazil	Maranhão	Rio Munim, Cedro community	-3,837639	-43,328083	SIRGAS2000	22/XI/2010	2	CICCAA04355				Diego Campos and Jorge Nunes	Diego S. Campos		CICCAA	L31	Preserved Specimen
ALC	Geophagus parnaibae Staeck & Schindler, 2006		Animalia	Chordata	Actinopteri	Cichliformes	Cichlidae		Cará	Geophagus	parnaibae	Staeck & Schindler, 2006	Brazil	Maranhão	Rio Munim, Cedro community	-3,837639	-43,328083	SIRGAS2000	25/III/2013	4	CICCAA04358				Diego Campos and Jorge Nunes	Diego S. Campos		CICCAA	L31	Preserved Specimen
ALC	Geophagus parnaibae Staeck & Schindler, 2006		Animalia	Chordata	Actinopteri	Cichliformes	Cichlidae		Cará	Geophagus	parnaibae	Staeck & Schindler, 2006	Brazil	Maranhão	Riacho Feio, Riacho Feio community	-3,861900	-43,267139	SIRGAS2000	06/II/2022	1	CICCAA06134				Lucas Vieira and Marcony Coelho	Marcony S.P. Coelho		CICCAA	L16	Preserved Specimen
ALC	Geophagus parnaibae Staeck & Schindler, 2006		Animalia	Chordata	Actinopteri	Cichliformes	Cichlidae		Cará	Geophagus	parnaibae	Staeck & Schindler, 2006	Brazil	Maranhão	Rio Iguará, Malhadinha community	-3,907722	-43,748833	SIRGAS2000	24/IX/2020	2	CICCAA06246				Lucas Vieira and Marcony Coelho	Lucas O. Vieira		CICCAA	L17	Preserved Specimen
ALC	Geophagus parnaibae Staeck & Schindler, 2006		Animalia	Chordata	Actinopteri	Cichliformes	Cichlidae		Cará	Geophagus	parnaibae	Staeck & Schindler, 2006	Brazil	Maranhão	Rio Munim, Cedro community	-3,837639	-43,328083	SIRGAS2000	01/VIII/2021	2	CICCAA06329				L. Vieira; Marcony Coelho; Maurício Paiva and Rafael Oliveira	Lucas O. Vieira		CICCAA	L31	Preserved Specimen
DNA	Geophagus parnaibae Staeck & Schindler, 2006		Animalia	Chordata	Actinopteri	Cichliformes	Cichlidae		Cará	Geophagus	parnaibae	Staeck & Schindler, 2006	Brazil	Maranhão	Rio Iguará, Malhadinha community	-3,900903	-43,748833	SIRGAS2000	03/X/2021	2	CICCAA06463				Lucas Vieira; Marcony Coelho and Rafael Oliveira	Lucas O. Vieira		CICCAA	L18	Preserved Specimen
ALC	Gymnotus carapo Linnaeus, 1758		Animalia	Chordata	Actinopteri	Gymnotiformes	Gymnotidae		Sarapó, Catana	Gymnotus	carapo	Linnaeus, 1758	Brazil	Maranhão	Stream at Itamacaoca forest	-3,745889	-43,320833	SIRGAS2000	15/VII/2017	1	CICCAA00879				Diego Campos; Elioenai Oliveira; Lucas Vieira; Marciara Silva; Revangivaldo Silva and Shyrley Viana	Lucas O. Vieira		CICCAA	L20	Preserved Specimen
ALC	Gymnotus carapo Linnaeus, 1758		Animalia	Chordata	Actinopteri	Gymnotiformes	Gymnotidae		Sarapó, Catana	Gymnotus	carapo	Linnaeus, 1758	Brazil	Maranhão	Stream at Itamacaoca forest	-3,745889	-43,320833	SIRGAS2000	II/XI/2017	1	CICCAA01558				Diego Campos; Elioenai Oliveira; Lucas Vieira; Marciara Silva; Olivia Alves and Revangivaldo Silva	Revangivaldo S. Silva		CICCAA	L20	Preserved Specimen
ALC	Gymnotus carapo Linnaeus, 1758		Animalia	Chordata	Actinopteri	Gymnotiformes	Gymnotidae		Sarapó, Catana	Gymnotus	carapo	Linnaeus, 1758	Brazil	Maranhão	Stream in the balneário at the entrance of Anapurus	-3,670911	-43,119361	SIRGAS2000	17/I/2018	1	CICCAA02023				Erick Guimarães; Lucas Vieira; Pâmella Brito and Revangivaldo Silva	Felipe P. Ottoni		CICCAA	L01	Preserved Specimen
ALC	Gymnotus carapo Linnaeus, 1758		Animalia	Chordata	Actinopteri	Gymnotiformes	Gymnotidae		Sarapó, Catana	Gymnotus	carapo	Linnaeus, 1758	Brazil	Maranhão	Stream at Itamacaoca forest	-3,745889	-43,320833	SIRGAS2000	09/VI/2018	1	CICCAA02802				Antônio Bezerra; Elioenai Oliveira; Júnior Rodrigues; Marciara Silva; Railda Gomes; Rayane Aguiar; Revangivaldo Sousa and Vanessa Batista	Revangivaldo S. Silva		CICCAA	L20	Preserved Specimen
DNA	Gymnotus carapo Linnaeus, 1758		Animalia	Chordata	Actinopteri	Gymnotiformes	Gymnotidae		Sarapó, Catana	Gymnotus	carapo	Linnaeus, 1758	Brazil	Maranhão	Stream at Itamacaoca forest	-3,745889	-43,320833	SIRGAS2000	09/VI/2018	1	CICCAA02959				Antônio Bezerra; Elioenai Oliveira; Júnior Rodrigues; Marciara Silva; Railda Gomes; Rayane Aguiar; Revangivaldo Sousa and Vanessa Batista	Felipe P. Ottoni		CICCAA	L20	Preserved Specimen
ALC	Gymnotus carapo Linnaeus, 1758		Animalia	Chordata	Actinopteri	Gymnotiformes	Gymnotidae		Sarapó, Catana	Gymnotus	carapo	Linnaeus, 1758	Brazil	Maranhão	Riacho Feio, São José community	-3,855194	-43,287333	SIRGAS2000	23/VII/2019	1	CICCAA03414				Lucas Vieira	Felipe P. Ottoni		CICCAA	L13	Preserved Specimen
ALC	Gymnotus carapo Linnaeus, 1758		Animalia	Chordata	Actinopteri	Gymnotiformes	Gymnotidae		Sarapó, Catana	Gymnotus	carapo	Linnaeus, 1758	Brazil	Maranhão	Stream at Itamacaoca forest	-3,745889	-43,320833	SIRGAS2000	20/VI/2019	1	CICCAA03450				Camila Figueredo; Lucas Vieira; Marciara. Lopes; Revangivaldo Silva and Vanessa Batista	Erick C. Guimarães		CICCAA	L20	Preserved Specimen
DNA	Gymnotus carapo Linnaeus, 1758		Animalia	Chordata	Actinopteri	Gymnotiformes	Gymnotidae		Sarapó, Catana	Gymnotus	carapo	Linnaeus, 1758	Brazil	Maranhão	Stream in the balneário at the entrance of Anapurus	-3,670911	-43,119361	SIRGAS2000	19/X/2019	3	CICCAA03772				Beatriz costa; Felipe.Otonni; João Reis; L. Vieira; Marcony Coelho; Maurício Paiva and Rafael Oliveira	Lucas O. Vieira		CICCAA	L01	Preserved Specimen
DNA	Gymnotus carapo Linnaeus, 1758		Animalia	Chordata	Actinopteri	Gymnotiformes	Gymnotidae		Sarapó, Catana	Gymnotus	carapo	Linnaeus, 1758	Brazil	Maranhão	Riacho Feio, São José community	-3,851750	-43,298056	SIRGAS2000	23/VII/2019	1	CICCAA03829				Lucas Vieira	Lucas O. Vieira		CICCAA	L12	Preserved Specimen
ALC	Gymnotus carapo Linnaeus, 1758		Animalia	Chordata	Actinopteri	Gymnotiformes	Gymnotidae		Sarapó, Catana	Gymnotus	carapo	Linnaeus, 1758	Brazil	Maranhão	Stream in the balneário at the entrance of Anapurus	-3,670911	-43,119361	SIRGAS2000	19/X/2019	6	CICCAA03859				Beatriz costa; Felipe.Otonni; João Reis; L. Vieira; Marcony Coelho; Maurício Paiva and Rafael Oliveira	Lucas O. Vieira		CICCAA	L01	Preserved Specimen
ALC	Gymnotus carapo Linnaeus, 1758		Animalia	Chordata	Actinopteri	Gymnotiformes	Gymnotidae		Sarapó, Catana	Gymnotus	carapo	Linnaeus, 1758	Brazil	Maranhão	Stream just after Itamacaoca dam	-3,752061	-43,334458	SIRGAS2000	09/XI/2019	2	CICCAA03868				Felipe Ottoni and Rafael Oliveira	Lucas O. Vieira		CICCAA	L24	Preserved Specimen
ALC	Gymnotus carapo Linnaeus, 1758		Animalia	Chordata	Actinopteri	Gymnotiformes	Gymnotidae		Sarapó, Catana	Gymnotus	carapo	Linnaeus, 1758	Brazil	Maranhão	Stream at balneário São Lourenço	-3,654528	-43,113944	SIRGAS2000	23/II/2013	1	CICCAA04257				Diego Campos and Jorge Nunes	Lucas O. Vieira		CICCAA	L02	Preserved Specimen
DNA	Gymnotus carapo Linnaeus, 1758		Animalia	Chordata	Actinopteri	Gymnotiformes	Gymnotidae		Sarapó, Catana	Gymnotus	carapo	Linnaeus, 1758	Brazil	Maranhão	Stream in the balneário at the entrance of Anapurus	-3,670911	-43,119361	SIRGAS2000	01/III/2019	1	CICCAA04542				Antônio Bezerra; Júnior Rodrigues and Lucas Vieira	Lucas O. Vieira		CICCAA	L01	Preserved Specimen
ALC	Gymnotus carapo Linnaeus, 1758		Animalia	Chordata	Actinopteri	Gymnotiformes	Gymnotidae		Sarapó, Catana	Gymnotus	carapo	Linnaeus, 1758	Brazil	Maranhão	Stream in the balneário at the entrance of Anapurus	-3,670911	-43,119361	SIRGAS2000	01/III/2019	1	CICCAA04615				Antônio Bezerra; Júnior Rodrigues and Lucas Vieira	Erick C. Guimarães		CICCAA	L01	Preserved Specimen
ALC	Gymnotus carapo Linnaeus, 1758		Animalia	Chordata	Actinopteri	Gymnotiformes	Gymnotidae		Sarapó, Catana	Gymnotus	carapo	Linnaeus, 1758	Brazil	Maranhão	Riachinho, Cumbre community	-3,863000	-43,286167	SIRGAS2000	06/II/2022	6	CICCAA06172				Lucas Vieira and Marcony Coelho	Lucas O. Vieira		CICCAA	L14	Preserved Specimen
ALC	Gymnotus carapo Linnaeus, 1758		Animalia	Chordata	Actinopteri	Gymnotiformes	Gymnotidae		Sarapó, Catana	Gymnotus	carapo	Linnaeus, 1758	Brazil	Maranhão	Riacho Feio, São José community	-3,851750	-43,298056	SIRGAS2000	06/II/2022	2	CICCAA06219				Lucas Vieira and Marcony Coelho	Lucas O. Vieira		CICCAA	L12	Preserved Specimen
ALC	Gymnotus carapo Linnaeus, 1758		Animalia	Chordata	Actinopteri	Gymnotiformes	Gymnotidae		Sarapó, Catana	Gymnotus	carapo	Linnaeus, 1758	Brazil	Maranhão	Stream in the balneário at the entrance of Anapurus	-3,670911	-43,119361	SIRGAS2000	19/XII/2019	2	CICCAA06379				Felipe Ottoni; João Reis; Lucas Vieira; Marcony Coelho and Rafael Oliveira	Lucas O. Vieira		CICCAA	L01	Preserved Specimen
ALC	Gymnotus carapo Linnaeus, 1758		Animalia	Chordata	Actinopteri	Gymnotiformes	Gymnotidae		Sarapó, Catana	Gymnotus	carapo	Linnaeus, 1758	Brazil	Maranhão	Stream at São Pedro community	-3,901294	-43,586750	SIRGAS2000	17/XII/2021	1	CICCAA06751				Lucas Vieira; Maria Basto; Nikson Mendonça and Rafael Oliveira	Lucas O. Vieira		CICCAA	L81	Preserved Specimen
ALC	Gymnotus carapo Linnaeus, 1758		Animalia	Chordata	Actinopteri	Gymnotiformes	Gymnotidae		Sarapó, Catana	Gymnotus	carapo	Linnaeus, 1758	Brazil	Maranhão	Stream crossing a road in the Resex	-3,936111	-43,508194	SIRGAS2000	24/X/2021	1	CICCAA06759				Diego Campos; Lucas Vieira; Maria. Bastos and Rafael. Oliveira	Lucas O. Vieira		CICCAA	L82	Preserved Specimen
ALC	Gymnotus carapo Linnaeus, 1758		Animalia	Chordata	Actinopteri	Gymnotiformes	Gymnotidae		Sarapó, Catana	Gymnotus	carapo	Linnaeus, 1758	Brazil	Maranhão	Stream crossing the road	-4,181564	-43,233750	SIRGAS2000	10/VII/2022	2	CICCAA06798				Lucas Vieira; Marcony Coelho; Maurício Paiva and Rafael Oliveira	Lucas O. Vieira		CICCAA	L46	Preserved Specimen
ALC	Gymnotus carapo Linnaeus, 1758		Animalia	Chordata	Actinopteri	Gymnotiformes	Gymnotidae		Sarapó, Catana	Gymnotus	carapo	Linnaeus, 1758	Brazil	Maranhão	Stream crossing the road	-4,206639	-43,246333	SIRGAS2000	10/VII/2022	1	CICCAA06879				Lucas Vieira; Marcony Coelho; Maurício Paiva and Rafael Oliveira	Lucas O. Vieira		CICCAA	L47	Preserved Specimen
ALC	Gymnotus carapo Linnaeus, 1758		Animalia	Chordata	Actinopteri	Gymnotiformes	Gymnotidae		Sarapó, Catana	Gymnotus	carapo	Linnaeus, 1758	Brazil	Maranhão	Rio Una, Cachoeira do Arruda	-2,892083	-43,970500	SIRGAS2000	30/VII/2022	1	CICCAA06947				L. Vieira; Marcony Coelho; Maurício Paiva and Rafael Oliveira	Lucas O. Vieira		CICCAA	L75	Preserved Specimen
ALC	Gymnotus carapo Linnaeus, 1758		Animalia	Chordata	Actinopteri	Gymnotiformes	Gymnotidae		Sarapó, Catana	Gymnotus	carapo	Linnaeus, 1758	Brazil	Maranhão	Stream next to the road MA-402	-2,855417	-44,017500	SIRGAS2000	30/VII/2022	2	CICCAA06989				L. Vieira; Marcony Coelho; Maurício Paiva and Rafael Oliveira	Lucas O. Vieira		CICCAA	L77	Preserved Specimen
ALC	Gymnotus carapo Linnaeus, 1758		Animalia	Chordata	Actinopteri	Gymnotiformes	Gymnotidae		Sarapó, Catana	Gymnotus	carapo	Linnaeus, 1758	Brazil	Maranhão	Stream crossing the road MA-020	-2,920728	-44,042083	SIRGAS2000	29/VII/2022	2	CICCAA07024				Lucas Vieira; Marcony Coelho; Maurício Paiva and Rafael Oliveira	Lucas O. Vieira		CICCAA	L70	Preserved Specimen
ALC	Hassar affinis (Steindachner, 1881)		Animalia	Chordata	Actinopteri	Siluriformes	Doradidae		Cabeça de cavalo	Hassar	affinis	(Steindachner, 1881)	Brazil	Maranhão	Riacho Feio, Riacho Feio community	-3,861900	-43,267139	SIRGAS2000	06/II/2022	1	CICCAA06133				Lucas Vieira and Marcony Coelho	Marcony S.P. Coelho		CICCAA	L16	Preserved Specimen
ALC	Hassar affinis (Steindachner, 1881)		Animalia	Chordata	Actinopteri	Siluriformes	Doradidae		Cabeça de cavalo	Hassar	affinis	(Steindachner, 1881)	Brazil	Maranhão	Riacho Feio, São José community	-3,855194	-43,287333	SIRGAS2000	16/V/2020	2	CICCAA06224				Diego Campos; Lucas Vieira; Marciara Silva; Marcony Coelho and Rafael Oliveira	Lucas O. Vieira		CICCAA	L13	Preserved Specimen
ALC	Hassar affinis (Steindachner, 1881)		Animalia	Chordata	Actinopteri	Siluriformes	Doradidae		Cabeça de cavalo	Hassar	affinis	(Steindachner, 1881)	Brazil	Maranhão	Rio Iguará, Malhadinha community	-3,900903	-43,748833	SIRGAS2000	03/X/2021	2	CICCAA06263				Lucas Vieira; Marcony Coelho and Rafael Oliveira	Lucas O. Vieira		CICCAA	L18	Preserved Specimen
ALC	Hassar affinis (Steindachner, 1881)		Animalia	Chordata	Actinopteri	Siluriformes	Doradidae		Cabeça de cavalo	Hassar	affinis	(Steindachner, 1881)	Brazil	Maranhão	Rio Munim, Cedro community	-3,837639	-43,328083	SIRGAS2000	01/VIII/2021	1	CICCAA06330				L. Vieira; Marcony Coelho; Maurício Paiva and Rafael Oliveira	Lucas O. Vieira		CICCAA	L31	Preserved Specimen
ALC	Hassar affinis (Steindachner, 1881)		Animalia	Chordata	Actinopteri	Siluriformes	Doradidae		Cabeça de cavalo	Hassar	affinis	(Steindachner, 1881)	Brazil	Maranhão	Riacho Feio, São José community	-3,855194	-43,287333	SIRGAS2000	01/VIII/2021	1	CICCAA06427				L. Vieira; Marcony Coelho; Maurício Paiva and Rafael Oliveira	Lucas O. Vieira		CICCAA	L13	Preserved Specimen
ALC	Hassar affinis (Steindachner, 1881)		Animalia	Chordata	Actinopteri	Siluriformes	Doradidae		Cabeça de cavalo	Hassar	affinis	(Steindachner, 1881)	Brazil	Maranhão	Rio Munim, Presidente Juscelino	-2,927606	-44,064028	SIRGAS2000	29/VII/2022	15	CICCAA06928				Lucas Vieira; Marcony Coelho; Maurício Paiva and Rafael Oliveira	Lucas O. Vieira		CICCAA	L74	Preserved Specimen
ALC	Hassar affinis (Steindachner, 1881)		Animalia	Chordata	Actinopteri	Siluriformes	Doradidae		Cabeça de cavalo	Hassar	affinis	(Steindachner, 1881)	Brazil	Maranhão	Rio Iguará on the road BR-222	-3,552678	-43,873056	SIRGAS2000	17/IX/2022	2	CICCAA07215				Antônio Bezerra; Lucas Vieira; Mauricio Paiva and Rafael Oliveira	Lucas O. Vieira		CICCAA	L64	Preserved Specimen
ALC	Hassar affinis (Steindachner, 1881)		Animalia	Chordata	Actinopteri	Siluriformes	Doradidae		Cabeça de cavalo	Hassar	affinis	(Steindachner, 1881)	Brazil	Maranhão	Rio Munim at Nina Rodrigues city	-3,460028	-43,904194	SIRGAS2000	17/IX/2022	1	CICCAA07369				Antônio Bezerra; Lucas Vieira; Mauricio Paiva and Rafael Oliveira	Lucas O. Vieira		CICCAA	L62	Preserved Specimen
DNA	Hassar affinis (Steindachner, 1881)		Animalia	Chordata	Actinopteri	Siluriformes	Doradidae		Cabeça de cavalo	Hassar	affinis	(Steindachner, 1881)	Brazil	Maranhão	Riacho Feio, São José community	-3,855194	-43,287333	SIRGAS2000	01/VIII/2021	1	CICCAA07434				L. Vieira; Marcony Coelho; Maurício Paiva and Rafael Oliveira	Lucas O. Vieira		CICCAA	L13	Preserved Specimen
DNA	Hassar affinis (Steindachner, 1881)		Animalia	Chordata	Actinopteri	Siluriformes	Doradidae		Cabeça de cavalo	Hassar	affinis	(Steindachner, 1881)	Brazil	Maranhão	Riacho Feio, São José community	-3,855194	-43,287333	SIRGAS2000	16/V/2020	1	CICCAA07435				Diego Campos; Lucas Vieira; Marciara Silva; Marcony Coelho and Rafael Oliveira	Lucas O. Vieira		CICCAA	L13	Preserved Specimen
ALC	Hemigrammus cf. rodwayi		Animalia	Chordata	Actinopteri	Characiformes	Characidae		Piaba	Hemigrammus			Brazil	Maranhão	Stream in the balneário at the entrance of Anapurus	-3,670911	-43,119361	SIRGAS2000	19/XII/2019	19	CICCAA06357				Felipe Ottoni; João Reis; Lucas Vieira; Marcony Coelho and Rafael Oliveira	Lucas O. Vieira		CICCAA	L01	Preserved Specimen
ALC	Hemigrammus cf. rodwayi		Animalia	Chordata	Actinopteri	Characiformes	Characidae		Piaba	Hemigrammus			Brazil	Maranhão	Stream at balneário São Lourenço	-3,654528	-43,113944	SIRGAS2000	20/IV/2020	2	CICCAA06390				Beatriz Costa; Diego Campos; Lucas Vieira and Rafael Oliveira	Lucas O. Vieira		CICCAA	L02	Preserved Specimen
ALC	Hemigrammus cf. rodwayi		Animalia	Chordata	Actinopteri	Characiformes	Characidae		Piaba	Hemigrammus			Brazil	Maranhão	Rio Munim, Carnaúba Amarela community	-3,688333	-42,977722	SIRGAS2000	21/V/2022	22	CICCAA06590				Antônio Bezerra; Diego Campos; Lucas Vieira and Rafael Oliveira	Lucas O. Vieira		CICCAA	L39	Preserved Specimen
ALC	Hemigrammus cf. rodwayi		Animalia	Chordata	Actinopteri	Characiformes	Characidae		Piaba	Hemigrammus			Brazil	Maranhão	Jabuti community, Tinguis road	-3,769972	-43,340333	SIRGAS2000	08/III/2019	22	CICCAA06612				Clarence Júnior; Lucas Vieira; Pâmella Brito; Erick Guimarães and Rafael Oliveira	Lucas O. Vieira		CICCAA	L25	Preserved Specimen
ALC	Hemigrammus cf. rodwayi		Animalia	Chordata	Actinopteri	Characiformes	Characidae		Piaba	Hemigrammus			Brazil	Maranhão	Riacho crossing the road at Poços community	-3,562392	-43,064556	SIRGAS2000	14/VII/2019	1	CICCAA06650				Diego Campos; Felipe Ottoni; João Reis and Lucas Vieira	Erick C. Guimarães		CICCAA	L04	Preserved Specimen
ALC	Hemigrammus cf. rodwayi		Animalia	Chordata	Actinopteri	Characiformes	Characidae		Piaba	Hemigrammus			Brazil	Maranhão	Stream at São Pedro community	-3,901294	-43,586750	SIRGAS2000	17/XII/2021	43	CICCAA06747				Lucas Vieira; Maria Basto; Nikson Mendonça and Rafael Oliveira	Lucas O. Vieira		CICCAA	L81	Preserved Specimen
ALC	Hemigrammus cf. rodwayi		Animalia	Chordata	Actinopteri	Characiformes	Characidae		Piaba	Hemigrammus			Brazil	Maranhão	Rio São Gonçalo	-4,132992	-43,321139	SIRGAS2000	10/VII/2022	11	CICCAA06784				Lucas Vieira; Marcony Coelho; Maurício Paiva and Rafael Oliveira	Lucas O. Vieira		CICCAA	L45	Preserved Specimen
ALC	Hemigrammus cf. rodwayi		Animalia	Chordata	Actinopteri	Characiformes	Characidae		Piaba	Hemigrammus			Brazil	Maranhão	Stream crossing the road	-4,181564	-43,233750	SIRGAS2000	10/VII/2022	24	CICCAA06802				Lucas Vieira; Marcony Coelho; Maurício Paiva and Rafael Oliveira	Lucas O. Vieira		CICCAA	L46	Preserved Specimen
ALC	Hemigrammus cf. rodwayi		Animalia	Chordata	Actinopteri	Characiformes	Characidae		Piaba	Hemigrammus			Brazil	Maranhão	Riacho do boi	-4,320106	-43,219389	SIRGAS2000	10/VII/2022	9	CICCAA06817				Lucas Vieira; Marcony Coelho; Maurício Paiva and Rafael Oliveira	Lucas O. Vieira		CICCAA	L49	Preserved Specimen
ALC	Hemigrammus cf. rodwayi		Animalia	Chordata	Actinopteri	Characiformes	Characidae		Piaba	Hemigrammus			Brazil	Maranhão	Riacho barrigudinho	-4,312806	-43,227528	SIRGAS2000	10/VII/2022	24	CICCAA06858				Lucas Vieira; Marcony Coelho; Maurício Paiva and Rafael Oliveira	Lucas O. Vieira		CICCAA	L48	Preserved Specimen
ALC	Hemigrammus cf. rodwayi		Animalia	Chordata	Actinopteri	Characiformes	Characidae		Piaba	Hemigrammus			Brazil	Maranhão	Stream, Laranjeira community	-3,875303	-43,050167	SIRGAS2000	09/VII/2022	28	CICCAA06875				Lucas Vieira; Marcony Coelho; Maurício Paiva and Rafael Oliveira	Lucas O. Vieira		CICCAA	L43	Preserved Specimen
ALC	Hemigrammus cf. rodwayi		Animalia	Chordata	Actinopteri	Characiformes	Characidae		Piaba	Hemigrammus			Brazil	Maranhão	Stream crossing the road	-4,206639	-43,246333	SIRGAS2000	10/VII/2022	11	CICCAA06887				Lucas Vieira; Marcony Coelho; Maurício Paiva and Rafael Oliveira	Lucas O. Vieira		CICCAA	L47	Preserved Specimen
ALC	Hemigrammus sp.1 sensu Oliveira et al. 2020	Possible undescribed species	Animalia	Chordata	Actinopteri	Characiformes	Characidae	Genus	Piaba	Hemigrammus			Brazil	Maranhão	Stream at Itamacaoca forest	-3,745889	-43,320833	SIRGAS2000	02/VIII/2016	14	CICCAA00415				Erick Guimarães; Ivanilda Nascimento; Olívia Alves and Thaynara Costa	Felipe P. Ottoni		CICCAA	L20	Preserved Specimen
ALC	Hemigrammus sp.1 sensu Oliveira et al. 2020	Possible undescribed species	Animalia	Chordata	Actinopteri	Characiformes	Characidae	Genus	Piaba	Hemigrammus			Brazil	Maranhão	Stream at Itamacaoca forest	-3,745889	-43,320833	SIRGAS2000	27/X/2015	1	CICCAA00416				Felipe Ottoni; Riccardo Mugnai and Rozijane Fernandes	Felipe P. Ottoni		CICCAA	L20	Preserved Specimen
ALC	Hemigrammus sp.1 sensu Oliveira et al. 2020	Possible undescribed species	Animalia	Chordata	Actinopteri	Characiformes	Characidae	Genus	Piaba	Hemigrammus			Brazil	Maranhão	Stream at Itamacaoca forest	-3,745889	-43,320833	SIRGAS2000	13/IV/2016	31	CICCAA00417				Erick Guimarães; Felipe Ottoni and Shyrley Viana	Felipe P. Ottoni		CICCAA	L20	Preserved Specimen
ALC	Hemigrammus sp.1 sensu Oliveira et al. 2020	Possible undescribed species	Animalia	Chordata	Actinopteri	Characiformes	Characidae	Genus	Piaba	Hemigrammus			Brazil	Maranhão	Stream at Itamacaoca forest	-3,745889	-43,320833	SIRGAS2000	27/X/2015	6	CICCAA00418				Felipe Ottoni; Riccardo Mugnai and Rozijane Fernandes	Felipe P. Ottoni		CICCAA	L20	Preserved Specimen
DNA	Hemigrammus sp.1 sensu Oliveira et al. 2020	Possible undescribed species	Animalia	Chordata	Actinopteri	Characiformes	Characidae	Genus	Piaba	Hemigrammus			Brazil	Maranhão	Stream at Itamacaoca forest	-3,745889	-43,320833	SIRGAS2000	13/IV/2016	4	CICCAA00419				Erick Guimarães; Felipe Ottoni and Shyrley Viana	Felipe P. Ottoni		CICCAA	L20	Preserved Specimen
C&S	Hemigrammus sp.1 sensu Oliveira et al. 2020	Possible undescribed species	Animalia	Chordata	Actinopteri	Characiformes	Characidae	Genus	Piaba	Hemigrammus			Brazil	Maranhão	Stream at Itamacaoca forest	-3,745889	-43,320833	SIRGAS2000	13/I/2016	4	CICCAA00421				Felipe Ottoni; Riccardo Mugnai and Rozijane Fernandes	Felipe P. Ottoni		CICCAA	L20	Preserved Specimen
ALC	Hemigrammus sp.1 sensu Oliveira et al. 2020	Possible undescribed species	Animalia	Chordata	Actinopteri	Characiformes	Characidae	Genus	Piaba	Hemigrammus			Brazil	Maranhão	Stream at Itamacaoca forest	-3,745889	-43,320833	SIRGAS2000	13/I/2016	6	CICCAA00422				Felipe Ottoni; Riccardo Mugnai and Rozijane Fernandes	Felipe P. Ottoni		CICCAA	L20	Preserved Specimen
ALC	Hemigrammus sp.1 sensu Oliveira et al. 2020	Possible undescribed species	Animalia	Chordata	Actinopteri	Characiformes	Characidae	Genus	Piaba	Hemigrammus			Brazil	Maranhão	Stream at Itamacaoca forest	-3,745889	-43,320833	SIRGAS2000	13/I/2016	13	CICCAA00423				Felipe Ottoni; Riccardo Mugnai and Rozijane Fernandes	Felipe P. Ottoni		CICCAA	L20	Preserved Specimen
ALC	Hemigrammus sp.1 sensu Oliveira et al. 2020	Possible undescribed species	Animalia	Chordata	Actinopteri	Characiformes	Characidae	Genus	Piaba	Hemigrammus			Brazil	Maranhão	Stream at Itamacaoca forest	-3,745889	-43,320833	SIRGAS2000	02/IV/2016	3	CICCAA00424				Elioenai Oliveira; Felipe Ottoni; Ivanilda.Nascimento; Rozijane Fernandes and Valquíria Carneiro	Felipe P. Ottoni		CICCAA	L20	Preserved Specimen
ALC	Hemigrammus sp.1 sensu Oliveira et al. 2020	Possible undescribed species	Animalia	Chordata	Actinopteri	Characiformes	Characidae	Genus	Piaba	Hemigrammus			Brazil	Maranhão	Stream at Itamacaoca forest	-3,745889	-43,320833	SIRGAS2000	02/IV/2016	24	CICCAA00425				Elioenai Oliveira; Felipe Ottoni; Ivanilda.Nascimento; Rozijane Fernandes and Valquíria Carneiro	Felipe P. Ottoni		CICCAA	L20	Preserved Specimen
ALC	Hemigrammus sp.1 sensu Oliveira et al. 2020	Possible undescribed species	Animalia	Chordata	Actinopteri	Characiformes	Characidae	Genus	Piaba	Hemigrammus			Brazil	Maranhão	Stream at Itamacaoca forest	-3,745889	-43,320833	SIRGAS2000	11/VII/2016	50	CICCAA00426				Elioenai Oliveira; Felipe Ottoni; Ivanilda.Nascimento; Rozijane Fernandes and Valquíria Carneiro	Felipe P. Ottoni		CICCAA	L20	Preserved Specimen
ALC	Hemigrammus sp.1 sensu Oliveira et al. 2020	Possible undescribed species	Animalia	Chordata	Actinopteri	Characiformes	Characidae	Genus	Piaba	Hemigrammus			Brazil	Maranhão	Stream at Itamacaoca forest	-3,745889	-43,320833	SIRGAS2000	02/IV/2016	1	CICCAA00427				Elioenai Oliveira; Felipe Ottoni; Ivanilda.Nascimento; Rozijane Fernandes and Valquíria Carneiro	Felipe P. Ottoni		CICCAA	L20	Preserved Specimen
ALC	Hemigrammus sp.1 sensu Oliveira et al. 2020	Possible undescribed species	Animalia	Chordata	Actinopteri	Characiformes	Characidae	Genus	Piaba	Hemigrammus			Brazil	Maranhão	Stream at Itamacaoca forest	-3,745889	-43,320833	SIRGAS2000	14/V/2016	3	CICCAA00428				Felipe Ottoni; Ivanilda.Nascimento and Rozijane Fernandes	Felipe P. Ottoni		CICCAA	L20	Preserved Specimen
ALC	Hemigrammus sp.1 sensu Oliveira et al. 2020	Possible undescribed species	Animalia	Chordata	Actinopteri	Characiformes	Characidae	Genus	Piaba	Hemigrammus			Brazil	Maranhão	Stream in the balneário at the entrance of Anapurus	-3,670911	-43,119361	SIRGAS2000	05/II/2017	21	CICCAA00432				Erick Guimarães; Pâmella Brito and Rayane Aguiar	Felipe P. Ottoni		CICCAA	L01	Preserved Specimen
ALC	Hemigrammus sp.1 sensu Oliveira et al. 2020	Possible undescribed species	Animalia	Chordata	Actinopteri	Characiformes	Characidae	Genus	Piaba	Hemigrammus			Brazil	Maranhão	Stream at balneário Recanto do Buriti	-3,681400	-43,123056	SIRGAS2000	05/II/2017	14	CICCAA00433				Erick Guimarães; Pâmella Brito and Rayane Aguiar	Felipe P. Ottoni		CICCAA	L03	Preserved Specimen
ALC	Hemigrammus sp.1 sensu Oliveira et al. 2020	Possible undescribed species	Animalia	Chordata	Actinopteri	Characiformes	Characidae	Genus	Piaba	Hemigrammus			Brazil	Maranhão	Stream at Itamacaoca forest	-3,745889	-43,320833	SIRGAS2000	23/XII/2016	48	CICCAA00566				Elioenai Oliveira; Erick Guimarães; Ivanilda Nascimento; Rayane Aguiar and Shyrley Viana	Felipe P. Ottoni		CICCAA	L20	Preserved Specimen
C&S	Hemigrammus sp.1 sensu Oliveira et al. 2020	Possible undescribed species	Animalia	Chordata	Actinopteri	Characiformes	Characidae	Genus	Piaba	Hemigrammus			Brazil	Maranhão	Stream at Mucambo community	-3,483614	-43,560972	SIRGAS2000	22/I/2016	3	CICCAA00649				Felipe Ottoni and Rozijane Fernandes	Felipe P. Ottoni		CICCAA	L35	Preserved Specimen
ALC	Hemigrammus sp.1 sensu Oliveira et al. 2020	Possible undescribed species	Animalia	Chordata	Actinopteri	Characiformes	Characidae	Genus	Piaba	Hemigrammus			Brazil	Maranhão	Stream at Itamacaoca forest	-3,745889	-43,320833	SIRGAS2000	17/X/2016	20	CICCAA00654				Elioenai Oliveira; Erick Guimarães; Ivanilda Nascimento and Olivia Alves	Felipe P. Ottoni		CICCAA	L20	Preserved Specimen
ALC	Hemigrammus sp.1 sensu Oliveira et al. 2020	Possible undescribed species	Animalia	Chordata	Actinopteri	Characiformes	Characidae	Genus	Piaba	Hemigrammus			Brazil	Maranhão	Stream at Itamacaoca forest	-3,745889	-43,320833	SIRGAS2000	17/II/2017	12	CICCAA00657				Elioenai Oliveira and Shyrley Viana	Felipe P. Ottoni		CICCAA	L20	Preserved Specimen
ALC	Hemigrammus sp.1 sensu Oliveira et al. 2020	Possible undescribed species	Animalia	Chordata	Actinopteri	Characiformes	Characidae	Genus	Piaba	Hemigrammus			Brazil	Maranhão	Rio Preto at Bom Sucesso community	-3,566778	-43,316778	SIRGAS2000	22/I/2017	2	CICCAA00665				Rayane Aguiar	Felipe P. Ottoni		CICCAA	L26	Preserved Specimen
DNA	Hemigrammus sp.1 sensu Oliveira et al. 2020	Possible undescribed species	Animalia	Chordata	Actinopteri	Characiformes	Characidae	Genus	Piaba	Hemigrammus			Brazil	Maranhão	Stream at Itamacaoca forest	-3,745889	-43,320833	SIRGAS2000	29/IV/2017	4	CICCAA00741				Elioenai Olivaira; Felipe Ottoni; Rayane Aguiar; Revangivaldo Silva and Shyrley Vianna	Rayane G. Aguiar and Revangivaldo S. Silva		CICCAA	L20	Preserved Specimen
ALC	Hemigrammus sp.1 sensu Oliveira et al. 2020	Possible undescribed species	Animalia	Chordata	Actinopteri	Characiformes	Characidae	Genus	Piaba	Hemigrammus			Brazil	Maranhão	Stream at Itamacaoca forest	-3,745889	-43,320833	SIRGAS2000	29/IV/2017	40	CICCAA00790				Elioenai Olivaira; Felipe Ottoni; Rayane Aguiar; Revangivaldo Silva and Shyrley Vianna	Revangivaldo S. Silva		CICCAA	L20	Preserved Specimen
ALC	Hemigrammus sp.1 sensu Oliveira et al. 2020	Possible undescribed species	Animalia	Chordata	Actinopteri	Characiformes	Characidae	Genus	Piaba	Hemigrammus			Brazil	Maranhão	Stream at Itamacaoca forest	-3,745889	-43,320833	SIRGAS2000	15/VII/2017	534	CICCAA00889				Diego Campos; Elioenai Oliveira; Lucas Vieira; Marciara Silva; Revangivaldo Silva and Shyrley Viana	Lucas O. Vieira		CICCAA	L20	Preserved Specimen
ALC	Hemigrammus sp.1 sensu Oliveira et al. 2020	Possible undescribed species	Animalia	Chordata	Actinopteri	Characiformes	Characidae	Genus	Piaba	Hemigrammus			Brazil	Maranhão	Stream at Itamacaoca forest	-3,745889	-43,320833	SIRGAS2000	20/VIII/2014	16	CICCAA01383				Diego Campos and Jorge Nunes	Felipe P. Ottoni		CICCAA	L20	Preserved Specimen
ALC	Hemigrammus sp.1 sensu Oliveira et al. 2020	Possible undescribed species	Animalia	Chordata	Actinopteri	Characiformes	Characidae	Genus	Piaba	Hemigrammus			Brazil	Maranhão	Stream at Mucambo community	-3,483614	-43,560972	SIRGAS2000	22/I/2016	4	CICCAA01502				Felipe Ottoni and Rozijane Fernandes	Erick C. Guimarães		CICCAA	L35	Preserved Specimen
ALC	Hemigrammus sp.1 sensu Oliveira et al. 2020	Possible undescribed species	Animalia	Chordata	Actinopteri	Characiformes	Characidae	Genus	Piaba	Hemigrammus			Brazil	Maranhão	Stream at Itamacaoca forest	-3,745889	-43,320833	SIRGAS2000	II/XI/2017	419	CICCAA01551				Diego Campos; Elioenai Oliveira; Lucas Vieira; Marciara Silva; Olivia Alves and Revangivaldo Silva	Revangivaldo S. Silva		CICCAA	L20	Preserved Specimen
ALC	Hemigrammus sp.1 sensu Oliveira et al. 2020	Possible undescribed species	Animalia	Chordata	Actinopteri	Characiformes	Characidae	Genus	Piaba	Hemigrammus			Brazil	Maranhão	Stream at Itamacaoca forest	-3,745889	-43,320833	SIRGAS2000	02/IV/2016	6	CICCAA01941				Elioenai Oliveira; Felipe Ottoni; Ivanilda.Nascimento; Rozijane Fernandes and Valquíria Carneiro	Erick C. Guimarães		CICCAA	L20	Preserved Specimen
DNA	Hemigrammus sp.1 sensu Oliveira et al. 2020	Possible undescribed species	Animalia	Chordata	Actinopteri	Characiformes	Characidae	Genus	Piaba	Hemigrammus			Brazil	Maranhão	Itamacaoca dam	-3,749028	-43,332167	SIRGAS2000	5/X/2019	3	CICCAA02452				Felipe Ottoni; João Reis; Lucas Vieira; Marcony Coelho and Rafael Oliveira	Lucas O. Vieira		CICCAA	L23	Preserved Specimen
ALC	Hemigrammus sp.1 sensu Oliveira et al. 2020	Possible undescribed species	Animalia	Chordata	Actinopteri	Characiformes	Characidae	Genus	Piaba	Hemigrammus			Brazil	Maranhão	Stream just after Itamacaoca dam	-3,752061	-43,334458	SIRGAS2000	08/II/2020	49	CICCAA02507				Marcony Coelho; Maria Bastos and Rafael Oliveira	Rafael F. Oliveira		CICCAA	L24	Preserved Specimen
ALC	Hemigrammus sp.1 sensu Oliveira et al. 2020	Possible undescribed species	Animalia	Chordata	Actinopteri	Characiformes	Characidae	Genus	Piaba	Hemigrammus			Brazil	Maranhão	Stream at balneário Repouso do Guerreiro	-3,749278	-43,340000	SIRGAS2000	11/II/2020	15	CICCAA02513				Elioenai Oliveira; Lucas Vieira; Maurício Paiva; Rafael Oliveira and Vanessa Batista	Rafael F. Oliveira		CICCAA	L21	Preserved Specimen
ALC	Hemigrammus sp.1 sensu Oliveira et al. 2020	Possible undescribed species	Animalia	Chordata	Actinopteri	Characiformes	Characidae	Genus	Piaba	Hemigrammus			Brazil	Maranhão	Riacho Feio, Boa Vista community	-3,847722	-43,314028	SIRGAS2000	06/II/2022	1	CICCAA02774				Lucas Vieira and Marcony Coelho	Lucas O. Vieira		CICCAA	L10	Preserved Specimen
ALC	Hemigrammus sp.1 sensu Oliveira et al. 2020	Possible undescribed species	Animalia	Chordata	Actinopteri	Characiformes	Characidae	Genus	Piaba	Hemigrammus			Brazil	Maranhão	Stream at Itamacaoca forest	-3,745889	-43,320833	SIRGAS2000	09/VI/2018	475	CICCAA02796				Antônio Bezerra; Elioenai Oliveira; Júnior Rodrigues; Marciara Silva; Railda Gomes; Rayane Aguiar; Revangivaldo Sousa and Vanessa Batista	Revangivaldo S. Silva		CICCAA	L20	Preserved Specimen
ALC	Hemigrammus sp.1 sensu Oliveira et al. 2020	Possible undescribed species	Animalia	Chordata	Actinopteri	Characiformes	Characidae	Genus	Piaba	Hemigrammus			Brazil	Maranhão	Riacho Feio, São José community	-3,851750	-43,298056	SIRGAS2000	19/VII/2018	336	CICCAA02821				Lucas Vieira	Lucas O. Vieira		CICCAA	L12	Preserved Specimen
ALC	Hemigrammus sp.1 sensu Oliveira et al. 2020	Possible undescribed species	Animalia	Chordata	Actinopteri	Characiformes	Characidae	Genus	Piaba	Hemigrammus			Brazil	Maranhão	Stream at Itamacaoca forest	-3,745889	-43,320833	SIRGAS2000	17/VIII/2018	176	CICCAA02833				Elioenai Oliveira and Lucas Vieira	Lucas O. Vieira		CICCAA	L20	Preserved Specimen
ALC	Hemigrammus sp.1 sensu Oliveira et al. 2020	Possible undescribed species	Animalia	Chordata	Actinopteri	Characiformes	Characidae	Genus	Piaba	Hemigrammus			Brazil	Maranhão	Stream at Itamacaoca forest	-3,745889	-43,320833	SIRGAS2000	03/XI/2018	105	CICCAA02961				Ana Paula Alves; Antônio Bezerra; Elioenai Oliveira; Lucas Vieira and Thaynara Lages	Lucas O. Vieira		CICCAA	L20	Preserved Specimen
DNA	Hemigrammus sp.1 sensu Oliveira et al. 2020	Possible undescribed species	Animalia	Chordata	Actinopteri	Characiformes	Characidae	Genus	Piaba	Hemigrammus			Brazil	Maranhão	Stream in the balneário at the entrance of Anapurus	-3,670911	-43,119361	SIRGAS2000	29/VIII/2018	3	CICCAA03097				Antônio Bezerra; Júnior Rodrigues and Lucas Vieira	Lucas O. Vieira		CICCAA	L01	Preserved Specimen
DNA	Hemigrammus sp.1 sensu Oliveira et al. 2020	Possible undescribed species	Animalia	Chordata	Actinopteri	Characiformes	Characidae	Genus	Piaba	Hemigrammus			Brazil	Maranhão	Stream at Itamacaoca forest	-3,745889	-43,320833	SIRGAS2000	15/II/2019	2	CICCAA03102				Beatriz Costa; Camila Figueredo; Diego Campos; Elioenai Oliveira; Lucas Vieira and Rafael Oliveira	Lucas O. Vieira		CICCAA	L20	Preserved Specimen
DNA	Hemigrammus sp.1 sensu Oliveira et al. 2020	Possible undescribed species	Animalia	Chordata	Actinopteri	Characiformes	Characidae	Genus	Piaba	Hemigrammus			Brazil	Maranhão	Itamacaoca dam	-3,749028	-43,332167	SIRGAS2000	15 and 22/II/2019	2	CICCAA03108				Beatriz Costa; Camila Figueredo; Diego Campos; Elioenai Oliveira; Lucas Vieira; Rafael Oliveira and Revangivaldo Silva	Lucas O. Vieira		CICCAA	L23	Preserved Specimen
ALC	Hemigrammus sp.1 sensu Oliveira et al. 2020	Possible undescribed species	Animalia	Chordata	Actinopteri	Characiformes	Characidae	Genus	Piaba	Hemigrammus			Brazil	Maranhão	Stream in the balneário at the entrance of Anapurus	-3,670911	-43,119361	SIRGAS2000	29/VIII/2018	19	CICCAA03381				Antônio Bezerra; Júnior Rodrigues and Lucas Vieira	Erick C. Guimarães		CICCAA	L01	Preserved Specimen
DNA	Hemigrammus sp.1 sensu Oliveira et al. 2020	Possible undescribed species	Animalia	Chordata	Actinopteri	Characiformes	Characidae	Genus	Piaba	Hemigrammus			Brazil	Maranhão	Itamacaoca dam	-3,749028	-43,332167	SIRGAS2000	29/VI/2019	4	CICCAA03814				Camila Figueredo; Lucas Vieira; Marciara. Lopes; Revangivaldo Silva and Vanessa. Batista	Lucas O. Vieira		CICCAA	L23	Preserved Specimen
DNA	Hemigrammus sp.1 sensu Oliveira et al. 2020	Possible undescribed species	Animalia	Chordata	Actinopteri	Characiformes	Characidae	Genus	Piaba	Hemigrammus			Brazil	Maranhão	Itamacaoca dam	-3,749028	-43,332167	SIRGAS2000	29/VI/2019	2	CICCAA03815				Camila Figueredo; Lucas Vieira; Marciara. Lopes; Revangivaldo Silva and Vanessa. Batista	Lucas O. Vieira		CICCAA	L23	Preserved Specimen
DNA	Hemigrammus sp.1 sensu Oliveira et al. 2020	Possible undescribed species	Animalia	Chordata	Actinopteri	Characiformes	Characidae	Genus	Piaba	Hemigrammus			Brazil	Maranhão	Stream at Itamacaoca forest	-3,745889	-43,320833	SIRGAS2000	28/IX/2019	5	CICCAA03816				Lucas Vieira; Marcony Coelho and Rafael Oliveira	Lucas O. Vieira		CICCAA	L20	Preserved Specimen
DNA	Hemigrammus sp.1 sensu Oliveira et al. 2020	Possible undescribed species	Animalia	Chordata	Actinopteri	Characiformes	Characidae	Genus	Piaba	Hemigrammus			Brazil	Maranhão	Stream at Itamacaoca forest	-3,745889	-43,320833	SIRGAS2000	28/IX/2019	5	CICCAA03817				Lucas Vieira; Marcony Coelho and Rafael Oliveira	Lucas O. Vieira		CICCAA	L20	Preserved Specimen
DNA	Hemigrammus sp.1 sensu Oliveira et al. 2020	Possible undescribed species	Animalia	Chordata	Actinopteri	Characiformes	Characidae	Genus	Piaba	Hemigrammus			Brazil	Maranhão	Stream at Itamacaoca forest	-3,745889	-43,320833	SIRGAS2000	28/VI/2019	6	CICCAA03818				Lucas Vieira	Lucas O. Vieira		CICCAA	L20	Preserved Specimen
DNA	Hemigrammus sp.1 sensu Oliveira et al. 2020	Possible undescribed species	Animalia	Chordata	Actinopteri	Characiformes	Characidae	Genus	Piaba	Hemigrammus			Brazil	Maranhão	Stream at Itamacaoca forest	-3,745889	-43,320833	SIRGAS2000	20/VI/2019	1	CICCAA03827				Camila Figueredo; Lucas Vieira; Marciara. Lopes; Revangivaldo Silva and Vanessa Batista	Lucas O. Vieira		CICCAA	L20	Preserved Specimen
DNA	Hemigrammus sp.1 sensu Oliveira et al. 2020	Possible undescribed species	Animalia	Chordata	Actinopteri	Characiformes	Characidae	Genus	Piaba	Hemigrammus			Brazil	Maranhão	Stream at Itamacaoca forest	-3,745889	-43,320833	SIRGAS2000	15/XI/2019	1	CICCAA03861				Antonio Bezerra; Elioenai Oliveira; João Reis; Lucas Vieira; Marciara Silva; Rafael Oliveira; Raquel Sousa and Rosaniele Dutra	Lucas O. Vieira		CICCAA	L20	Preserved Specimen
ALC	Hemigrammus sp.1 sensu Oliveira et al. 2020	Possible undescribed species	Animalia	Chordata	Actinopteri	Characiformes	Characidae	Genus	Piaba	Hemigrammus			Brazil	Maranhão	Stream at Itamacaoca forest	-3,745889	-43,320833	SIRGAS2000	15/XI/2019	28	CICCAA03872				Antonio Bezerra; Elioenai Oliveira; João Reis; Lucas Vieira; Marciara Silva; Rafael Oliveira; Raquel Sousa and Rosaniele Dutra	Lucas O. Vieira		CICCAA	L20	Preserved Specimen
ALC	Hemigrammus sp.1 sensu Oliveira et al. 2020	Possible undescribed species	Animalia	Chordata	Actinopteri	Characiformes	Characidae	Genus	Piaba	Hemigrammus			Brazil	Maranhão	Stream at Itamacaoca forest	-3,745889	-43,320833	SIRGAS2000	15/XI/2019	21	CICCAA03873				Antonio Bezerra; Elioenai Oliveira; João Reis; Lucas Vieira; Marciara Silva; Rafael Oliveira; Raquel Sousa and Rosaniele Dutra	Lucas O. Vieira		CICCAA	L20	Preserved Specimen
ALC	Hemigrammus sp.1 sensu Oliveira et al. 2020	Possible undescribed species	Animalia	Chordata	Actinopteri	Characiformes	Characidae	Genus	Piaba	Hemigrammus			Brazil	Maranhão	Itamacaoca dam	-3,749028	-43,332167	SIRGAS2000	19/XI/2019	516	CICCAA03881				Lucas Vieira; Marciara Silva; Marcony Coelho and Maurício Paiva	Lucas O. Vieira		CICCAA	L23	Preserved Specimen
ALC	Hemigrammus sp.1 sensu Oliveira et al. 2020	Possible undescribed species	Animalia	Chordata	Actinopteri	Characiformes	Characidae	Genus	Piaba	Hemigrammus			Brazil	Maranhão	Stream at balneário Repouso do Guerreiro	-3,749278	-43,340000	SIRGAS2000	10/I/2020	17	CICCAA03890				Elioenai Oliveira; Felipe Ottoni; João Reis and Rafael Oliveira	Rafael F. Oliveira		CICCAA	L21	Preserved Specimen
ALC	Hemigrammus sp.1 sensu Oliveira et al. 2020	Possible undescribed species	Animalia	Chordata	Actinopteri	Characiformes	Characidae	Genus	Piaba	Hemigrammus			Brazil	Maranhão	Stream at balneário Repouso do Guerreiro	-3,749278	-43,340000	SIRGAS2000	26/X/2019	36	CICCAA03892				Antônio Bezerra; Brenda Furtado; Ianca Govêa; Marcony Coelho and Maurício Paiva	Lucas O. Vieira		CICCAA	L21	Preserved Specimen
ALC	Hemigrammus sp.1 sensu Oliveira et al. 2020	Possible undescribed species	Animalia	Chordata	Actinopteri	Characiformes	Characidae	Genus	Piaba	Hemigrammus			Brazil	Maranhão	Stream at balneário Repouso do Guerreiro	-3,749278	-43,340000	SIRGAS2000	02/XI/2019	42	CICCAA03893				Felipe Ottoni; João Reis; Lucas Vieira; Marcony Coelho and Rafael Oliveira	Lucas O. Vieira		CICCAA	L21	Preserved Specimen
ALC	Hemigrammus sp.1 sensu Oliveira et al. 2020	Possible undescribed species	Animalia	Chordata	Actinopteri	Characiformes	Characidae	Genus	Piaba	Hemigrammus			Brazil	Maranhão	Stream at balneário Repouso do Guerreiro	-3,749278	-43,340000	SIRGAS2000	20/IX/2019	69	CICCAA03894				Felipe Otonni; João Reis and Lucas Vieira	Lucas O. Vieira		CICCAA	L21	Preserved Specimen
ALC	Hemigrammus sp.1 sensu Oliveira et al. 2020	Possible undescribed species	Animalia	Chordata	Actinopteri	Characiformes	Characidae	Genus	Piaba	Hemigrammus			Brazil	Maranhão	Stream at balneário Repouso do Guerreiro	-3,749278	-43,340000	SIRGAS2000	26/X/2019	80	CICCAA03895				Antônio Bezerra; Brenda Furtado; Ianca Govêa; Marcony Coelho and Maurício Paiva	Lucas O. Vieira		CICCAA	L21	Preserved Specimen
ALC	Hemigrammus sp.1 sensu Oliveira et al. 2020	Possible undescribed species	Animalia	Chordata	Actinopteri	Characiformes	Characidae	Genus	Piaba	Hemigrammus			Brazil	Maranhão	Stream at balneário Repouso do Guerreiro	-3,749278	-43,340000	SIRGAS2000	26/X/2019	6	CICCAA03896				Antônio Bezerra; Brenda Furtado; Ianca Govêa; Marcony Coelho and Maurício Paiva	Lucas O. Vieira		CICCAA	L21	Preserved Specimen
ALC	Hemigrammus sp.1 sensu Oliveira et al. 2020	Possible undescribed species	Animalia	Chordata	Actinopteri	Characiformes	Characidae	Genus	Piaba	Hemigrammus			Brazil	Maranhão	Stream at Itamacaoca forest	-3,745889	-43,320833	SIRGAS2000	28/IX/2019	16	CICCAA03897				Lucas Vieira; Marcony Coelho and Rafael Oliveira	Lucas O. Vieira		CICCAA	L20	Preserved Specimen
ALC	Hemigrammus sp.1 sensu Oliveira et al. 2020	Possible undescribed species	Animalia	Chordata	Actinopteri	Characiformes	Characidae	Genus	Piaba	Hemigrammus			Brazil	Maranhão	Stream at Itamacaoca forest	-3,745889	-43,320833	SIRGAS2000	28/IX/2019	9	CICCAA03898				Lucas Vieira; Marcony Coelho and Rafael Oliveira	Lucas O. Vieira		CICCAA	L20	Preserved Specimen
ALC	Hemigrammus sp.1 sensu Oliveira et al. 2020	Possible undescribed species	Animalia	Chordata	Actinopteri	Characiformes	Characidae	Genus	Piaba	Hemigrammus			Brazil	Maranhão	Itamacaoca dam	-3,749028	-43,332167	SIRGAS2000	05/X/2019	500	CICCAA03900				Beatriz costa; Felipe.Otonni; João Reis; L. Vieira; Marcony Coelho; Maurício Paiva and Rafael Oliveira	Lucas O. Vieira		CICCAA	L23	Preserved Specimen
ALC	Hemigrammus sp.1 sensu Oliveira et al. 2020	Possible undescribed species	Animalia	Chordata	Actinopteri	Characiformes	Characidae	Genus	Piaba	Hemigrammus			Brazil	Maranhão	Stream in the balneário at the entrance of Anapurus	-3,670911	-43,119361	SIRGAS2000	28/I/2013	18	CICCAA04261				Diego Campos and Jorge Nunes	Diego S. Campos		CICCAA	L01	Preserved Specimen
ALC	Hemigrammus sp.1 sensu Oliveira et al. 2020	Possible undescribed species	Animalia	Chordata	Actinopteri	Characiformes	Characidae	Genus	Piaba	Hemigrammus			Brazil	Maranhão	Stream in the balneário at the entrance of Anapurus	-3,670911	-43,119361	SIRGAS2000	29/VIII/2018	149	CICCAA04508				Antônio Bezerra; Júnior Rodrigues and Lucas Vieira	Erick C. Guimarães		CICCAA	L01	Preserved Specimen
ALC	Hemigrammus sp.1 sensu Oliveira et al. 2020	Possible undescribed species	Animalia	Chordata	Actinopteri	Characiformes	Characidae	Genus	Piaba	Hemigrammus			Brazil	Maranhão	Stream in the balneário at the entrance of Anapurus	-3,670911	-43,119361	SIRGAS2000	17/I/2018	50	CICCAA04515				Erick Guimarães; Lucas Vieira; Pâmella Brito and Revangivaldo Silva	Erick C. Guimarães		CICCAA	L01	Preserved Specimen
DNA	Hemigrammus sp.1 sensu Oliveira et al. 2020	Possible undescribed species	Animalia	Chordata	Actinopteri	Characiformes	Characidae	Genus	Piaba	Hemigrammus			Brazil	Maranhão	Itamacaoca dam	-3,749028	-43,332167	SIRGAS2000	16/II/2019	2	CICCAA04546				Beatriz Costa; Camila Figueredo; Diego Campos; Elioena Oliveira; Lucas Vieira and Rafael Oliveira	Lucas O. Vieira		CICCAA	L23	Preserved Specimen
ALC	Hemigrammus sp.1 sensu Oliveira et al. 2020	Possible undescribed species	Animalia	Chordata	Actinopteri	Characiformes	Characidae	Genus	Piaba	Hemigrammus			Brazil	Maranhão	Itamacaoca dam	-3,749028	-43,332167	SIRGAS2000	16/II/2018	18	CICCAA04581				Beatriz Costa; Camila Figueredo; Diego Campos; Elioena Oliveira; Lucas Vieira and Rafael Oliveira	Erick C. Guimarães		CICCAA	L23	Preserved Specimen
ALC	Hemigrammus sp.1 sensu Oliveira et al. 2020	Possible undescribed species	Animalia	Chordata	Actinopteri	Characiformes	Characidae	Genus	Piaba	Hemigrammus			Brazil	Maranhão	Riacho crossing the road at Poços community	-3,562392	-43,064556	SIRGAS2000	14/VII/2019	76	CICCAA04582				Diego Campos; Felipe Ottoni; João Reis and Lucas Vieira	Erick C. Guimarães		CICCAA	L04	Preserved Specimen
ALC	Hemigrammus sp.1 sensu Oliveira et al. 2020	Possible undescribed species	Animalia	Chordata	Actinopteri	Characiformes	Characidae	Genus	Piaba	Hemigrammus			Brazil	Maranhão	Itamacaoca dam	-3,749028	-43,332167	SIRGAS2000	29/VI/2019	100	CICCAA04593				Camila Figueredo; Lucas Vieira; Marciara. Lopes; Revangivaldo Silva and Vanessa. Batista	Erick C. Guimarães		CICCAA	L23	Preserved Specimen
ALC	Hemigrammus sp.1 sensu Oliveira et al. 2020	Possible undescribed species	Animalia	Chordata	Actinopteri	Characiformes	Characidae	Genus	Piaba	Hemigrammus			Brazil	Maranhão	Itamacaoca dam	-3,749028	-43,332167	SIRGAS2000	16/II/2018	500	CICCAA04597				Beatriz Costa; Camila Figueredo; Diego Campos; Elioena Oliveira; Lucas Vieira and Rafael Oliveira	Erick C. Guimarães		CICCAA	L23	Preserved Specimen
ALC	Hemigrammus sp.1 sensu Oliveira et al. 2020	Possible undescribed species	Animalia	Chordata	Actinopteri	Characiformes	Characidae	Genus	Piaba	Hemigrammus			Brazil	Maranhão	Stream in the balneário at the entrance of Anapurus	-3,670911	-43,119361	SIRGAS2000	29/III/2019	200	CICCAA04598				Antônio Bezerra; Júnior Rodrigues and Lucas Vieira	Erick C. Guimarães		CICCAA	L01	Preserved Specimen
ALC	Hemigrammus sp.1 sensu Oliveira et al. 2020	Possible undescribed species	Animalia	Chordata	Actinopteri	Characiformes	Characidae	Genus	Piaba	Hemigrammus			Brazil	Maranhão	Itamacaoca dam	-3,749028	-43,332167	SIRGAS2000	29/VI/2019	100	CICCAA04600				Camila Figueredo; Lucas Vieira; Marciara. Lopes; Revangivaldo Silva and Vanessa. Batista	Erick C. Guimarães		CICCAA	L23	Preserved Specimen
ALC	Hemigrammus sp.1 sensu Oliveira et al. 2020	Possible undescribed species	Animalia	Chordata	Actinopteri	Characiformes	Characidae	Genus	Piaba	Hemigrammus			Brazil	Maranhão	Stream at Itamacaoca forest	-3,745889	-43,320833	SIRGAS2000	20/VI/2019	200	CICCAA04601				Camila Figueredo; Lucas Vieira; Marciara. Lopes; Revangivaldo Silva and Vanessa Batista	Erick C. Guimarães		CICCAA	L20	Preserved Specimen
ALC	Hemigrammus sp.1 sensu Oliveira et al. 2020	Possible undescribed species	Animalia	Chordata	Actinopteri	Characiformes	Characidae	Genus	Piaba	Hemigrammus			Brazil	Maranhão	Stream at Itamacaoca forest	-3,745889	-43,320833	SIRGAS2000	II/2019	34	CICCAA04697				Beatriz Costa; Camila Figueredo; Diego Campos; Elioenai Oliveira; Lucas Vieira and Rafael Oliveira	Lucas O. Vieira		CICCAA	L20	Preserved Specimen
ALC	Hemigrammus sp.1 sensu Oliveira et al. 2020	Possible undescribed species	Animalia	Chordata	Actinopteri	Characiformes	Characidae	Genus	Piaba	Hemigrammus			Brazil	Maranhão	Stream at Itamacaoca forest	-3,745889	-43,320833	SIRGAS2000	II/2019	8	CICCAA04701				Beatriz Costa; Camila Figueredo; Diego Campos; Elioenai Oliveira; Lucas Vieira and Rafael Oliveira	Lucas O. Vieira		CICCAA	L20	Preserved Specimen
ALC	Hemigrammus sp.1 sensu Oliveira et al. 2020	Possible undescribed species	Animalia	Chordata	Actinopteri	Characiformes	Characidae	Genus	Piaba	Hemigrammus			Brazil	Maranhão	Riachinho, Água Branca community	-3,887083	-43,276972	SIRGAS2000	06/II/2022	70	CICCAA06113				Lucas Vieira and Marcony Coelho	Marcony S.P. Coelho		CICCAA	L15	Preserved Specimen
ALC	Hemigrammus sp.1 sensu Oliveira et al. 2020	Possible undescribed species	Animalia	Chordata	Actinopteri	Characiformes	Characidae	Genus	Piaba	Hemigrammus			Brazil	Maranhão	Riacho Feio, Riacho Feio community	-3,861900	-43,267139	SIRGAS2000	06/II/2022	2	CICCAA06132				Lucas Vieira and Marcony Coelho	Marcony S.P. Coelho		CICCAA	L16	Preserved Specimen
ALC	Hemigrammus sp.1 sensu Oliveira et al. 2020	Possible undescribed species	Animalia	Chordata	Actinopteri	Characiformes	Characidae	Genus	Piaba	Hemigrammus			Brazil	Maranhão	Riachinho, Cumbre community	-3,863000	-43,286167	SIRGAS2000	06/II/2022	6	CICCAA06175				Lucas Vieira and Marcony Coelho	Lucas O. Vieira		CICCAA	L14	Preserved Specimen
ALC	Hemigrammus sp.1 sensu Oliveira et al. 2020	Possible undescribed species	Animalia	Chordata	Actinopteri	Characiformes	Characidae	Genus	Piaba	Hemigrammus			Brazil	Maranhão	Rio Iguará, Poço Cumprido community	-4,048400	-43,582889	SIRGAS2000	24/X/2021	6	CICCAA06303				Diego Campos; Lucas Vieira; Maria. Bastos and Rafael. Oliveira	Lucas O. Vieira		CICCAA	L19	Preserved Specimen
ALC	Hemigrammus sp.1 sensu Oliveira et al. 2020	Possible undescribed species	Animalia	Chordata	Actinopteri	Characiformes	Characidae	Genus	Piaba	Hemigrammus			Brazil	Maranhão	Rio Munim, Cedro community	-3,837639	-43,328083	SIRGAS2000	01/VIII/2021	13	CICCAA06334				L. Vieira; Marcony Coelho; Maurício Paiva and Rafael Oliveira	Lucas O. Vieira		CICCAA	L31	Preserved Specimen
ALC	Hemigrammus sp.1 sensu Oliveira et al. 2020	Possible undescribed species	Animalia	Chordata	Actinopteri	Characiformes	Characidae	Genus	Piaba	Hemigrammus			Brazil	Maranhão	Stream in the balneário at the entrance of Anapurus	-3,670911	-43,119361	SIRGAS2000	19/XII/2019	47	CICCAA06365				Felipe Ottoni; João Reis; Lucas Vieira; Marcony Coelho and Rafael Oliveira	Lucas O. Vieira		CICCAA	L01	Preserved Specimen
ALC	Hemigrammus sp.1 sensu Oliveira et al. 2020	Possible undescribed species	Animalia	Chordata	Actinopteri	Characiformes	Characidae	Genus	Piaba	Hemigrammus			Brazil	Maranhão	Stream in the balneário at the entrance of Anapurus	-3,654528	-43,113944	SIRGAS2000	20/IV/2020	14	CICCAA06400				Beatriz Costa; Diego Campos; Lucas Vieira and Rafael Oliveira	Lucas O. Vieira		CICCAA	L02	Preserved Specimen
ALC	Hemigrammus sp.1 sensu Oliveira et al. 2020	Possible undescribed species	Animalia	Chordata	Actinopteri	Characiformes	Characidae	Genus	Piaba	Hemigrammus			Brazil	Maranhão	Riacho da Raiz	-3,895861	-43,489250	SIRGAS2000	24/X/2021	1	CICCAA06411				Diego Campos; Lucas Vieira; Maria. Bastos and Rafael. Oliveira	Lucas O. Vieira		CICCAA	L36	Preserved Specimen
DNA	Hemigrammus sp.1 sensu Oliveira et al. 2020	Possible undescribed species	Animalia	Chordata	Actinopteri	Characiformes	Characidae	Genus	Piaba	Hemigrammus			Brazil	Maranhão	Stream in the balneário at the entrance of Anapurus	-3,654528	-43,113944	SIRGAS2000	20/IV/2020	9	CICCAA06502				Beatriz Costa; Diego Campos; Lucas Vieira and Rafael Oliveira	Lucas O. Vieira		CICCAA	L02	Preserved Specimen
DNA	Hemigrammus sp.1 sensu Oliveira et al. 2020	Possible undescribed species	Animalia	Chordata	Actinopteri	Characiformes	Characidae	Genus	Piaba	Hemigrammus			Brazil	Maranhão	Stream in the balneário at the entrance of Anapurus	-3,654528	-43,113944	SIRGAS2000	20/IV/2020	9	CICCAA06503				Beatriz Costa; Diego Campos; Lucas Vieira and Rafael Oliveira	Lucas O. Vieira		CICCAA	L02	Preserved Specimen
DNA	Hemigrammus sp.1 sensu Oliveira et al. 2020	Possible undescribed species	Animalia	Chordata	Actinopteri	Characiformes	Characidae	Genus	Piaba	Hemigrammus			Brazil	Maranhão	Riacho crossing the road at Poços community	-3,562392	-43,064556	SIRGAS2000	14/VII/2019	7	CICCAA06508				Diego Campos; Felipe Ottoni; João Reis and Lucas Vieira	Lucas O. Vieira		CICCAA	L04	Preserved Specimen
DNA	Hemigrammus sp.1 sensu Oliveira et al. 2020	Possible undescribed species	Animalia	Chordata	Actinopteri	Characiformes	Characidae	Genus	Piaba	Hemigrammus			Brazil	Maranhão	Riacho da Raiz	-3,895861	-43,489250	SIRGAS2000	11/VII/2019	3	CICCAA06532				Felipe Ottoni; João Reis; José Silva; Lucas Vieira and Rozijane Fernandes	Lucas O. Vieira		CICCAA	L36	Preserved Specimen
ALC	Hemigrammus sp.1 sensu Oliveira et al. 2020	Possible undescribed species	Animalia	Chordata	Actinopteri	Characiformes	Characidae	Genus	Piaba	Hemigrammus			Brazil	Maranhão	Riacho São João, São João dos Pilão	-3,684067	-42,942194	SIRGAS2000	21/V/2022	15	CICCAA06569				Antônio Bezerra; Diego Campos; Lucas Vieira and Rafael Oliveira	Lucas O. Vieira		CICCAA	L37	Preserved Specimen
ALC	Hemigrammus sp.1 sensu Oliveira et al. 2020	Possible undescribed species	Animalia	Chordata	Actinopteri	Characiformes	Characidae	Genus	Piaba	Hemigrammus			Brazil	Maranhão	Riacho da Cruz, close to Palestina	-3,688333	-42,977722	SIRGAS2000	21/V/2022	8	CICCAA06589				Antônio Bezerra; Diego Campos; Lucas Vieira and Rafael Oliveira	Lucas O. Vieira		CICCAA	L39	Preserved Specimen
ALC	Hemigrammus sp.1 sensu Oliveira et al. 2020	Possible undescribed species	Animalia	Chordata	Actinopteri	Characiformes	Characidae	Genus	Piaba	Hemigrammus			Brazil	Maranhão	Riacho do Muquém	-3,705889	-43,232528	SIRGAS2000	21/V/2022	8	CICCAA06594				Antônio Bezerra; Diego Campos; Lucas Vieira and Rafael Oliveira	Lucas O. Vieira		CICCAA	L42	Preserved Specimen
ALC	Hemigrammus sp.1 sensu Oliveira et al. 2020	Possible undescribed species	Animalia	Chordata	Actinopteri	Characiformes	Characidae	Genus	Piaba	Hemigrammus			Brazil	Maranhão	Rio Preto, Água Rica community	-3,693033	-43,015583	SIRGAS2000	21/V/2022	10	CICCAA06605				Antônio Bezerra; Diego Campos; Lucas Vieira and Rafael Oliveira	Lucas O. Vieira		CICCAA	L40	Preserved Specimen
ALC	Hemigrammus sp.1 sensu Oliveira et al. 2020	Possible undescribed species	Animalia	Chordata	Actinopteri	Characiformes	Characidae	Genus	Piaba	Hemigrammus			Brazil	Maranhão	Stream at Terra Duras neighborhood	-3,751783	-43,373528	SIRGAS2000	15/XII/2018	15	CICCAA06613				Lucas Vieira and Ianca Gouvêa	Lucas O. Vieira		CICCAA	L09	Preserved Specimen
ALC	Hemigrammus sp.1 sensu Oliveira et al. 2020	Possible undescribed species	Animalia	Chordata	Actinopteri	Characiformes	Characidae	Genus	Piaba	Hemigrammus			Brazil	Maranhão	Stream at Terra Duras neighborhood	-3,751783	-43,373528	SIRGAS2000	15/XII/2018	19	CICCAA06614				Lucas Vieira and Ianca Gouvêa	Lucas O. Vieira		CICCAA	L09	Preserved Specimen
ALC	Hemigrammus sp.1 sensu Oliveira et al. 2020	Possible undescribed species	Animalia	Chordata	Actinopteri	Characiformes	Characidae	Genus	Piaba	Hemigrammus			Brazil	Maranhão	Riacho Feio, São José community	-3,855194	-43,287333	SIRGAS2000	23/VII/2019	11	CICCAA06620				Lucas Vieira	Lucas O. Vieira		CICCAA	L13	Preserved Specimen
ALC	Hemigrammus sp.1 sensu Oliveira et al. 2020	Possible undescribed species	Animalia	Chordata	Actinopteri	Characiformes	Characidae	Genus	Piaba	Hemigrammus			Brazil	Maranhão	Riacho crossing the road at Poços community	-3,562392	-43,064556	SIRGAS2000	14/VII/2019	33	CICCAA06622				Diego Campos; Felipe Ottoni; João Reis and Lucas Vieira	Lucas O. Vieira		CICCAA	L04	Preserved Specimen
ALC	Hemigrammus sp.1 sensu Oliveira et al. 2020	Possible undescribed species	Animalia	Chordata	Actinopteri	Characiformes	Characidae	Genus	Piaba	Hemigrammus			Brazil	Maranhão	Riacho da Raiz	-3,895861	-43,489250	SIRGAS2000	11/VII/2013	13	CICCAA06624				Diego Campos and Jorge Nunes	Lucas O. Vieira		CICCAA	L36	Preserved Specimen
ALC	Hemigrammus sp.1 sensu Oliveira et al. 2020	Possible undescribed species	Animalia	Chordata	Actinopteri	Characiformes	Characidae	Genus	Piaba	Hemigrammus			Brazil	Maranhão	Swampy areas at Brejo do Meio community	-3,927417	-43,503639	SIRGAS2000	11/VII/2019	12	CICCAA06627				Felipe Ottoni; João Reis; José Silva; Lucas Vieira and Rozijane Fernandes	Lucas O. Vieira		CICCAA	L27	Preserved Specimen
ALC	Hemigrammus sp.1 sensu Oliveira et al. 2020	Possible undescribed species	Animalia	Chordata	Actinopteri	Characiformes	Characidae	Genus	Piaba	Hemigrammus			Brazil	Maranhão	Itamacaoca dam	-3,749028	-43,332167	SIRGAS2000	16/II/2018	1	CICCAA06644				Beatriz Costa; Camila Figueredo; Diego Campos; Elioena Oliveira; Lucas Vieira and Rafael Oliveira	Erick C. Guimarães		CICCAA	L23	Preserved Specimen
ALC	Hemigrammus sp.1 sensu Oliveira et al. 2020	Possible undescribed species	Animalia	Chordata	Actinopteri	Characiformes	Characidae	Genus	Piaba	Hemigrammus			Brazil	Maranhão	Stream crossing the road	-4,370639	-43,204889	SIRGAS2000	10/VII/2022	18	CICCAA06740				Lucas Vieira; Marcony Coelho; Maurício Paiva and Rafael Oliveira	Lucas O. Vieira		CICCAA	L50	Preserved Specimen
ALC	Hemigrammus sp.1 sensu Oliveira et al. 2020	Possible undescribed species	Animalia	Chordata	Actinopteri	Characiformes	Characidae	Genus	Piaba	Hemigrammus			Brazil	Maranhão	Stream crossing a road in the Resex	-3,936111	-43,508194	SIRGAS2000	24/X/2021	14	CICCAA06763				Diego Campos; Lucas Vieira; Maria. Bastos and Rafael. Oliveira	Lucas O. Vieira		CICCAA	L82	Preserved Specimen
ALC	Hemigrammus sp.1 sensu Oliveira et al. 2020	Possible undescribed species	Animalia	Chordata	Actinopteri	Characiformes	Characidae	Genus	Piaba	Hemigrammus			Brazil	Maranhão	Stream crossing a road in the Resex	-3,936111	-43,508194	SIRGAS2000	24/X/2021	62	CICCAA06764				Diego Campos; Lucas Vieira; Maria. Bastos and Rafael. Oliveira	Lucas O. Vieira		CICCAA	L82	Preserved Specimen
ALC	Hemigrammus sp.1 sensu Oliveira et al. 2020	Possible undescribed species	Animalia	Chordata	Actinopteri	Characiformes	Characidae	Genus	Piaba	Hemigrammus			Brazil	Maranhão	Stream crossing the road	-4,181564	-43,233750	SIRGAS2000	10/VII/2022	4	CICCAA06803				Lucas Vieira; Marcony Coelho; Maurício Paiva and Rafael Oliveira	Lucas O. Vieira		CICCAA	L46	Preserved Specimen
ALC	Hemigrammus sp.1 sensu Oliveira et al. 2020	Possible undescribed species	Animalia	Chordata	Actinopteri	Characiformes	Characidae	Genus	Piaba	Hemigrammus			Brazil	Maranhão	Riacho do boi	-4,320106	-43,219389	SIRGAS2000	10/VII/2022	38	CICCAA06815				Lucas Vieira; Marcony Coelho; Maurício Paiva and Rafael Oliveira	Lucas O. Vieira		CICCAA	L49	Preserved Specimen
ALC	Hemigrammus sp.1 sensu Oliveira et al. 2020	Possible undescribed species	Animalia	Chordata	Actinopteri	Characiformes	Characidae	Genus	Piaba	Hemigrammus			Brazil	Maranhão	Riacho do boi	-4,434711	-43,196361	SIRGAS2000	10/VII/2022	95	CICCAA06845				Lucas Vieira; Marcony Coelho; Maurício Paiva and Rafael Oliveira	Lucas O. Vieira		CICCAA	L51	Preserved Specimen
ALC	Hemigrammus sp.1 sensu Oliveira et al. 2020	Possible undescribed species	Animalia	Chordata	Actinopteri	Characiformes	Characidae	Genus	Piaba	Hemigrammus			Brazil	Maranhão	Riacho barrigudinho	-4,312806	-43,227528	SIRGAS2000	10/VII/2022	43	CICCAA06860				Lucas Vieira; Marcony Coelho; Maurício Paiva and Rafael Oliveira	Lucas O. Vieira		CICCAA	L48	Preserved Specimen
ALC	Hemigrammus sp.1 sensu Oliveira et al. 2020	Possible undescribed species	Animalia	Chordata	Actinopteri	Characiformes	Characidae	Genus	Piaba	Hemigrammus			Brazil	Maranhão	Riacho das Pacas	-2,851372	-43,964472	SIRGAS2000	30/VII/2022	13	CICCAA06900				L. Vieira; Marcony Coelho; Maurício Paiva and Rafael Oliveira	Lucas O. Vieira		CICCAA	L76	Preserved Specimen
ALC	Hemigrammus sp.1 sensu Oliveira et al. 2020	Possible undescribed species	Animalia	Chordata	Actinopteri	Characiformes	Characidae	Genus	Piaba	Hemigrammus			Brazil	Maranhão	Rio Una, Cachoeira do Arruda	-2,892083	-43,970500	SIRGAS2000	30/VII/2022	9	CICCAA06957				L. Vieira; Marcony Coelho; Maurício Paiva and Rafael Oliveira	Lucas O. Vieira		CICCAA	L75	Preserved Specimen
[truncated: 1,153 more rows]
