# Supplementary material for: Checklist of the fish fauna of the Munim River Basin, Maranhão, north-eastern Brazil
Source: Biodivers Data J. 2023 Feb 10;11:e98632. doi: 10.3897/BDJ.11.e98632 (PMC10848713; doi:10.3897/BDJ.11.e98632)
Supplement: Supplementary material 2 — Checklist of the fish fauna of the Munim River Basin, Maranhão, north-eastern Brazil [file bdj-11-e98632-s002.csv]

CICCAA	Species	Habitat of occurrence	Season	Date	Number of specimens	Location - L	Coordinates	Approximate altitude (m)	River basin section
CICCAA00007	Anablepsoides vieirai	Freshwater	dry season	27/X/2015	18	L20	03�44'45.2"S 043�19'15.0"W	90	Middle
CICCAA00008	Anablepsoides vieirai	Freshwater	rainy season	13/I/2016	46	L20	03�44'45.2"S 043�19'15.0"W	90	Middle
CICCAA00009	Apistogramma piauiensis�	Freshwater	rainy season	13/I/2016	8	L20	03�44'45.2"S 043�19'15.0"W	90	Middle
CICCAA00010	Apistogramma piauiensis�	Freshwater	dry season	27/X/2015	7	L20	03�44'45.2"S 043�19'15.0"W	90	Middle
CICCAA00011	Apistogramma piauiensis�	Freshwater	dry season	27/X/2015	1	L20	03�44'45.2"S 043�19'15.0"W	90	Middle
CICCAA00013	Apistogramma piauiensis�	Freshwater	dry season	27/X/2015	4	L20	03�44'45.2"S 043�19'15.0"W	90	Middle
CICCAA00014	Anablepsoides vieirai	Freshwater	dry season	27/X/2015	5	L20	03�44'45.2"S 043�19'15.0"W	90	Middle
CICCAA00017	Anablepsoides vieirai	Freshwater	rainy season	13/I/2016	4	L20	03�44'45.2"S 043�19'15.0"W	90	Middle
CICCAA00020	Synbranchus marmoratus�	Freshwater and Estuary	rainy season	22/I/2016	1	L35	03�29'1.01"S 043�33'39.5"W	92	Middle
CICCAA00022	Anablepsoides vieirai	Freshwater	rainy season	22/I/2016	3	L35	03�29'1.01"S 043�33'39.5"W	92	Middle
CICCAA00026	Anablepsoides vieirai	Freshwater	rainy season	13/I/2016	2	L20	03�44'45.2"S 043�19'15.0"W	90	Middle
CICCAA00027	Apistogramma piauiensis�	Freshwater	rainy season	13/I/2016	6	L20	03�44'45.2"S 043�19'15.0"W	90	Middle
CICCAA00028	Nannostomus beckfordi�	Freshwater	rainy season	13/I/2016	8	L20	03�44'45.2"S 043�19'15.0"W	90	Middle
CICCAA00029	Megalechis thoracata�	Freshwater	rainy season	13/I/2016	3	L20	03�44'45.2"S 043�19'15.0"W	90	Middle
CICCAA00030	Hoplias malabaricus	Freshwater	rainy season	13/I/2016	1	L20	03�44'45.2"S 043�19'15.0"W	90	Middle
CICCAA00031	Nannostomus beckfordi�	Freshwater	dry season	27/X/2015	7	L20	03�44'45.2"S 043�19'15.0"W	90	Middle
CICCAA00034	Nannostomus beckfordi�	Freshwater	rainy season	22/I/2016	8	L35	03�29'1.01"S 043�33'39.5"W	92	Middle
CICCAA00035	Copella arnoldi�	Freshwater	rainy season	22/I/2016	3	L35	03�29'1.01"S 043�33'39.5"W	92	Middle
CICCAA00036	Nannostomus beckfordi�	Freshwater	rainy season	13/I/2016	4	L20	03�44'45.2"S 043�19'15.0"W	90	Middle
CICCAA00037	Copella arnoldi�	Freshwater	rainy season	13/I/2016	1	L20	03�44'45.2"S 043�19'15.0"W	90	Middle
CICCAA00038	Copella arnoldi�	Freshwater	rainy season	13/I/2016	1	L20	03�44'45.2"S 043�19'15.0"W	90	Middle
CICCAA00039	Nannostomus beckfordi�	Freshwater	rainy season	13/I/2016	59	L20	03�44'45.2"S 043�19'15.0"W	90	Middle
CICCAA00040	Nannostomus beckfordi�	Freshwater	dry season	27/X/2015	10	L20	03�44'45.2"S 043�19'15.0"W	90	Middle
CICCAA00041	Copella arnoldi�	Freshwater	rainy season	22/I/2016	10	L35	03�29'1.01"S 043�33'39.5"W	92	Middle
CICCAA00042	Megalechis thoracata�	Freshwater	rainy season	13/I/2016	2	L20	03�44'45.2"S 043�19'15.0"W	90	Middle
CICCAA00043	Nannostomus beckfordi�	Freshwater	rainy season	13/I/2016	1	L20	03�44'45.2"S 043�19'15.0"W	90	Middle
CICCAA00044	Synbranchus marmoratus�	Freshwater and Estuary	rainy season	02/IV/2016	1	L20	03�44'45.2"S 043�19'15.0"W	90	Middle
CICCAA00045	Megalechis thoracata�	Freshwater	rainy season	02/IV/2016	1	L20	03�44'45.2"S 043�19'15.0"W	90	Middle
CICCAA00046	Cichlasoma zarskei	Freshwater	rainy season	02/IV/2016	1	L20	03�44'45.2"S 043�19'15.0"W	90	Middle
CICCAA00071	Nannostomus beckfordi�	Freshwater	rainy season	02/IV/2016	58	L20	03�44'45.2"S 043�19'15.0"W	90	Middle
CICCAA00072	Copella arnoldi�	Freshwater	rainy season	02/IV/2016	1	L20	03�44'45.2"S 043�19'15.0"W	90	Middle
CICCAA00073	Anablepsoides vieirai	Freshwater	rainy season	02/IV/2016	5	L20	03�44'45.2"S 043�19'15.0"W	90	Middle
CICCAA00074	Nannostomus beckfordi�	Freshwater	rainy season	02/IV/2016	14	L20	03�44'45.2"S 043�19'15.0"W	90	Middle
CICCAA00075	Anablepsoides vieirai	Freshwater	rainy season	02/IV/2016	7	L20	03�44'45.2"S 043�19'15.0"W	90	Middle
CICCAA00076	Copella arnoldi�	Freshwater	rainy season	02/IV/2016	10	L20	03�44'45.2"S 043�19'15.0"W	90	Middle
CICCAA00077	Copella arnoldi�	Freshwater	rainy season	02/IV/2016	1	L20	03�44'45.2"S 043�19'15.0"W	90	Middle
CICCAA00078	Apistogramma piauiensis�	Freshwater	rainy season	02/IV/2016	1	L20	03�44'45.2"S 043�19'15.0"W	90	Middle
CICCAA00079	Megalechis thoracata�	Freshwater	rainy season	02/IV/2016	1	L20	03�44'45.2"S 043�19'15.0"W	90	Middle
CICCAA00080	Anablepsoides vieirai	Freshwater	rainy season	02/IV/2016	1	L20	03�44'45.2"S 043�19'15.0"W	90	Middle
CICCAA00081	Copella arnoldi�	Freshwater	rainy season	02/IV/2016	1	L20	03�44'45.2"S 043�19'15.0"W	90	Middle
CICCAA00082	Nannostomus beckfordi�	Freshwater	rainy season	02/IV/2016	2	L20	03�44'45.2"S 043�19'15.0"W	90	Middle
CICCAA00083	Anablepsoides vieirai	Freshwater	rainy season	02/IV/2016	2	L20	03�44'45.2"S 043�19'15.0"W	90	Middle
CICCAA00084	Megalechis thoracata�	Freshwater	rainy season	02/IV/2016	1	L20	03�44'45.2"S 043�19'15.0"W	90	Middle
CICCAA00085	Nannostomus beckfordi�	Freshwater	rainy season	02/IV/2016	3	L20	03�44'45.2"S 043�19'15.0"W	90	Middle
CICCAA00089	Hyphessobrycon piorskii	Freshwater	rainy season	02/IV/2016	1	L20	03�44'45.2"S 043�19'15.0"W	90	Middle
CICCAA00117	Cichlasoma zarskei	Freshwater	rainy season	13/IV/2016	1	L20	03�44'45.2"S 043�19'15.0"W	90	Middle
CICCAA00120	Copella arnoldi�	Freshwater	rainy season	13/IV/2016	2	L20	03�44'45.2"S 043�19'15.0"W	90	Middle
CICCAA00122	Apistogramma piauiensis�	Freshwater	rainy season	13/IV/2016	1	L20	03�44'45.2"S 043�19'15.0"W	90	Middle
CICCAA00123	Nannostomus beckfordi�	Freshwater	rainy season	13/IV/2016	5	L20	03�44'45.2"S 043�19'15.0"W	90	Middle
CICCAA00124	Megalechis thoracata�	Freshwater	rainy season	13/IV/2016	2	L20	03�44'45.2"S 043�19'15.0"W	90	Middle
CICCAA00127	Anablepsoides vieirai	Freshwater	rainy season	13/IV/2016	2	L20	03�44'45.2"S 043�19'15.0"W	90	Middle
CICCAA00128	Crenicichla brasiliensis	Freshwater	rainy season	13/IV/2016	2	L20	03�44'45.2"S 043�19'15.0"W	90	Middle
CICCAA00129	Hoplias malabaricus	Freshwater	rainy season	13/IV/2016	2	L20	03�44'45.2"S 043�19'15.0"W	90	Middle
CICCAA00175	Hoplias malabaricus	Freshwater	rainy season	13/IV/2016	1	L20	03�44'45.2"S 043�19'15.0"W	90	Middle
CICCAA00176	Apistogramma piauiensis�	Freshwater	rainy season	13/IV/2016	5	L20	03�44'45.2"S 043�19'15.0"W	90	Middle
CICCAA00177	Megalechis thoracata�	Freshwater	rainy season	13/IV/2016	2	L20	03�44'45.2"S 043�19'15.0"W	90	Middle
CICCAA00179	Copella arnoldi�	Freshwater	dry season	11/VII/2016	1	L20	03�44'45.2"S 043�19'15.0"W	90	Middle
CICCAA00180	Copella arnoldi�	Freshwater	rainy season	13/IV/2016	11	L20	03�44'45.2"S 043�19'15.0"W	90	Middle
CICCAA00181	Nannostomus beckfordi�	Freshwater	rainy season	13/IV/2016	93	L20	03�44'45.2"S 043�19'15.0"W	90	Middle
CICCAA00182	Anablepsoides vieirai	Freshwater	rainy season	13/IV/2016	11	L20	03�44'45.2"S 043�19'15.0"W	90	Middle
CICCAA00187	Poecilia sarrafae	Freshwater	rainy season	14/V/2016	3	L21	03�44'57.4"S 043�20'24.0"W	66	Middle
CICCAA00188	Anablepsoides vieirai	Freshwater	rainy season	14/V/2016	3	L21	03�44'57.4"S 043�20'24.0"W	66	Middle
CICCAA00196	Apistogramma piauiensis�	Freshwater	rainy season	14/V/2016	4	L21	03�44'57.4"S 043�20'24.0"W	66	Middle
CICCAA00197	Anablepsoides vieirai	Freshwater	rainy season	14/V/2016	6	L22	03�44'27.2"S 043�19'36.5"W	85	Middle
CICCAA00198	Crenicichla brasiliensis	Freshwater	rainy season	14/V/2016	2	L21	03�44'57.4"S 043�20'24.0"W	66	Middle
CICCAA00199	Poecilia sarrafae	Freshwater	rainy season	14/V/2016	15	L21	03�44'57.4"S 043�20'24.0"W	66	Middle
CICCAA00200	Nannostomus beckfordi�	Freshwater	rainy season	14/V/2016	21	L21	03�44'57.4"S 043�20'24.0"W	66	Middle
CICCAA00201	Nannostomus beckfordi�	Freshwater	rainy season	14/V/2016	25	L22	03�44'27.2"S 043�19'36.5"W	85	Middle
CICCAA00204	Nannostomus beckfordi�	Freshwater	dry season	11/VII/2016	109	L20	03�44'45.2"S 043�19'15.0"W	90	Middle
CICCAA00205	Anablepsoides vieirai	Freshwater	dry season	11/VII/2016	11	L20	03�44'45.2"S 043�19'15.0"W	90	Middle
CICCAA00206	Apistogramma piauiensis�	Freshwater	dry season	11/VII/2016	6	L20	03�44'45.2"S 043�19'15.0"W	90	Middle
CICCAA00207	Cichlasoma zarskei	Freshwater	dry season	11/VII/2016	1	L20	03�44'45.2"S 043�19'15.0"W	90	Middle
CICCAA00211	Gasteropelecus sternicla	Freshwater	dry season	21/IX/2010	2	L31	03�50'15.5"S 043�19'41.1"W	41	Middle
CICCAA00218	Curimatopsis aff. cryptica	Freshwater	dry season	27/X/2015	2	L20	03�44'45.2"S 043�19'15.0"W	90	Middle
CICCAA00219	Curimatopsis aff. cryptica	Freshwater	rainy season	02/IV/2016	3	L20	03�44'45.2"S 043�19'15.0"W	90	Middle
CICCAA00220	Curimatopsis aff. cryptica	Freshwater	rainy season	02/IV/2016	2	L20	03�44'45.2"S 043�19'15.0"W	90	Middle
CICCAA00221	Curimatopsis aff. cryptica	Freshwater	rainy season	02/IV/2016	3	L20	03�44'45.2"S 043�19'15.0"W	90	Middle
CICCAA00222	Curimatopsis aff. cryptica	Freshwater	rainy season	13/I/2016	4	L20	03�44'45.2"S 043�19'15.0"W	90	Middle
CICCAA00223	Curimatopsis aff. cryptica	Freshwater	rainy season	13/IV/2016	50	L20	03�44'45.2"S 043�19'15.0"W	90	Middle
CICCAA00224	Curimatopsis aff. cryptica	Freshwater	dry season	11/VII/2016	70	L20	03�44'45.2"S 043�19'15.0"W	90	Middle
CICCAA00225	Curimatopsis aff. cryptica	Freshwater	dry season	11/VII/2016	79	L20	03�44'45.2"S 043�19'15.0"W	90	Middle
CICCAA00226	Curimatopsis aff. cryptica	Freshwater	rainy season	13/IV/2016	4	L20	03�44'45.2"S 043�19'15.0"W	90	Middle
CICCAA00227	Synbranchus marmoratus�	Freshwater and Estuary	dry season	02/VIII/2016	1	L20	03�44'45.2"S 043�19'15.0"W	90	Middle
CICCAA00228	Nannostomus beckfordi�	Freshwater	dry season	02/VIII/2016	24	L20	03�44'45.2"S 043�19'15.0"W	90	Middle
CICCAA00229	Apistogramma piauiensis�	Freshwater	dry season	02/VIII/2016	70	L20	03�44'45.2"S 043�19'15.0"W	90	Middle
CICCAA00230	Anablepsoides vieirai	Freshwater	dry season	02/VIII/2016	22	L20	03�44'45.2"S 043�19'15.0"W	90	Middle
CICCAA00231	Copella arnoldi�	Freshwater	dry season	02/VIII/2016	2	L20	03�44'45.2"S 043�19'15.0"W	90	Middle
CICCAA00232	Crenicichla brasiliensis	Freshwater	dry season	02/VIII/2016	1	L20	03�44'45.2"S 043�19'15.0"W	90	Middle
CICCAA00233	Cichlasoma zarskei	Freshwater	dry season	02/VIII/2016	2	L20	03�44'45.2"S 043�19'15.0"W	90	Middle
CICCAA00234	Hoplias malabaricus	Freshwater	dry season	02/VIII/2016	1	L20	03�44'45.2"S 043�19'15.0"W	90	Middle
CICCAA00235	Curimatopsis aff. cryptica	Freshwater	dry season	02/VIII/2016	42	L20	03�44'45.2"S 043�19'15.0"W	90	Middle
CICCAA00236	Cichlasoma zarskei	Freshwater	dry season	02/VIII/2016	8	L20	03�44'45.2"S 043�19'15.0"W	90	Middle
CICCAA00237	Megalechis thoracata�	Freshwater	dry season	02/VIII/2016	1	L20	03�44'45.2"S 043�19'15.0"W	90	Middle
CICCAA00240	Curimatopsis aff. cryptica	Freshwater	rainy season	13/I/2016	3	L20	03�44'45.2"S 043�19'15.0"W	90	Middle
CICCAA00415	Hemigrammus sp.1 sensu Oliveira et al. 2020	Freshwater	dry season	02/VIII/2016	14	L20	03�44'45.2"S 043�19'15.0"W	90	Middle
CICCAA00416	Hemigrammus sp.1 sensu Oliveira et al. 2020	Freshwater	dry season	27/X/2015	1	L20	03�44'45.2"S 043�19'15.0"W	90	Middle
CICCAA00417	Hemigrammus sp.1 sensu Oliveira et al. 2020	Freshwater	rainy season	13/IV/2016	31	L20	03�44'45.2"S 043�19'15.0"W	90	Middle
CICCAA00418	Hemigrammus sp.1 sensu Oliveira et al. 2020	Freshwater	dry season	27/X/2015	6	L20	03�44'45.2"S 043�19'15.0"W	90	Middle
CICCAA00419	Hemigrammus sp.1 sensu Oliveira et al. 2020	Freshwater	rainy season	13/IV/2016	4	L20	03�44'45.2"S 043�19'15.0"W	90	Middle
CICCAA00420	Curimatopsis aff. cryptica	Freshwater	rainy season	02/IV/2016	1	L20	03�44'45.2"S 043�19'15.0"W	90	Middle
CICCAA00421	Hemigrammus sp.1 sensu Oliveira et al. 2020	Freshwater	rainy season	13/I/2016	4	L20	03�44'45.2"S 043�19'15.0"W	90	Middle
CICCAA00422	Hemigrammus sp.1 sensu Oliveira et al. 2020	Freshwater	rainy season	13/I/2016	6	L20	03�44'45.2"S 043�19'15.0"W	90	Middle
CICCAA00423	Hemigrammus sp.1 sensu Oliveira et al. 2020	Freshwater	rainy season	13/I/2016	13	L20	03�44'45.2"S 043�19'15.0"W	90	Middle
CICCAA00424	Hemigrammus sp.1 sensu Oliveira et al. 2020	Freshwater	rainy season	02/IV/2016	3	L20	03�44'45.2"S 043�19'15.0"W	90	Middle
CICCAA00425	Hemigrammus sp.1 sensu Oliveira et al. 2020	Freshwater	rainy season	02/IV/2016	24	L20	03�44'45.2"S 043�19'15.0"W	90	Middle
CICCAA00426	Hemigrammus sp.1 sensu Oliveira et al. 2020	Freshwater	dry season	11/VII/2016	50	L20	03�44'45.2"S 043�19'15.0"W	90	Middle
CICCAA00427	Hemigrammus sp.1 sensu Oliveira et al. 2020	Freshwater	rainy season	02/IV/2016	1	L20	03�44'45.2"S 043�19'15.0"W	90	Middle
CICCAA00428	Hemigrammus sp.1 sensu Oliveira et al. 2020	Freshwater	rainy season	14/V/2016	3	L20	03�44'45.2"S 043�19'15.0"W	90	Middle
CICCAA00429	Cichlasoma zarskei	Freshwater	rainy season	05/II/2017	2	L03	03�40'53.04"S 043�7'23.0"W	76	Middle
CICCAA00430	Hyphessobrycon piorskii	Freshwater	rainy season	05/II/2017	15	L03	03�40'53.04"S 043�7'23.0"W	76	Middle
CICCAA00431	Hyphessobrycon piorskii	Freshwater	rainy season	05/II/2017	21	L03	03�40'53.04"S 043�7'23.0"W	76	Middle
CICCAA00432	Hemigrammus sp.1 sensu Oliveira et al. 2020	Freshwater	rainy season	05/II/2017	21	L01	03�40'15.28"S 043�07'9.7"W	81	Middle
CICCAA00433	Hemigrammus sp.1 sensu Oliveira et al. 2020	Freshwater	rainy season	05/II/2017	14	L03	03�40'53.04"S 043�7'23.0"W	76	Middle
CICCAA00434	Nannostomus beckfordi�	Freshwater	rainy season	05/II/2017	5	L01	03�40'15.28"S 043�07'9.7"W	81	Middle
CICCAA00435	Nannostomus beckfordi�	Freshwater	rainy season	05/II/2017	5	L03	03�40'53.04"S 043�7'23.0"W	76	Middle
CICCAA00436	Apistogramma piauiensis�	Freshwater	rainy season	05/II/2017	1	L01	03�40'15.28"S 043�07'9.7"W	81	Middle
CICCAA00437	Apistogramma piauiensis�	Freshwater	rainy season	15/I/2017	1	L03	03�40'53.04"S 043�7'23.0"W	76	Middle
CICCAA00563	Anablepsoides vieirai	Freshwater	dry season	23/XII/2016	15	L20	03�44'45.2"S 043�19'15.0"W	90	Middle
CICCAA00564	Apistogramma piauiensis�	Freshwater	dry season	23/XII/2016	36	L20	03�44'45.2"S 043�19'15.0"W	90	Middle
CICCAA00565	Nannostomus beckfordi�	Freshwater	dry season	23/XII/2016	132	L20	03�44'45.2"S 043�19'15.0"W	90	Middle
CICCAA00566	Hemigrammus sp.1 sensu Oliveira et al. 2020	Freshwater	dry season	23/XII/2016	48	L20	03�44'45.2"S 043�19'15.0"W	90	Middle
CICCAA00567	Hoplias malabaricus	Freshwater	dry season	23/XII/2016	5	L20	03�44'45.2"S 043�19'15.0"W	90	Middle
CICCAA00568	Curimatopsis aff. cryptica	Freshwater	dry season	23/XII/2016	25	L20	03�44'45.2"S 043�19'15.0"W	90	Middle
CICCAA00569	Copella arnoldi�	Freshwater	dry season	23/XII/2016	3	L20	03�44'45.2"S 043�19'15.0"W	90	Middle
CICCAA00570	Megalechis thoracata�	Freshwater	dry season	23/XII/2016	1	L20	03�44'45.2"S 043�19'15.0"W	90	Middle
CICCAA00637	Apistogramma piauiensis�	Freshwater	dry season	24/X/2014	4	L13	03�51'18.7"S 043�17'14.4"W	47	Middle
CICCAA00639	Apistogramma piauiensis�	Freshwater	rainy season	24/V/2014	19	L24	03�45'7.42"S 043�20'4.05"W	68	Middle
CICCAA00640	Apistogramma piauiensis�	Freshwater	dry season	20/VIII/2014	12	L20	03�44'45.2"S 043�19'15.0"W	90	Middle
CICCAA00645	Apistogramma piauiensis�	Freshwater	dry season	17/X/2016	4	L20	03�44'45.2"S 043�19'15.0"W	90	Middle
CICCAA00646	Cichlasoma zarskei	Freshwater	rainy season	17/II/2017	10	L20	03�44'45.2"S 043�19'15.0"W	90	Middle
CICCAA00647	Cichlasoma zarskei	Freshwater	dry season	17/X/2016	10	L20	03�44'45.2"S 043�19'15.0"W	90	Middle
CICCAA00648	Crenicichla brasiliensis	Freshwater	rainy season	17/II/2017	16	L20	03�44'45.2"S 043�19'15.0"W	90	Middle
CICCAA00649	Hemigrammus sp.1 sensu Oliveira et al. 2020	Freshwater	rainy season	22/I/2016	3	L35	03�29'1.01"S 043�33'39.5"W	92	Middle
CICCAA00650	Hoplias malabaricus	Freshwater	dry season	17/X/2016	2	L20	03�44'45.2"S 043�19'15.0"W	90	Middle
CICCAA00651	Anablepsoides vieirai	Freshwater	dry season	17/X/2016	4	L20	03�44'45.2"S 043�19'15.0"W	90	Middle
CICCAA00652	Nannostomus beckfordi�	Freshwater	dry season	17/X/2016	178	L20	03�44'45.2"S 043�19'15.0"W	90	Middle
CICCAA00653	Curimatopsis aff. cryptica	Freshwater	dry season	17/X/2016	37	L20	03�44'45.2"S 043�19'15.0"W	90	Middle
CICCAA00654	Hemigrammus sp.1 sensu Oliveira et al. 2020	Freshwater	dry season	17/X/2016	20	L20	03�44'45.2"S 043�19'15.0"W	90	Middle
CICCAA00655	Curimatopsis aff. cryptica	Freshwater	rainy season	17/II/2017	4	L20	03�44'45.2"S 043�19'15.0"W	90	Middle
CICCAA00656	Apistogramma piauiensis�	Freshwater	rainy season	17/II/2017	14	L20	03�44'45.2"S 043�19'15.0"W	90	Middle
CICCAA00657	Hemigrammus sp.1 sensu Oliveira et al. 2020	Freshwater	rainy season	17/II/2017	12	L20	03�44'45.2"S 043�19'15.0"W	90	Middle
CICCAA00658	Nannostomus beckfordi�	Freshwater	rainy season	17/II/2017	75	L20	03�44'45.2"S 043�19'15.0"W	90	Middle
CICCAA00659	Megalechis thoracata�	Freshwater	rainy season	17/II/2017	1	L20	03�44'45.2"S 043�19'15.0"W	90	Middle
CICCAA00660	Hoplias malabaricus	Freshwater	rainy season	17/II/2017	1	L20	03�44'45.2"S 043�19'15.0"W	90	Middle
CICCAA00661	Anablepsoides vieirai	Freshwater	rainy season	17/II/2017	6	L20	03�44'45.2"S 043�19'15.0"W	90	Middle
CICCAA00662	Crenicichla brasiliensis	Freshwater	rainy season	22/I/2017	3	L26	03�34'0.40"S 043�19'0.40"W	45	Middle
CICCAA00663	Characidium sp.	Freshwater	rainy season	22/I/2017	2	L26	03�34'0.40"S 043�19'0.40"W	45	Middle
CICCAA00664	Hoplias malabaricus	Freshwater	rainy season	22/I/2017	3	L26	03�34'0.40"S 043�19'0.40"W	45	Middle
CICCAA00665	Hemigrammus sp.1 sensu Oliveira et al. 2020	Freshwater	rainy season	22/I/2017	2	L26	03�34'0.40"S 043�19'0.40"W	45	Middle
CICCAA00666	Poecilia sarrafae	Freshwater	rainy season	22/I/2017	27	L26	03�34'0.40"S 043�19'0.40"W	45	Middle
CICCAA00695	Hyphessobrycon piorskii	Freshwater	rainy season	05/II/2017	1	L01	03�40'15.28"S 043�07'9.7"W	81	Middle
CICCAA00696	Hyphessobrycon piorskii	Freshwater	rainy season	05/II/2017	15	L01	03�40'15.28"S 043�07'9.7"W	81	Middle
CICCAA00697	Hyphessobrycon piorskii	Freshwater	rainy season	05/II/2017	16	L01	03�40'15.28"S 043�07'9.7"W	81	Middle
CICCAA00698	Hyphessobrycon piorskii	Freshwater	rainy season	05/II/2017	6	L01	03�40'15.28"S 043�07'9.7"W	81	Middle
CICCAA00723	Curimatopsis aff. cryptica	Freshwater	rainy season	05/II/2017	6	L03	03�40'53.04"S 043�7'23.0"W	76	Middle
CICCAA00725	Hyphessobrycon piorskii	Freshwater	rainy season	05/II/2017	1	L01	03�40'15.28"S 043�07'9.7"W	81	Middle
CICCAA00741	Hemigrammus sp.1 sensu Oliveira et al. 2020	Freshwater	rainy season	29/IV/2017	4	L20	03�44'45.2"S 043�19'15.0"W	90	Middle
CICCAA00742	Cichlasoma zarskei	Freshwater	rainy season	29/IV/2017	8	L20	03�44'45.2"S 043�19'15.0"W	90	Middle
CICCAA00743	Hoplias malabaricus	Freshwater	rainy season	29/IV/2017	3	L20	03�44'45.2"S 043�19'15.0"W	90	Middle
CICCAA00744	Apistogramma piauiensis�	Freshwater	rainy season	29/IV/2017	3	L20	03�44'45.2"S 043�19'15.0"W	90	Middle
CICCAA00745	Curimatopsis aff. cryptica	Freshwater	rainy season	29/IV/2017	6	L20	03�44'45.2"S 043�19'15.0"W	90	Middle
CICCAA00746	Nannostomus beckfordi�	Freshwater	rainy season	29/IV/2017	6	L20	03�44'45.2"S 043�19'15.0"W	90	Middle
CICCAA00747	Synbranchus marmoratus�	Freshwater and Estuary	rainy season	29/IV/2017	1	L20	03�44'45.2"S 043�19'15.0"W	90	Middle
CICCAA00750	Hyphessobrycon piorskii	Freshwater	rainy season	05/II/2017	9	L01	03�40'15.28"S 043�07'9.7"W	81	Middle
CICCAA00767	Curimatopsis aff. cryptica	Freshwater	dry season	VII/2016	1	L20	03�44'45.2"S 043�19'15.0"W	90	Middle
CICCAA00768	Curimatopsis aff. cryptica	Freshwater	dry season	VII/2016	1	L20	03�44'45.2"S 043�19'15.0"W	90	Middle
CICCAA00769	Curimatopsis aff. cryptica	Freshwater	dry season	VII/2016	1	L20	03�44'45.2"S 043�19'15.0"W	90	Middle
CICCAA00770	Curimatopsis aff. cryptica	Freshwater	dry season	VII/2016	1	L20	03�44'45.2"S 043�19'15.0"W	90	Middle
CICCAA00771	Curimatopsis aff. cryptica	Freshwater	dry season	VII/2016	1	L20	03�44'45.2"S 043�19'15.0"W	90	Middle
CICCAA00772	Curimatopsis aff. cryptica	Freshwater	dry season	VII/2016	1	L20	03�44'45.2"S 043�19'15.0"W	90	Middle
CICCAA00773	Curimatopsis aff. cryptica	Freshwater	dry season	VII/2016	2	L20	03�44'45.2"S 043�19'15.0"W	90	Middle
CICCAA00774	Curimatopsis aff. cryptica	Freshwater	dry season	VII/2016	1	L20	03�44'45.2"S 043�19'15.0"W	90	Middle
CICCAA00775	Curimatopsis aff. cryptica	Freshwater	dry season	VII/2016	3	L20	03�44'45.2"S 043�19'15.0"W	90	Middle
CICCAA00776	Curimatopsis aff. cryptica	Freshwater	dry season	VII/2016	2	L20	03�44'45.2"S 043�19'15.0"W	90	Middle
CICCAA00777	Curimatopsis aff. cryptica	Freshwater	dry season	VII/2016	3	L20	03�44'45.2"S 043�19'15.0"W	90	Middle
CICCAA00783	Copella arnoldi�	Freshwater	rainy season	29/IV/2017	1	L20	03�44'45.2"S 043�19'15.0"W	90	Middle
CICCAA00784	Crenicichla brasiliensis	Freshwater	rainy season	29/IV/2017	1	L20	03�44'45.2"S 043�19'15.0"W	90	Middle
CICCAA00785	Nannostomus beckfordi�	Freshwater	rainy season	29/IV/2017	130	L20	03�44'45.2"S 043�19'15.0"W	90	Middle
CICCAA00786	Curimatopsis aff. cryptica	Freshwater	rainy season	29/IV/2017	15	L20	03�44'45.2"S 043�19'15.0"W	90	Middle
CICCAA00787	Hoplias malabaricus	Freshwater	rainy season	29/IV/2017	3	L20	03�44'45.2"S 043�19'15.0"W	90	Middle
CICCAA00788	Anablepsoides vieirai	Freshwater	rainy season	29/IV/2017	26	L20	03�44'45.2"S 043�19'15.0"W	90	Middle
CICCAA00789	Apistogramma piauiensis�	Freshwater	rainy season	29/IV/2017	18	L20	03�44'45.2"S 043�19'15.0"W	90	Middle
CICCAA00790	Hemigrammus sp.1 sensu Oliveira et al. 2020	Freshwater	rainy season	29/IV/2017	40	L20	03�44'45.2"S 043�19'15.0"W	90	Middle
CICCAA00791	Cichlasoma zarskei	Freshwater	rainy season	29/IV/2017	6	L20	03�44'45.2"S 043�19'15.0"W	90	Middle
CICCAA00879	Gymnotus carapo	Freshwater	dry season	15/VII/2017	1	L20	03�44'45.2"S 043�19'15.0"W	90	Middle
CICCAA00880	Apistogramma piauiensis�	Freshwater	dry season	15/VII/2017	13	L20	03�44'45.2"S 043�19'15.0"W	90	Middle
CICCAA00881	Hyphessobrycon piorskii	Freshwater	dry season	15/VII/2017	1	L20	03�44'45.2"S 043�19'15.0"W	90	Middle
CICCAA00882	Crenicichla brasiliensis	Freshwater	dry season	15/VII/2017	5	L20	03�44'45.2"S 043�19'15.0"W	90	Middle
CICCAA00883	Megalechis thoracata�	Freshwater	dry season	15/VII/2017	1	L20	03�44'45.2"S 043�19'15.0"W	90	Middle
CICCAA00884	Anablepsoides vieirai	Freshwater	dry season	15/VII/2017	27	L20	03�44'45.2"S 043�19'15.0"W	90	Middle
CICCAA00885	Cichlasoma zarskei	Freshwater	dry season	15/VII/2017	79	L20	03�44'45.2"S 043�19'15.0"W	90	Middle
CICCAA00886	Synbranchus marmoratus�	Freshwater and Estuary	dry season	15/VII/2017	9	L20	03�44'45.2"S 043�19'15.0"W	90	Middle
CICCAA00887	Hoplias malabaricus	Freshwater	dry season	15/VII/2017	3	L20	03�44'45.2"S 043�19'15.0"W	90	Middle
CICCAA00888	Curimatopsis aff. cryptica	Freshwater	dry season	15/VII/2017	169	L20	03�44'45.2"S 043�19'15.0"W	90	Middle
CICCAA00889	Hemigrammus sp.1 sensu Oliveira et al. 2020	Freshwater	dry season	15/VII/2017	534	L20	03�44'45.2"S 043�19'15.0"W	90	Middle
CICCAA00890	Nannostomus beckfordi�	Freshwater	dry season	15/VII/2017	920	L20	03�44'45.2"S 043�19'15.0"W	90	Middle
CICCAA00953	Nannostomus beckfordi�	Freshwater	dry season	15/VII/2017	210	L20	03�44'45.2"S 043�19'15.0"W	90	Middle
CICCAA01263	Hypoptopoma incognitum�	Freshwater	rainy season	19/IV/2013	3	L32	03�42'22.7"S 043�31'47.1"W	25	Middle
CICCAA01264	Poptella compressa	Freshwater	rainy season	19/IV/2013	5	L32	03�42'22.7"S 043�31'47.1"W	25	Middle
CICCAA01265	Corydoras julii	Freshwater	rainy season	29/I/2013	1	L31	03�50'15.5"S 043�19'41.1"W	41	Middle
CICCAA01266	Corydoras julii	Freshwater	rainy season	29/I/2013	1	L01	03�40'15.28"S 043�07'9.7"W	81	Middle
CICCAA01383	Hemigrammus sp.1 sensu Oliveira et al. 2020	Freshwater	dry season	20/VIII/2014	16	L20	03�44'45.2"S 043�19'15.0"W	90	Middle
CICCAA01443	Anablepsoides vieirai	Freshwater	dry season	20/VIII/2014	18	L20	03�44'45.2"S 043�19'15.0"W	90	Middle
CICCAA01444	Hyphessobrycon piorskii	Freshwater	dry season	20/VIII/2014	11	L20	03�44'45.2"S 043�19'15.0"W	90	Middle
CICCAA01446	Hyphessobrycon piorskii	Freshwater	rainy season	20/III/2015	17	L21	03�44'57.4"S 043�20'24.0"W	66	Middle
CICCAA01450	Curimatopsis aff. cryptica	Freshwater	dry season	20/VIII/2014	18	L20	03�44'45.2"S 043�19'15.0"W	90	Middle
CICCAA01452	Cichlasoma zarskei	Freshwater	dry season	20/VIII/2014	3	L20	03�44'45.2"S 043�19'15.0"W	90	Middle
CICCAA01453	Nannostomus beckfordi�	Freshwater	dry season	20/VII/2014	126	L20	03�44'45.2"S 043�19'15.0"W	90	Middle
CICCAA01502	Hemigrammus sp.1 sensu Oliveira et al. 2020	Freshwater	rainy season	22/I/2016	4	L35	03�29'1.01"S 043�33'39.5"W	92	Middle
CICCAA01549	Nannostomus beckfordi�	Freshwater	dry season	II/XI/2017	965	L20	03�44'45.2"S 043�19'15.0"W	90	Middle
CICCAA01550	Curimatopsis aff. cryptica	Freshwater	dry season	II/XI/2017	318	L20	03�44'45.2"S 043�19'15.0"W	90	Middle
CICCAA01551	Hemigrammus sp.1 sensu Oliveira et al. 2020	Freshwater	dry season	II/XI/2017	419	L20	03�44'45.2"S 043�19'15.0"W	90	Middle
CICCAA01552	Hoplias malabaricus	Freshwater	dry season	II/XI/2017	2	L20	03�44'45.2"S 043�19'15.0"W	90	Middle
CICCAA01553	Cichlasoma zarskei	Freshwater	dry season	II/XI/2017	24	L20	03�44'45.2"S 043�19'15.0"W	90	Middle
CICCAA01554	Apistogramma piauiensis�	Freshwater	dry season	II/XI/2017	49	L20	03�44'45.2"S 043�19'15.0"W	90	Middle
CICCAA01555	Crenicichla brasiliensis	Freshwater	dry season	II/XI/2017	11	L20	03�44'45.2"S 043�19'15.0"W	90	Middle
CICCAA01556	Anablepsoides vieirai	Freshwater	dry season	II/XI/2017	9	L20	03�44'45.2"S 043�19'15.0"W	90	Middle
CICCAA01557	Megalechis thoracata�	Freshwater	dry season	II/XI/2017	4	L20	03�44'45.2"S 043�19'15.0"W	90	Middle
CICCAA01558	Gymnotus carapo	Freshwater	dry season	II/XI/2017	1	L20	03�44'45.2"S 043�19'15.0"W	90	Middle
CICCAA01559	Copella arnoldi�	Freshwater	dry season	II/XI/2017	6	L20	03�44'45.2"S 043�19'15.0"W	90	Middle
CICCAA01562	Apistogramma piauiensis�	Freshwater	dry season	19/IX/2017	1	L23	03�44'56.5"S 043�19'55.8"W	74	Middle
CICCAA01563	Hyphessobrycon piorskii	Freshwater	dry season	19/IX/2017	1	L23	03�44'56.5"S 043�19'55.8"W	74	Middle
CICCAA01564	Hoplias malabaricus	Freshwater	dry season	19/IX/2017	4	L23	03�44'56.5"S 043�19'55.8"W	74	Middle
CICCAA01565	Curimatopsis aff. cryptica	Freshwater	dry season	19/IX/2017	22	L23	03�44'56.5"S 043�19'55.8"W	74	Middle
CICCAA01566	Crenicichla brasiliensis	Freshwater	dry season	19/IX/2017	49	L23	03�44'56.5"S 043�19'55.8"W	74	Middle
CICCAA01567	Cichlasoma zarskei	Freshwater	dry season	19/IX/2017	68	L23	03�44'56.5"S 043�19'55.8"W	74	Middle
CICCAA01568	Nannostomus beckfordi�	Freshwater	dry season	19/IX/2017	565	L23	03�44'56.5"S 043�19'55.8"W	74	Middle
CICCAA01569	Nannostomus beckfordi�	Freshwater	dry season	11/XI/2017	200	L20	03�44'45.2"S 043�19'15.0"W	90	Middle
CICCAA01654	Hyphessobrycon piorskii	Freshwater	rainy season	17/I/2018	1	L01	03�40'15.28"S 043�07'9.7"W	81	Middle
CICCAA01941	Hemigrammus sp.1 sensu Oliveira et al. 2020	Freshwater	rainy season	02/IV/2016	6	L20	03�44'45.2"S 043�19'15.0"W	90	Middle
CICCAA01996	Hyphessobrycon piorskii	Freshwater	rainy season	17//I/2016	16	L01	03�40'15.28"S 043�07'9.7"W	81	Middle
CICCAA02009	Synbranchus marmoratus�	Freshwater and Estuary	rainy season	15/I/2018	2	L20	03�44'45.2"S 043�19'15.0"W	90	Middle
CICCAA02010	Crenicichla brasiliensis	Freshwater	rainy season	15/I/2018	3	L20	03�44'45.2"S 043�19'15.0"W	90	Middle
CICCAA02011	Anablepsoides vieirai	Freshwater	rainy season	15/I/2018	131	L20	03�44'45.2"S 043�19'15.0"W	90	Middle
CICCAA02014	Curimatopsis aff. cryptica	Freshwater	rainy season	15/I/2018	96	L20	03�44'45.2"S 043�19'15.0"W	90	Middle
CICCAA02015	Megalechis thoracata�	Freshwater	rainy season	15/I/2018	10	L20	03�44'45.2"S 043�19'15.0"W	90	Middle
CICCAA02016	Apistogramma piauiensis�	Freshwater	rainy season	15/I/2018	82	L20	03�44'45.2"S 043�19'15.0"W	90	Middle
CICCAA02017	Cichlasoma zarskei	Freshwater	rainy season	15/I/2018	34	L20	03�44'45.2"S 043�19'15.0"W	90	Middle
CICCAA02018	Nannostomus beckfordi�	Freshwater	rainy season	15/I/2018	500	L20	03�44'45.2"S 043�19'15.0"W	90	Middle
CICCAA02019	Hoplias malabaricus	Freshwater	rainy season	15/I/2018	3	L20	03�44'45.2"S 043�19'15.0"W	90	Middle
CICCAA02021	Brachyhypopomus sp.	Freshwater	rainy season	17/I/2018	1	L01	03�40'15.28"S 043�07'9.7"W	81	Middle
CICCAA02022	Cichlasoma zarskei	Freshwater	rainy season	17/I/2018	2	L01	03�40'15.28"S 043�07'9.7"W	81	Middle
CICCAA02023	Gymnotus carapo	Freshwater	rainy season	17/I/2018	1	L01	03�40'15.28"S 043�07'9.7"W	81	Middle
CICCAA02024	Bryconops aff. affinis	Freshwater	rainy season	17/I/2018	2	L01	03�40'15.28"S 043�07'9.7"W	81	Middle
CICCAA02025	Nannostomus beckfordi�	Freshwater	rainy season	17/I/2018	2	L01	03�40'15.28"S 043�07'9.7"W	81	Middle
CICCAA02026	Apistogramma piauiensis�	Freshwater	rainy season	17/I/2018	1	L01	03�40'15.28"S 043�07'9.7"W	81	Middle
CICCAA02027	Rhamdia quelen�	Freshwater	rainy season	17/I/2018	1	L01	03�40'15.28"S 043�07'9.7"W	81	Middle
CICCAA02028	Curimatopsis aff. cryptica	Freshwater	rainy season	17/I/2018	15	L01	03�40'15.28"S 043�07'9.7"W	81	Middle
CICCAA02029	Moenkhausia oligolepis�	Freshwater	rainy season	17/I/2018	1	L01	03�40'15.28"S 043�07'9.7"W	81	Middle
CICCAA02147	Hyphessobrycon piorskii	Freshwater	dry season	19/IX/2017	1	L23	03�44'56.5"S 043�19'55.8"W	74	Middle
CICCAA02149	Hemigrammus sp.2 sensu Oliveira et al. 2020	Freshwater	dry season	19/IX/2017	8	L23	03�44'56.5"S 043�19'55.8"W	74	Middle
CICCAA02345	Aphyocharax sp.	Freshwater	dry season	23/IX/2018	4	L32	03�42'22.7"S 043�31'47.1"W	25	Middle
CICCAA02391	Knodus guajajara	Freshwater	dry season	23/IX/2018	3	L32	03�42'22.7"S 043�31'47.1"W	25	Middle
CICCAA02419	Curimatopsis aff. cryptica	Freshwater	dry season	26/X/2019	1	L21	03�44'57.4"S 043�20'24.0"W	66	Middle
CICCAA02420	Crenicichla brasiliensis	Freshwater	dry season	26/X/2019	4	L21	03�44'57.4"S 043�20'24.0"W	66	Middle
CICCAA02421	Hyphessobrycon piorskii	Freshwater	dry season	26/X/2019	3	L21	03�44'57.4"S 043�20'24.0"W	66	Middle
CICCAA02422	Hoplias malabaricus	Freshwater	dry season	26/X/2019	1	L21	03�44'57.4"S 043�20'24.0"W	66	Middle
CICCAA02423	Apistogramma piauiensis�	Freshwater	dry season	26/X/2019	1	L21	03�44'57.4"S 043�20'24.0"W	66	Middle
CICCAA02424	Bryconops aff. affinis	Freshwater	dry season	19/X/2019	17	L01	03�40'15.28"S 043�07'9.7"W	81	Middle
CICCAA02425	Satanoperca jurupari	Freshwater	dry season	19/X/2019	2	L01	03�40'15.28"S 043�07'9.7"W	81	Middle
CICCAA02426	Moenkhausia sp.	Freshwater	dry season	19/X/2019	29	L01	03�40'15.28"S 043�07'9.7"W	81	Middle
CICCAA02427	Apistogramma piauiensis�	Freshwater	dry season	19/X/2019	2	L01	03�40'15.28"S 043�07'9.7"W	81	Middle
CICCAA02428	Imparfinis sp.	Freshwater	dry season	19/X/2019	28	L01	03�40'15.28"S 043�07'9.7"W	81	Middle
CICCAA02429	Aequidens tetramerus	Freshwater	dry season	19/X/2019	1	L01	03�40'15.28"S 043�07'9.7"W	81	Middle
CICCAA02430	Corydoras julii	Freshwater	dry season	19/X/2019	29	L01	03�40'15.28"S 043�07'9.7"W	81	Middle
CICCAA02431	Ituglanis�cf. amazonicus�	Freshwater	dry season	19/X/2019	100	L01	03�40'15.28"S 043�07'9.7"W	81	Middle
CICCAA02432	Knodus guajajara	Freshwater	dry season	26/X/2019	2	L21	03�44'57.4"S 043�20'24.0"W	66	Middle
CICCAA02445	Crenicichla brasiliensis	Freshwater	rainy season	10/I/2020	2	L21	03�44'57.4"S 043�20'24.0"W	66	Middle
CICCAA02446	Apistogramma piauiensis�	Freshwater	rainy season	10/I/2020	1	L21	03�44'57.4"S 043�20'24.0"W	66	Middle
CICCAA02447	Cichlasoma zarskei	Freshwater	rainy season	10/I/2020	2	L21	03�44'57.4"S 043�20'24.0"W	66	Middle
CICCAA02448	Brachyhypopomus sp.	Freshwater	rainy season	10/I/2020	2	L21	03�44'57.4"S 043�20'24.0"W	66	Middle
CICCAA02449	Poecilia sarrafae	Freshwater	rainy season	10/I/2020	10	L21	03�44'57.4"S 043�20'24.0"W	66	Middle
CICCAA02450	Cichlasoma zarskei	Freshwater	dry season	5/X/2019	6	L23	03�44'56.5"S 043�19'55.8"W	74	Middle
CICCAA02451	Nannostomus beckfordi�	Freshwater	dry season	5/X/2019	20	L23	03�44'56.5"S 043�19'55.8"W	74	Middle
CICCAA02452	Hemigrammus sp.1 sensu Oliveira et al. 2020	Freshwater	dry season	5/X/2019	3	L23	03�44'56.5"S 043�19'55.8"W	74	Middle
CICCAA02453	Nannostomus beckfordi�	Freshwater	dry season	15/XI/2019	216	L20	03�44'45.2"S 043�19'15.0"W	90	Middle
CICCAA02456	Megalechis thoracata�	Freshwater	rainy season	10/I/2020	1	L21	03�44'57.4"S 043�20'24.0"W	66	Middle
CICCAA02457	Brachyhypopomus sp.	Freshwater	rainy season	10/I/2020	1	L21	03�44'57.4"S 043�20'24.0"W	66	Middle
CICCAA02458	Hoplias malabaricus	Freshwater	rainy season	10/I/2020	1	L21	03�44'57.4"S 043�20'24.0"W	66	Middle
CICCAA02464	Crenicichla brasiliensis	Freshwater	rainy season	10/I/2020	6	L21	03�44'57.4"S 043�20'24.0"W	66	Middle
CICCAA02465	Hyphessobrycon piorskii	Freshwater	rainy season	10/I/2020	15	L21	03�44'57.4"S 043�20'24.0"W	66	Middle
CICCAA02466	Knodus guajajara	Freshwater	rainy season	10/I/2020	4	L21	03�44'57.4"S 043�20'24.0"W	66	Middle
CICCAA02467	Cichlasoma zarskei	Freshwater	dry season	28/IX/019	2	L20	03�44'45.2"S 043�19'15.0"W	90	Middle
CICCAA02480	Nannostomus beckfordi�	Freshwater	dry season	05/X/2019	500	L23	03�44'56.5"S 043�19'55.8"W	74	Middle
CICCAA02504	Cichlasoma zarskei	Freshwater	rainy season	08/II/2020	6	L24	03�45'7.42"S 043�20'4.05"W	68	Middle
CICCAA02505	Steindachnerina notonota	Freshwater	rainy season	08/II/2020	6	L24	03�45'7.42"S 043�20'4.05"W	68	Middle
CICCAA02506	Poecilia sarrafae	Freshwater	rainy season	08/II/2020	45	L24	03�45'7.42"S 043�20'4.05"W	68	Middle
CICCAA02507	Hemigrammus sp.1 sensu Oliveira et al. 2020	Freshwater	rainy season	08/II/2020	49	L24	03�45'7.42"S 043�20'4.05"W	68	Middle
CICCAA02508	Nannostomus beckfordi�	Freshwater	rainy season	08/II/2020	84	L24	03�45'7.42"S 043�20'4.05"W	68	Middle
CICCAA02512	Hoplerythrinus unitaeniatus	Freshwater	rainy season	11/II/2020	1	L21	03�44'57.4"S 043�20'24.0"W	66	Middle
CICCAA02513	Hemigrammus sp.1 sensu Oliveira et al. 2020	Freshwater	rainy season	11/II/2020	15	L21	03�44'57.4"S 043�20'24.0"W	66	Middle
CICCAA02514	Cichlasoma zarskei	Freshwater	rainy season	11/II/2020	7	L21	03�44'57.4"S 043�20'24.0"W	66	Middle
CICCAA02515	Crenicichla brasiliensis	Freshwater	rainy season	11/II/2020	5	L21	03�44'57.4"S 043�20'24.0"W	66	Middle
CICCAA02516	Poecilia sarrafae	Freshwater	rainy season	11/II/2020	3	L21	03�44'57.4"S 043�20'24.0"W	66	Middle
CICCAA02517	Anablepsoides vieirai	Freshwater	rainy season	11/II/2020	5	L21	03�44'57.4"S 043�20'24.0"W	66	Middle
CICCAA02555	Hemigrammus sp.2 sensu Oliveira et al. 2020	Freshwater	dry season	19/IX/2017	30	L23	03�44'56.5"S 043�19'55.8"W	74	Middle
CICCAA02556	Apistogramma piauiensis�	Freshwater	rainy season	V/2020	1	L21	03�44'57.4"S 043�20'24.0"W	66	Middle
CICCAA02557	Apistogramma piauiensis�	Freshwater	rainy season	V/2020	1	L21	03�44'57.4"S 043�20'24.0"W	66	Middle
CICCAA02558	Apistogramma piauiensis�	Freshwater	rainy season	V/2020	1	L21	03�44'57.4"S 043�20'24.0"W	66	Middle
CICCAA02559	Apistogramma piauiensis�	Freshwater	rainy season	V/2020	1	L21	03�44'57.4"S 043�20'24.0"W	66	Middle
CICCAA02560	Apistogramma piauiensis�	Freshwater	rainy season	V/2020	1	L21	03�44'57.4"S 043�20'24.0"W	66	Middle
CICCAA02561	Apistogramma piauiensis�	Freshwater	rainy season	V/2020	1	L21	03�44'57.4"S 043�20'24.0"W	66	Middle
CICCAA02562	Apistogramma piauiensis�	Freshwater	rainy season	V/2020	1	L21	03�44'57.4"S 043�20'24.0"W	66	Middle
CICCAA02563	Apistogramma piauiensis�	Freshwater	rainy season	V/2020	1	L21	03�44'57.4"S 043�20'24.0"W	66	Middle
CICCAA02564	Hyphessobrycon piorskii	Freshwater	rainy season	V/2020	1	L21	03�44'57.4"S 043�20'24.0"W	66	Middle
CICCAA02565	Hyphessobrycon piorskii	Freshwater	rainy season	V/2020	1	L21	03�44'57.4"S 043�20'24.0"W	66	Middle
CICCAA02566	Hyphessobrycon piorskii	Freshwater	rainy season	V/2020	1	L21	03�44'57.4"S 043�20'24.0"W	66	Middle
CICCAA02567	Hyphessobrycon piorskii	Freshwater	rainy season	V/2020	1	L21	03�44'57.4"S 043�20'24.0"W	66	Middle
CICCAA02568	Hyphessobrycon piorskii	Freshwater	rainy season	V/2020	1	L21	03�44'57.4"S 043�20'24.0"W	66	Middle
CICCAA02569	Hyphessobrycon piorskii	Freshwater	rainy season	V/2020	1	L21	03�44'57.4"S 043�20'24.0"W	66	Middle
CICCAA02570	Hyphessobrycon piorskii	Freshwater	rainy season	V/2020	1	L21	03�44'57.4"S 043�20'24.0"W	66	Middle
CICCAA02571	Hyphessobrycon piorskii	Freshwater	rainy season	V/2020	1	L21	03�44'57.4"S 043�20'24.0"W	66	Middle
CICCAA02572	Hyphessobrycon piorskii	Freshwater	rainy season	V/2020	1	L21	03�44'57.4"S 043�20'24.0"W	66	Middle
CICCAA02573	Hyphessobrycon piorskii	Freshwater	rainy season	V/2020	1	L21	03�44'57.4"S 043�20'24.0"W	66	Middle
CICCAA02574	Hyphessobrycon piorskii	Freshwater	rainy season	V/2020	1	L21	03�44'57.4"S 043�20'24.0"W	66	Middle
CICCAA02575	Hyphessobrycon piorskii	Freshwater	rainy season	V/2020	1	L21	03�44'57.4"S 043�20'24.0"W	66	Middle
CICCAA02576	Hyphessobrycon piorskii	Freshwater	rainy season	V/2020	1	L21	03�44'57.4"S 043�20'24.0"W	66	Middle
CICCAA02577	Hyphessobrycon piorskii	Freshwater	rainy season	V/2020	1	L21	03�44'57.4"S 043�20'24.0"W	66	Middle
CICCAA02578	Hyphessobrycon piorskii	Freshwater	rainy season	V/2020	1	L21	03�44'57.4"S 043�20'24.0"W	66	Middle
CICCAA02579	Hyphessobrycon piorskii	Freshwater	rainy season	V/2020	1	L21	03�44'57.4"S 043�20'24.0"W	66	Middle
CICCAA02580	Hyphessobrycon piorskii	Freshwater	rainy season	V/2020	1	L21	03�44'57.4"S 043�20'24.0"W	66	Middle
CICCAA02581	Hyphessobrycon piorskii	Freshwater	rainy season	V/2020	1	L21	03�44'57.4"S 043�20'24.0"W	66	Middle
CICCAA02582	Hyphessobrycon piorskii	Freshwater	rainy season	V/2020	1	L21	03�44'57.4"S 043�20'24.0"W	66	Middle
CICCAA02583	Hyphessobrycon piorskii	Freshwater	rainy season	V/2020	1	L21	03�44'57.4"S 043�20'24.0"W	66	Middle
CICCAA02584	Hyphessobrycon piorskii	Freshwater	rainy season	V/2020	1	L21	03�44'57.4"S 043�20'24.0"W	66	Middle
CICCAA02585	Hyphessobrycon piorskii	Freshwater	rainy season	V/2020	1	L21	03�44'57.4"S 043�20'24.0"W	66	Middle
CICCAA02586	Hyphessobrycon piorskii	Freshwater	rainy season	V/2020	1	L21	03�44'57.4"S 043�20'24.0"W	66	Middle
CICCAA02587	Hyphessobrycon piorskii	Freshwater	rainy season	V/2020	1	L21	03�44'57.4"S 043�20'24.0"W	66	Middle
CICCAA02588	Hyphessobrycon piorskii	Freshwater	rainy season	V/2020	1	L21	03�44'57.4"S 043�20'24.0"W	66	Middle
CICCAA02589	Hyphessobrycon piorskii	Freshwater	rainy season	V/2020	1	L21	03�44'57.4"S 043�20'24.0"W	66	Middle
CICCAA02590	Hyphessobrycon piorskii	Freshwater	rainy season	V/2020	1	L21	03�44'57.4"S 043�20'24.0"W	66	Middle
CICCAA02591	Hyphessobrycon piorskii	Freshwater	rainy season	V/2020	1	L21	03�44'57.4"S 043�20'24.0"W	66	Middle
CICCAA02592	Hyphessobrycon piorskii	Freshwater	rainy season	V/2020	1	L21	03�44'57.4"S 043�20'24.0"W	66	Middle
CICCAA02593	Hyphessobrycon piorskii	Freshwater	rainy season	V/2020	1	L21	03�44'57.4"S 043�20'24.0"W	66	Middle
CICCAA02594	Hyphessobrycon piorskii	Freshwater	rainy season	V/2020	1	L21	03�44'57.4"S 043�20'24.0"W	66	Middle
CICCAA02595	Hyphessobrycon piorskii	Freshwater	rainy season	V/2020	1	L21	03�44'57.4"S 043�20'24.0"W	66	Middle
CICCAA02596	Hyphessobrycon piorskii	Freshwater	rainy season	V/2020	1	L21	03�44'57.4"S 043�20'24.0"W	66	Middle
CICCAA02597	Hyphessobrycon piorskii	Freshwater	rainy season	V/2020	1	L21	03�44'57.4"S 043�20'24.0"W	66	Middle
CICCAA02598	Hyphessobrycon piorskii	Freshwater	rainy season	V/2020	1	L21	03�44'57.4"S 043�20'24.0"W	66	Middle
CICCAA02599	Hyphessobrycon piorskii	Freshwater	rainy season	V/2020	1	L21	03�44'57.4"S 043�20'24.0"W	66	Middle
CICCAA02600	Hyphessobrycon piorskii	Freshwater	rainy season	V/2020	1	L21	03�44'57.4"S 043�20'24.0"W	66	Middle
CICCAA02601	Hyphessobrycon piorskii	Freshwater	rainy season	V/2020	1	L21	03�44'57.4"S 043�20'24.0"W	66	Middle
CICCAA02602	Hyphessobrycon piorskii	Freshwater	rainy season	V/2020	1	L21	03�44'57.4"S 043�20'24.0"W	66	Middle
CICCAA02603	Hyphessobrycon piorskii	Freshwater	rainy season	V/2020	1	L21	03�44'57.4"S 043�20'24.0"W	66	Middle
CICCAA02696	Knodus guajajara	Freshwater	rainy season	16/V/2021	4	L28	03�45'6.00"S 043�20'23.0"W	59	Middle
CICCAA02747	Colossoma macropomum	Freshwater	dry season	28/XI/2021	1	L11	03�50'46.8"S 043�18'48.9"W	40	Middle
CICCAA02769	Nannostomus beckfordi�	Freshwater	rainy season	06/II/2022	25	L10	03�50'51.8"S 043�18'50.5"W	44	Middle
CICCAA02770	Hyphessobrycon piorskii	Freshwater	rainy season	06/II/2022	27	L10	03�50'51.8"S 043�18'50.5"W	44	Middle
CICCAA02771	Characidium sp.	Freshwater	rainy season	06/II/2022	4	L10	03�50'51.8"S 043�18'50.5"W	44	Middle
CICCAA02772	Steindachnerina notonota	Freshwater	rainy season	06/II/2022	4	L10	03�50'51.8"S 043�18'50.5"W	44	Middle
CICCAA02773	Pygocentrus nattereri	Freshwater	rainy season	06/II/2022	1	L10	03�50'51.8"S 043�18'50.5"W	44	Middle
CICCAA02774	Hemigrammus sp.1 sensu Oliveira et al. 2020	Freshwater	rainy season	06/II/2022	1	L10	03�50'51.8"S 043�18'50.5"W	44	Middle
CICCAA02775	Serrapinnus sp.	Freshwater	rainy season	06/II/2022	18	L10	03�50'51.8"S 043�18'50.5"W	44	Middle
CICCAA02776	Hyphessobrycon piorskii	Freshwater	rainy season	06/II/2022	27	L10	03�50'51.8"S 043�18'50.5"W	44	Middle
CICCAA02777	Poecilia sarrafae	Freshwater	rainy season	06/II/2022	2	L10	03�50'51.8"S 043�18'50.5"W	44	Middle
CICCAA02778	Leporinus aff. friderici	Freshwater	rainy season	06/II/2022	1	L10	03�50'51.8"S 043�18'50.5"W	44	Middle
CICCAA02779	Bryconops aff. affinis	Freshwater	rainy season	06/II/2022	14	L10	03�50'51.8"S 043�18'50.5"W	44	Middle
CICCAA02780	Moenkhausia oligolepis�	Freshwater	rainy season	06/II/2022	2	L10	03�50'51.8"S 043�18'50.5"W	44	Middle
CICCAA02789	Crenicichla brasiliensis	Freshwater	dry season	19/VII/2018	3	L12	03�51'6.30"S 043�17'53.0"W	45	Middle
CICCAA02794	Curimatopsis aff. cryptica	Freshwater	dry season	09/VI/2018	421	L20	03�44'45.2"S 043�19'15.0"W	90	Middle
CICCAA02795	Nannostomus beckfordi�	Freshwater	dry season	09/VI/2018	586	L20	03�44'45.2"S 043�19'15.0"W	90	Middle
CICCAA02796	Hemigrammus sp.1 sensu Oliveira et al. 2020	Freshwater	dry season	09/VI/2018	475	L20	03�44'45.2"S 043�19'15.0"W	90	Middle
CICCAA02797	Synbranchus marmoratus�	Freshwater and Estuary	dry season	09/VI/2018	2	L20	03�44'45.2"S 043�19'15.0"W	90	Middle
CICCAA02798	Cichlasoma zarskei	Freshwater	dry season	09/VI/2018	59	L20	03�44'45.2"S 043�19'15.0"W	90	Middle
CICCAA02799	Crenicichla brasiliensis	Freshwater	dry season	09/VI/2018	6	L20	03�44'45.2"S 043�19'15.0"W	90	Middle
CICCAA02800	Hyphessobrycon piorskii	Freshwater	dry season	09/VI/2018	1	L20	03�44'45.2"S 043�19'15.0"W	90	Middle
CICCAA02801	Apistogramma piauiensis�	Freshwater	dry season	09/VI/2018	14	L20	03�44'45.2"S 043�19'15.0"W	90	Middle
CICCAA02802	Gymnotus carapo	Freshwater	dry season	09/VI/2018	1	L20	03�44'45.2"S 043�19'15.0"W	90	Middle
CICCAA02803	Hoplias malabaricus	Freshwater	dry season	09/VI/2018	11	L20	03�44'45.2"S 043�19'15.0"W	90	Middle
CICCAA02804	Megalechis thoracata�	Freshwater	dry season	09/VI/2018	2	L20	03�44'45.2"S 043�19'15.0"W	90	Middle
CICCAA02805	Anablepsoides vieirai	Freshwater	dry season	09/VI/2018	12	L20	03�44'45.2"S 043�19'15.0"W	90	Middle
CICCAA02806	Hyphessobrycon piorskii	Freshwater	dry season	19/VII/2018	241	L12	03�51'6.30"S 043�17'53.0"W	45	Middle
CICCAA02807	Leporinus aff. friderici	Freshwater	dry season	19/VII/2018	1	L12	03�51'6.30"S 043�17'53.0"W	45	Middle
CICCAA02809	Bryconops aff. affinis	Freshwater	dry season	19/VII/2018	1	L12	03�51'6.30"S 043�17'53.0"W	45	Middle
CICCAA02810	Characidium sp.	Freshwater	dry season	19/VII/2018	82	L12	03�51'6.30"S 043�17'53.0"W	45	Middle
CICCAA02811	Gasteropelecus sternicla	Freshwater	dry season	19/VII/2018	37	L12	03�51'6.30"S 043�17'53.0"W	45	Middle
CICCAA02812	Steindachnerina notonota	Freshwater	dry season	19/VII/2018	8	L12	03�51'6.30"S 043�17'53.0"W	45	Middle
CICCAA02813	Sternopygus�macrurus�	Freshwater	dry season	19/VII/2018	1	L13	03�51'18.7"S 043�17'14.4"W	47	Middle
CICCAA02814	Trachelyopterus galeatus	Freshwater	dry season	19/VII/2018	2	L12	03�51'6.30"S 043�17'53.0"W	45	Middle
CICCAA02815	Charax awa	Freshwater	dry season	19/VII/2018	1	L12	03�51'6.30"S 043�17'53.0"W	45	Middle
CICCAA02816	Astyanax cf. bimaculatus	Freshwater	dry season	19/VII/2018	6	L12	03�51'6.30"S 043�17'53.0"W	45	Middle
CICCAA02817	Hoplias malabaricus	Freshwater	dry season	19/VII/2018	9	L12	03�51'6.30"S 043�17'53.0"W	45	Middle
CICCAA02818	Poecilia sarrafae	Freshwater	dry season	19/VII/2018	9	L12	03�51'6.30"S 043�17'53.0"W	45	Middle
CICCAA02819	Cichlasoma zarskei	Freshwater	dry season	19/VII/2018	11	L12	03�51'6.30"S 043�17'53.0"W	45	Middle
CICCAA02820	Nannostomus beckfordi�	Freshwater	dry season	19/VII/2018	160	L12	03�51'6.30"S 043�17'53.0"W	45	Middle
CICCAA02821	Hemigrammus sp.1 sensu Oliveira et al. 2020	Freshwater	dry season	19/VII/2018	336	L12	03�51'6.30"S 043�17'53.0"W	45	Middle
CICCAA02822	Curimatopsis aff. cryptica	Freshwater	dry season	19/VII/2018	28	L12	03�51'6.30"S 043�17'53.0"W	45	Middle
CICCAA02823	Metynnis�lippincottianus	Freshwater	dry season	19/VII/2018	1	L12	03�51'6.30"S 043�17'53.0"W	45	Middle
CICCAA02824	Apistogramma piauiensis�	Freshwater	dry season	19/VII/2018	7	L12	03�51'6.30"S 043�17'53.0"W	45	Middle
CICCAA02825	Copella arnoldi�	Freshwater	dry season	17/VIII/2018	5	L20	03�44'45.2"S 043�19'15.0"W	90	Middle
CICCAA02826	Anablepsoides vieirai	Freshwater	dry season	17/VIII/2018	56	L20	03�44'45.2"S 043�19'15.0"W	90	Middle
CICCAA02827	Synbranchus marmoratus�	Freshwater and Estuary	dry season	17/VIII/2018	3	L20	03�44'45.2"S 043�19'15.0"W	90	Middle
CICCAA02828	Nannostomus beckfordi�	Freshwater	dry season	17/VIII/2018	743	L20	03�44'45.2"S 043�19'15.0"W	90	Middle
CICCAA02829	Curimatopsis aff. cryptica	Freshwater	dry season	17/VIII/2018	176	L20	03�44'45.2"S 043�19'15.0"W	90	Middle
CICCAA02830	Apistogramma piauiensis�	Freshwater	dry season	17/VIII/2018	32	L20	03�44'45.2"S 043�19'15.0"W	90	Middle
CICCAA02831	Megalechis thoracata�	Freshwater	dry season	17/VIII/2018	4	L20	03�44'45.2"S 043�19'15.0"W	90	Middle
CICCAA02832	Crenicichla brasiliensis	Freshwater	dry season	17/VIII/2018	1	L20	03�44'45.2"S 043�19'15.0"W	90	Middle
CICCAA02833	Hemigrammus sp.1 sensu Oliveira et al. 2020	Freshwater	dry season	17/VIII/2018	176	L20	03�44'45.2"S 043�19'15.0"W	90	Middle
CICCAA02834	Cichlasoma zarskei	Freshwater	dry season	17/VIII/2018	136	L20	03�44'45.2"S 043�19'15.0"W	90	Middle
CICCAA02835	Hoplias malabaricus	Freshwater	dry season	17/VIII/2018	6	L20	03�44'45.2"S 043�19'15.0"W	90	Middle
CICCAA02883	Corydoras vittatus	Freshwater	dry season	19/VII/2018	2	L12	03�51'6.30"S 043�17'53.0"W	45	Middle
CICCAA02885	Corydoras vittatus	Freshwater	dry season	23/IX/2018	2	L32	03�42'22.7"S 043�31'47.1"W	25	Middle
CICCAA02901	Corydoras julii	Freshwater	dry season	29/VIII/2018	1	L01	03�40'15.28"S 043�07'9.7"W	81	Middle
CICCAA02904	Cichlasoma zarskei	Freshwater	dry season	29/VIII/2018	5	L01	03�40'15.28"S 043�07'9.7"W	81	Middle
CICCAA02905	Moenkhausia oligolepis�	Freshwater	dry season	29/VIII/2018	1	L01	03�40'15.28"S 043�07'9.7"W	81	Middle
CICCAA02907	Crenicichla brasiliensis	Freshwater	dry season	29/VIII/2018	2	L01	03�40'15.28"S 043�07'9.7"W	81	Middle
CICCAA02911	Moenkhausia oligolepis�	Freshwater	dry season	19/VII/2018	13	L13	03�51'18.7"S 043�17'14.4"W	47	Middle
CICCAA02918	Hyphessobrycon piorskii	Freshwater	dry season	29/VIII/2018	4	L01	03�40'15.28"S 043�07'9.7"W	81	Middle
CICCAA02919	Characidium sp.	Freshwater	rainy season	18/II/2013	2	L32	03�42'22.7"S 043�31'47.1"W	25	Middle
CICCAA02920	Nannostomus beckfordi�	Freshwater	dry season	29/VIII/2018	6	L01	03�40'15.28"S 043�07'9.7"W	81	Middle
CICCAA02921	Curimatopsis aff. cryptica	Freshwater	dry season	29/VIII/2018	4	L01	03�40'15.28"S 043�07'9.7"W	81	Middle
CICCAA02936	Leporinus aff. friderici	Freshwater	dry season	19/X/2013	5	L32	03�42'22.7"S 043�31'47.1"W	25	Middle
CICCAA02944	Crenicichla brasiliensis	Freshwater	dry season	19/X/2013	1	L32	03�42'22.7"S 043�31'47.1"W	25	Middle
CICCAA02946	Characidium sp.	Freshwater	rainy season	28/II/2013	2	L31	03�50'15.5"S 043�19'41.1"W	41	Middle
CICCAA02948	Moenkhausia cf. intermedia	Freshwater	rainy season	19/IV/2013	14	L32	03�42'22.7"S 043�31'47.1"W	25	Middle
CICCAA02950	Poecilia sarrafae	Freshwater	rainy season	19/IV/2013	7	L32	03�42'22.7"S 043�31'47.1"W	25	Middle
CICCAA02952	Crenicichla brasiliensis	Freshwater	rainy season	28/I/2013	1	L01	03�40'15.28"S 043�07'9.7"W	81	Middle
CICCAA02953	Moenkhausia cf. intermedia	Freshwater	rainy season	25/II/2013	1	L01	03�40'15.28"S 043�07'9.7"W	81	Middle
CICCAA02955	Apistogramma piauiensis�	Freshwater	dry season	29/VIII/2018	2	L01	03�40'15.28"S 043�07'9.7"W	81	Middle
CICCAA02956	Moenkhausia cf. intermedia	Freshwater	rainy season	18/II/2013	3	L32	03�42'22.7"S 043�31'47.1"W	25	Middle
CICCAA02957	Bryconops aff. affinis	Freshwater	rainy season	25/II/2013	4	L01	03�40'15.28"S 043�07'9.7"W	81	Middle
CICCAA02958	Crenicichla brasiliensis	Freshwater	dry season	23/IX/2018	2	L32	03�42'22.7"S 043�31'47.1"W	25	Middle
CICCAA02959	Gymnotus carapo	Freshwater	dry season	09/VI/2018	1	L20	03�44'45.2"S 043�19'15.0"W	90	Middle
CICCAA02960	Copella arnoldi�	Freshwater	dry season	03/XI/2018	3	L20	03�44'45.2"S 043�19'15.0"W	90	Middle
CICCAA02961	Hemigrammus sp.1 sensu Oliveira et al. 2020	Freshwater	dry season	03/XI/2018	105	L20	03�44'45.2"S 043�19'15.0"W	90	Middle
CICCAA02962	Curimatopsis aff. cryptica	Freshwater	dry season	03/XI/2018	114	L20	03�44'45.2"S 043�19'15.0"W	90	Middle
CICCAA02963	Apistogramma piauiensis�	Freshwater	dry season	03/XI/2018	11	L20	03�44'45.2"S 043�19'15.0"W	90	Middle
CICCAA02964	Anablepsoides vieirai	Freshwater	dry season	03/XI/2018	11	L20	03�44'45.2"S 043�19'15.0"W	90	Middle
CICCAA02965	Hyphessobrycon piorskii	Freshwater	dry season	03/XI/2018	1	L20	03�44'45.2"S 043�19'15.0"W	90	Middle
CICCAA02966	Nannostomus beckfordi�	Freshwater	dry season	03/XI/2018	509	L20	03�44'45.2"S 043�19'15.0"W	90	Middle
CICCAA02967	Cichlasoma zarskei	Freshwater	dry season	03/XI/2018	43	L20	03�44'45.2"S 043�19'15.0"W	90	Middle
CICCAA02968	Crenicichla brasiliensis	Freshwater	dry season	03/XI/2018	5	L20	03�44'45.2"S 043�19'15.0"W	90	Middle
CICCAA02982	Aphyocharax sp.	Freshwater	dry season	23/IX/2018	6	L32	03�42'22.7"S 043�31'47.1"W	25	Middle
CICCAA03075	Characidium sp.	Freshwater	dry season	19/VII/2018	5	L12	03�51'6.30"S 043�17'53.0"W	45	Middle
CICCAA03076	Crenicichla brasiliensis	Freshwater	dry season	19/VII/2018	1	L12	03�51'6.30"S 043�17'53.0"W	45	Middle
CICCAA03077	Apistogramma piauiensis�	Freshwater	dry season	19/VII/2018	3	L12	03�51'6.30"S 043�17'53.0"W	45	Middle
CICCAA03078	Curimatopsis aff. cryptica	Freshwater	dry season	19/VII/2018	2	L12	03�51'6.30"S 043�17'53.0"W	45	Middle
CICCAA03080	Gasteropelecus sternicla	Freshwater	dry season	19/VII/2018	6	L12	03�51'6.30"S 043�17'53.0"W	45	Middle
CICCAA03081	Hyphessobrycon piorskii	Freshwater	dry season	19/VII/2018	1	L12	03�51'6.30"S 043�17'53.0"W	45	Middle
CICCAA03082	Astyanax cf. bimaculatus	Freshwater	dry season	19/VII/2018	4	L12	03�51'6.30"S 043�17'53.0"W	45	Middle
CICCAA03083	Moenkhausia cf. intermedia	Freshwater	dry season	19/VII/2018	4	L12	03�51'6.30"S 043�17'53.0"W	45	Middle
CICCAA03084	Astyanax cf. bimaculatus	Freshwater	dry season	23/IX/2018	1	L32	03�42'22.7"S 043�31'47.1"W	25	Middle
CICCAA03085	Characidium sp.	Freshwater	dry season	23/IX/2018	2	L32	03�42'22.7"S 043�31'47.1"W	25	Middle
CICCAA03086	Curimatopsis aff. cryptica	Freshwater	dry season	23/IX/2018	1	L32	03�42'22.7"S 043�31'47.1"W	25	Middle
CICCAA03087	Astyanax cf. bimaculatus	Freshwater	dry season	23/IX/2018	1	L32	03�42'22.7"S 043�31'47.1"W	25	Middle
CICCAA03088	Poecilia sarrafae	Freshwater	dry season	23/IX/2018	1	L32	03�42'22.7"S 043�31'47.1"W	25	Middle
CICCAA03089	Hyphessobrycon piorskii	Freshwater	dry season	19/VII/2018	4	L12	03�51'6.30"S 043�17'53.0"W	45	Middle
CICCAA03090	Poecilia sarrafae	Freshwater	dry season	19/VII/2018	1	L12	03�51'6.30"S 043�17'53.0"W	45	Middle
CICCAA03091	Hoplias malabaricus	Freshwater	dry season	19/VII/2018	1	L12	03�51'6.30"S 043�17'53.0"W	45	Middle
CICCAA03092	Metynnis�lippincottianus	Freshwater	dry season	19/VII/2018	3	L12	03�51'6.30"S 043�17'53.0"W	45	Middle
CICCAA03093	Apistogramma piauiensis�	Freshwater	dry season	19/VII/2018	2	L12	03�51'6.30"S 043�17'53.0"W	45	Middle
CICCAA03094	Characidium sp.	Freshwater	dry season	19/VII/2018	2	L12	03�51'6.30"S 043�17'53.0"W	45	Middle
CICCAA03095	Astyanax cf. bimaculatus	Freshwater	dry season	19/VII/2018	1	L12	03�51'6.30"S 043�17'53.0"W	45	Middle
CICCAA03096	Pimelodella�parnahybae	Freshwater	dry season	19/VII/2018	1	L12	03�51'6.30"S 043�17'53.0"W	45	Middle
CICCAA03097	Hemigrammus sp.1 sensu Oliveira et al. 2020	Freshwater	dry season	29/VIII/2018	3	L01	03�40'15.28"S 043�07'9.7"W	81	Middle
CICCAA03098	Curimatopsis aff. cryptica	Freshwater	dry season	29/VIII/2018	2	L01	03�40'15.28"S 043�07'9.7"W	81	Middle
CICCAA03099	Moenkhausia cf. intermedia	Freshwater	dry season	29/VIII/2018	3	L01	03�40'15.28"S 043�07'9.7"W	81	Middle
CICCAA03100	Apistogramma piauiensis�	Freshwater	dry season	29/VIII/2018	3	L01	03�40'15.28"S 043�07'9.7"W	81	Middle
CICCAA03101	Apistogramma piauiensis�	Freshwater	dry season	09/VI/2018	3	L20	03�44'45.2"S 043�19'15.0"W	90	Middle
CICCAA03102	Hemigrammus sp.1 sensu Oliveira et al. 2020	Freshwater	rainy season	15/II/2019	2	L20	03�44'45.2"S 043�19'15.0"W	90	Middle
CICCAA03103	Anablepsoides vieirai	Freshwater	rainy season	15/II/2019	5	L20	03�44'45.2"S 043�19'15.0"W	90	Middle
CICCAA03104	Crenicichla brasiliensis	Freshwater	rainy season	15/II/2019	1	L20	03�44'45.2"S 043�19'15.0"W	90	Middle
CICCAA03105	Curimatopsis aff. cryptica	Freshwater	rainy season	15 and 22/II/2019	4	L23	03�44'56.5"S 043�19'55.8"W	74	Middle
CICCAA03106	Crenicichla brasiliensis	Freshwater	rainy season	15 and 22/II/2019	1	L23	03�44'56.5"S 043�19'55.8"W	74	Middle
CICCAA03107	Apistogramma piauiensis�	Freshwater	rainy season	15 and 22/II/2019	1	L23	03�44'56.5"S 043�19'55.8"W	74	Middle
CICCAA03108	Hemigrammus sp.1 sensu Oliveira et al. 2020	Freshwater	rainy season	15 and 22/II/2019	2	L23	03�44'56.5"S 043�19'55.8"W	74	Middle
CICCAA03373	Gasteropelecus sternicla	Freshwater	dry season	23/IX/2018	2	L32	03�42'22.7"S 043�31'47.1"W	25	Middle
CICCAA03374	Astyanax cf. bimaculatus	Freshwater	dry season	23/IX/2018	2	L32	03�42'22.7"S 043�31'47.1"W	25	Middle
CICCAA03375	Moenkhausia cf. intermedia	Freshwater	rainy season	18/II/2013	7	L31	03�50'15.5"S 043�19'41.1"W	41	Middle
CICCAA03376	Hemiodontichthys acipenserinus	Freshwater	dry season	23/IX/2018	2	L32	03�42'22.7"S 043�31'47.1"W	25	Middle
CICCAA03378	Corydoras vittatus	Freshwater	dry season	23/IX/2018	4	L32	03�42'22.7"S 043�31'47.1"W	25	Middle
CICCAA03381	Hemigrammus sp.1 sensu Oliveira et al. 2020	Freshwater	dry season	29/VIII/2018	19	L01	03�40'15.28"S 043�07'9.7"W	81	Middle
CICCAA03384	Charax awa	Freshwater	rainy season	25/V/2011	2	L32	03�42'22.7"S 043�31'47.1"W	25	Middle
CICCAA03396	Crenicichla brasiliensis	Freshwater	rainy season	01/III/2019	6	L01	03�40'15.28"S 043�07'9.7"W	81	Middle
CICCAA03397	Nannostomus beckfordi�	Freshwater	rainy season	29/VI/2019	500	L23	03�44'56.5"S 043�19'55.8"W	74	Middle
CICCAA03398	Curimatopsis aff. cryptica	Freshwater	dry season	20/VI/2019	100	L20	03�44'45.2"S 043�19'15.0"W	90	Middle
CICCAA03399	Nannostomus beckfordi�	Freshwater	rainy season	16/II/2018	500	L23	03�44'56.5"S 043�19'55.8"W	74	Middle
CICCAA03400	Synbranchus marmoratus�	Freshwater and Estuary	dry season	20/VI/2019	4	L20	03�44'45.2"S 043�19'15.0"W	90	Middle
CICCAA03401	Hoplias malabaricus	Freshwater	dry season	23/VI/2019	1	L32	03�42'22.7"S 043�31'47.1"W	25	Middle
CICCAA03402	Crenicichla brasiliensis	Freshwater	dry season	20/VI/2019	6	L20	03�44'45.2"S 043�19'15.0"W	90	Middle
CICCAA03403	Crenicichla brasiliensis	Freshwater	rainy season	29/VI/2019	28	L23	03�44'56.5"S 043�19'55.8"W	74	Middle
CICCAA03404	Nannostomus beckfordi�	Freshwater	dry season	20/VI/2019	100	L20	03�44'45.2"S 043�19'15.0"W	90	Middle
CICCAA03405	Hoplias malabaricus	Freshwater	rainy season	01/II/2019	1	L01	03�40'15.28"S 043�07'9.7"W	81	Middle
CICCAA03406	Crenicichla brasiliensis	Freshwater	rainy season	16/II/2018	46	L23	03�44'56.5"S 043�19'55.8"W	74	Middle
CICCAA03407	Satanoperca jurupari	Freshwater	rainy season	01/III/2019	1	L01	03�40'15.28"S 043�07'9.7"W	81	Middle
CICCAA03412	Poecilia sarrafae	Freshwater	rainy season	28/I/2019	20	L07	03�45'7.75"S 043�21'32.7"W	74	Middle
CICCAA03413	Apistogramma piauiensis�	Freshwater	dry season	29/VIII/2018	1	L01	03�40'15.28"S 043�07'9.7"W	81	Middle
CICCAA03414	Gymnotus carapo	Freshwater	dry season	23/VII/2019	1	L13	03�51'18.7"S 043�17'14.4"W	47	Middle
CICCAA03415	Sternopygus�macrurus�	Freshwater	dry season	23/VII/2019	4	L13	03�51'18.7"S 043�17'14.4"W	47	Middle
CICCAA03416	Rhamdia quelen�	Freshwater	dry season	23/VII/2019	1	L12	03�51'6.30"S 043�17'53.0"W	45	Middle
CICCAA03417	Hoplias malabaricus	Freshwater	dry season	29/VI/2019	1	L23	03�44'56.5"S 043�19'55.8"W	74	Middle
CICCAA03418	Hyphessobrycon piorskii	Freshwater	dry season	23/VII/2019	15	L12	03�51'6.30"S 043�17'53.0"W	45	Middle
CICCAA03420	Hoplias malabaricus	Freshwater	dry season	11/VII/2019	1	L36	03�53'45.1"S 043�29'21.3"W	45	Middle
CICCAA03421	Hoplias malabaricus	Freshwater	dry season	20/VI/2019	5	L20	03�44'45.2"S 043�19'15.0"W	90	Middle
CICCAA03423	Knodus guajajara	Freshwater	dry season	11/XII/2019	46	L36	03�53'45.1"S 043�29'21.3"W	45	Middle
CICCAA03426	Knodus guajajara	Freshwater	rainy season	28/I/2019	7	L08	03�44'53.1"S 043�21'32.6"W	80	Middle
CICCAA03427	Knodus guajajara	Freshwater	rainy season	28/I/2019	2	L06	03�44'2.23"S 043�22'1.21"W	81	Middle
CICCAA03449	Anablepsoides vieirai	Freshwater	dry season	20/VI/2019	12	L20	03�44'45.2"S 043�19'15.0"W	90	Middle
CICCAA03450	Gymnotus carapo	Freshwater	dry season	20/VI/2019	1	L20	03�44'45.2"S 043�19'15.0"W	90	Middle
CICCAA03451	Curimatopsis aff. cryptica	Freshwater	rainy season	16/II/2018	13	L23	03�44'56.5"S 043�19'55.8"W	74	Middle
CICCAA03452	Anablepsoides vieirai	Freshwater	rainy season	28/I/2019	5	L06	03�44'2.23"S 043�22'1.21"W	81	Middle
CICCAA03464	Hyphessobrycon piorskii	Freshwater	dry season	11/VII/2019	17	L36	03�53'45.1"S 043�29'21.3"W	45	Middle
CICCAA03465	Hyphessobrycon piorskii	Freshwater	dry season	11/VII/2019	7	L36	03�53'45.1"S 043�29'21.3"W	45	Middle
CICCAA03466	Microschemobrycon sp.	Freshwater	rainy season	01/III/2019	1	L01	03�40'15.28"S 043�07'9.7"W	81	Middle
CICCAA03467	Knodus guajajara	Freshwater	dry season	14/VII/2019	2	L04	03�33'44.61"S 043�3'52.4"W	71	Middle
CICCAA03468	Phenacogaster cf. pectinata�	Freshwater	dry season	14/VII/2019	12	L04	03�33'44.61"S 043�3'52.4"W	71	Middle
CICCAA03480	Poecilia sarrafae	Freshwater	rainy season	28/I/2019	20	L08	03�44'53.1"S 043�21'32.6"W	80	Middle
CICCAA03481	Poecilia sarrafae	Freshwater	rainy season	28/I/2019	11	L06	03�44'2.23"S 043�22'1.21"W	81	Middle
CICCAA03499	Geophagus parnaibae	Freshwater	dry season	29/VIII/2018	1	L01	03�40'15.28"S 043�07'9.7"W	81	Middle
CICCAA03500	Hoplias malabaricus	Freshwater	dry season	23/IX/2018	3	L32	03�42'22.7"S 043�31'47.1"W	25	Middle
CICCAA03501	Poecilia sarrafae	Freshwater	dry season	23/IX/2018	5	L32	03�42'22.7"S 043�31'47.1"W	25	Middle
CICCAA03502	Characidium sp.	Freshwater	dry season	23/IX/2018	78	L32	03�42'22.7"S 043�31'47.1"W	25	Middle
CICCAA03503	Cichlasoma zarskei	Freshwater	dry season	23/IX/2018	2	L32	03�42'22.7"S 043�31'47.1"W	25	Middle
CICCAA03504	Callichthys callichthys�	Freshwater	dry season	23/IX/2018	1	L32	03�42'22.7"S 043�31'47.1"W	25	Middle
CICCAA03517	Serrapinnus sp.	Freshwater	rainy season	28/II/2013	5	L31	03�50'15.5"S 043�19'41.1"W	41	Middle
CICCAA03530	Cichlasoma zarskei	Freshwater	dry season	29/VI/2019	18	L23	03�44'56.5"S 043�19'55.8"W	74	Middle
CICCAA03531	Cichlasoma zarskei	Freshwater	dry season	20/VI/2019	5	L20	03�44'45.2"S 043�19'15.0"W	90	Middle
CICCAA03592	Hoplerythrinus unitaeniatus	Freshwater	dry season	23/VI/2019	1	L12	03�51'6.30"S 043�17'53.0"W	45	Middle
CICCAA03595	Pygocentrus nattereri	Freshwater	dry season	11/VII/2019	1	L36	03�53'45.1"S 043�29'21.3"W	45	Middle
CICCAA03596	Serrasalmus rhombeus	Freshwater	dry season	23/VII/2019	1	L12	03�51'6.30"S 043�17'53.0"W	45	Middle
CICCAA03597	Metynnis�lippincottianus	Freshwater	dry season	23/VI/2019	1	L12	03�51'6.30"S 043�17'53.0"W	45	Middle
CICCAA03599	Callichthys callichthys�	Freshwater	dry season	23/VII/2019	1	L13	03�51'18.7"S 043�17'14.4"W	47	Middle
CICCAA03600	Callichthys callichthys�	Freshwater	dry season	11/VII/2013	1	L36	03�53'45.1"S 043�29'21.3"W	45	Middle
CICCAA03601	Astyanax cf. bimaculatus	Freshwater	rainy season	01/III/2019	21	L01	03�40'15.28"S 043�07'9.7"W	81	Middle
CICCAA03603	Aspidoras�cf. raimundi	Freshwater	dry season	11/VII/2019	1	L36	03�53'45.1"S 043�29'21.3"W	45	Middle
CICCAA03604	Ancistrus sp.	Freshwater	dry season	11/VII/2019	1	L36	03�53'45.1"S 043�29'21.3"W	45	Middle
CICCAA03652	Apistogramma piauiensis�	Freshwater	dry season	20/IX/2019	4	L21	03�44'57.4"S 043�20'24.0"W	66	Middle
CICCAA03653	Corydoras vittatus	Freshwater	dry season	02/IX/2019	2	L12	03�51'6.30"S 043�17'53.0"W	45	Middle
CICCAA03654	Pimelodella�parnahybae	Freshwater	rainy season	08/III/2019	2	L25	03�46'11.9"S 043�20'25.2"W	50	Middle
CICCAA03655	Rineloricaria sp.	Freshwater	rainy season	08/III/2019	1	L25	03�46'11.9"S 043�20'25.2"W	50	Middle
CICCAA03656	Apistogramma piauiensis�	Freshwater	rainy season	08/III/2019	1	L25	03�46'11.9"S 043�20'25.2"W	50	Middle
CICCAA03657	Moenkhausia oligolepis�	Freshwater	rainy season	08/III/2019	4	L25	03�46'11.9"S 043�20'25.2"W	50	Middle
CICCAA03658	Sorubim lima	Freshwater	dry season	23/X/2019	1	L12	03�51'6.30"S 043�17'53.0"W	45	Middle
CICCAA03659	Curimatopsis aff. cryptica	Freshwater	rainy season	08/III/2019	14	L25	03�46'11.9"S 043�20'25.2"W	50	Middle
CICCAA03660	Astyanax cf. bimaculatus	Freshwater	rainy season	08/III/2019	12	L25	03�46'11.9"S 043�20'25.2"W	50	Middle
CICCAA03661	Sorubim lima	Freshwater	dry season	23/X/2019	1	L13	03�51'18.7"S 043�17'14.4"W	47	Middle
CICCAA03662	Hyphessobrycon piorskii	Freshwater	rainy season	08/III/2019	14	L25	03�46'11.9"S 043�20'25.2"W	50	Middle
CICCAA03663	Gasteropelecus sternicla	Freshwater	rainy season	08/III/2019	3	L25	03�46'11.9"S 043�20'25.2"W	50	Middle
CICCAA03664	Leporinus aff. friderici	Freshwater	dry season	28/IX/2019	1	L10	03�50'51.8"S 043�18'50.5"W	44	Middle
CICCAA03665	Prochilodus lacustris	Freshwater	dry season	28/X/2019	1	L10	03�50'51.8"S 043�18'50.5"W	44	Middle
CICCAA03666	Schizodon dissimilis	Freshwater	dry season	28/X/2019	1	L10	03�50'51.8"S 043�18'50.5"W	44	Middle
CICCAA03667	Sternopygus�macrurus�	Freshwater	dry season	28/X/2019	1	L10	03�50'51.8"S 043�18'50.5"W	44	Middle
CICCAA03668	Pygocentrus nattereri	Freshwater	dry season	28/X/2019	1	L10	03�50'51.8"S 043�18'50.5"W	44	Middle
CICCAA03669	Hypostomus cf. krikati	Freshwater	dry season	28/X/2019	1	L10	03�50'51.8"S 043�18'50.5"W	44	Middle
CICCAA03670	Hypostomus cf. krikati	Freshwater	dry season	28/X/2019	1	L10	03�50'51.8"S 043�18'50.5"W	44	Middle
CICCAA03671	Ancistrus sp.	Freshwater	dry season	28/X/2019	1	L10	03�50'51.8"S 043�18'50.5"W	44	Middle
CICCAA03672	Hypoptopoma incognitum�	Freshwater	dry season	28/X/2019	1	L10	03�50'51.8"S 043�18'50.5"W	44	Middle
CICCAA03673	Platydoras brachylecis	Freshwater	dry season	28/X/2019	5	L10	03�50'51.8"S 043�18'50.5"W	44	Middle
CICCAA03674	Leporinus aff. friderici	Freshwater	dry season	28/X/2019	1	L10	03�50'51.8"S 043�18'50.5"W	44	Middle
CICCAA03675	Prochilodus lacustris	Freshwater	dry season	28/X/2019	1	L10	03�50'51.8"S 043�18'50.5"W	44	Middle
CICCAA03676	Schizodon dissimilis	Freshwater	dry season	28/X/2019	1	L10	03�50'51.8"S 043�18'50.5"W	44	Middle
CICCAA03677	Sternopygus�macrurus�	Freshwater	dry season	28/X/2019	1	L10	03�50'51.8"S 043�18'50.5"W	44	Middle
CICCAA03678	Pygocentrus nattereri	Freshwater	dry season	28/X/2019	1	L10	03�50'51.8"S 043�18'50.5"W	44	Middle
CICCAA03679	Hypostomus cf. krikati	Freshwater	dry season	28/X/2019	1	L10	03�50'51.8"S 043�18'50.5"W	44	Middle
CICCAA03680	Hypostomus cf. krikati	Freshwater	dry season	28/X/2019	1	L10	03�50'51.8"S 043�18'50.5"W	44	Middle
CICCAA03688	Serrapinnus sp.	Freshwater	rainy season	08/III/2019	66	L30	03�50'50.0"S 043�19'19.4"W	41	Middle
CICCAA03719	Moenkhausia oligolepis�	Freshwater	dry season	26/X/2019	4	L21	03�44'57.4"S 043�20'24.0"W	66	Middle
CICCAA03720	Poecilia sarrafae	Freshwater	dry season	26/X/2019	16	L21	03�44'57.4"S 043�20'24.0"W	66	Middle
CICCAA03721	Characidium sp.	Freshwater	dry season	26/X/2019	24	L21	03�44'57.4"S 043�20'24.0"W	66	Middle
CICCAA03722	Nannostomus beckfordi�	Freshwater	dry season	26/X/2019	25	L21	03�44'57.4"S 043�20'24.0"W	66	Middle
CICCAA03723	Cichlasoma zarskei	Freshwater	dry season	26/X/2019	9	L21	03�44'57.4"S 043�20'24.0"W	66	Middle
CICCAA03724	Apistogramma piauiensis�	Freshwater	dry season	05/X/2019	2	L23	03�44'56.5"S 043�19'55.8"W	74	Middle
CICCAA03725	Cichlasoma zarskei	Freshwater	dry season	05/X/2019	16	L23	03�44'56.5"S 043�19'55.8"W	74	Middle
CICCAA03726	Curimatopsis aff. cryptica	Freshwater	dry season	05/X/2019	14	L23	03�44'56.5"S 043�19'55.8"W	74	Middle
CICCAA03727	Hoplias malabaricus	Freshwater	dry season	05/X/2019	3	L23	03�44'56.5"S 043�19'55.8"W	74	Middle
CICCAA03728	Crenicichla brasiliensis	Freshwater	dry season	05/X/2019	20	L23	03�44'56.5"S 043�19'55.8"W	74	Middle
CICCAA03729	Anablepsoides vieirai	Freshwater	dry season	28/IX/2019	11	L20	03�44'45.2"S 043�19'15.0"W	90	Middle
CICCAA03730	Apistogramma piauiensis�	Freshwater	dry season	28/IX/2019	1	L20	03�44'45.2"S 043�19'15.0"W	90	Middle
CICCAA03731	Hoplias malabaricus	Freshwater	dry season	28/IX/2019	1	L20	03�44'45.2"S 043�19'15.0"W	90	Middle
CICCAA03732	Nannostomus beckfordi�	Freshwater	dry season	28/IX/2019	71	L20	03�44'45.2"S 043�19'15.0"W	90	Middle
CICCAA03742	Ancistrus sp.	Freshwater	dry season	04/X/2019	1	L13	03�51'18.7"S 043�17'14.4"W	47	Middle
CICCAA03743	Trachelyopterus galeatus	Freshwater	dry season	04/X/2019	2	L13	03�51'18.7"S 043�17'14.4"W	47	Middle
CICCAA03744	Poecilia sarrafae	Freshwater	dry season	02/XI/2019	8	L21	03�44'57.4"S 043�20'24.0"W	66	Middle
CICCAA03745	Nannostomus beckfordi�	Freshwater	dry season	02/XI/2019	5	L21	03�44'57.4"S 043�20'24.0"W	66	Middle
CICCAA03746	Curimatopsis aff. cryptica	Freshwater	dry season	02/XI/2019	1	L21	03�44'57.4"S 043�20'24.0"W	66	Middle
CICCAA03747	Megalechis thoracata�	Freshwater	dry season	02/XI/2019	1	L21	03�44'57.4"S 043�20'24.0"W	66	Middle
CICCAA03748	Moenkhausia oligolepis�	Freshwater	dry season	02/XI/2019	5	L21	03�44'57.4"S 043�20'24.0"W	66	Middle
CICCAA03749	Hyphessobrycon piorskii	Freshwater	dry season	02/XI/2019	33	L21	03�44'57.4"S 043�20'24.0"W	66	Middle
CICCAA03750	Synbranchus marmoratus�	Freshwater and Estuary	dry season	02/XI/2019	1	L21	03�44'57.4"S 043�20'24.0"W	66	Middle
CICCAA03751	Characidium sp.	Freshwater	dry season	02/XI/2019	17	L21	03�44'57.4"S 043�20'24.0"W	66	Middle
CICCAA03752	Hoplias malabaricus	Freshwater	dry season	02/XI/2019	2	L21	03�44'57.4"S 043�20'24.0"W	66	Middle
CICCAA03753	Pimelodella�parnahybae	Freshwater	dry season	02/XI/2019	2	L21	03�44'57.4"S 043�20'24.0"W	66	Middle
CICCAA03754	Astyanax cf. bimaculatus	Freshwater	dry season	02/XI/2019	17	L21	03�44'57.4"S 043�20'24.0"W	66	Middle
CICCAA03755	Cichlasoma zarskei	Freshwater	dry season	02/XI/2019	5	L21	03�44'57.4"S 043�20'24.0"W	66	Middle
CICCAA03756	Satanoperca jurupari	Freshwater	dry season	19/X/2019	1	L01	03�40'15.28"S 043�07'9.7"W	81	Middle
CICCAA03757	Satanoperca jurupari	Freshwater	dry season	19/X/2019	1	L01	03�40'15.28"S 043�07'9.7"W	81	Middle
CICCAA03758	Satanoperca jurupari	Freshwater	dry season	19/X/2019	1	L01	03�40'15.28"S 043�07'9.7"W	81	Middle
CICCAA03759	Satanoperca jurupari	Freshwater	dry season	19/X/2019	1	L01	03�40'15.28"S 043�07'9.7"W	81	Middle
CICCAA03760	Aequidens tetramerus	Freshwater	dry season	19/X/2019	4	L01	03�40'15.28"S 043�07'9.7"W	81	Middle
CICCAA03761	Aequidens tetramerus	Freshwater	dry season	19/X/2019	3	L01	03�40'15.28"S 043�07'9.7"W	81	Middle
CICCAA03762	Crenicichla brasiliensis	Freshwater	dry season	19/X/2019	2	L01	03�40'15.28"S 043�07'9.7"W	81	Middle
CICCAA03763	Apistogramma piauiensis�	Freshwater	dry season	19/X/2019	3	L01	03�40'15.28"S 043�07'9.7"W	81	Middle
CICCAA03764	Moenkhausia sp.	Freshwater	dry season	19/X/2019	9	L01	03�40'15.28"S 043�07'9.7"W	81	Middle
CICCAA03765	Moenkhausia sp.	Freshwater	dry season	19/X/2019	7	L01	03�40'15.28"S 043�07'9.7"W	81	Middle
CICCAA03766	Synbranchus marmoratus�	Freshwater and Estuary	dry season	19/X/2019	5	L01	03�40'15.28"S 043�07'9.7"W	81	Middle
CICCAA03767	Trachelyopterus galeatus	Freshwater	dry season	19/X/2019	1	L01	03�40'15.28"S 043�07'9.7"W	81	Middle
CICCAA03768	Trachelyopterus galeatus	Freshwater	dry season	19/X/2019	1	L01	03�40'15.28"S 043�07'9.7"W	81	Middle
CICCAA03769	Trachelyopterus galeatus	Freshwater	dry season	19/X/2019	1	L01	03�40'15.28"S 043�07'9.7"W	81	Middle
CICCAA03770	Batrochoglanis sp.	Freshwater	dry season	19/X/2019	3	L01	03�40'15.28"S 043�07'9.7"W	81	Middle
CICCAA03771	Acestrorhynchus�falcatus�	Freshwater	dry season	19/X/2019	1	L01	03�40'15.28"S 043�07'9.7"W	81	Middle
CICCAA03772	Gymnotus carapo	Freshwater	dry season	19/X/2019	3	L01	03�40'15.28"S 043�07'9.7"W	81	Middle
CICCAA03773	Hemiodontichthys acipenserinus	Freshwater	dry season	19/X/2019	2	L01	03�40'15.28"S 043�07'9.7"W	81	Middle
CICCAA03774	Poecilia sarrafae	Freshwater	dry season	19/X/2019	3	L01	03�40'15.28"S 043�07'9.7"W	81	Middle
CICCAA03775	Imparfinis sp.	Freshwater	dry season	19/X/2019	10	L01	03�40'15.28"S 043�07'9.7"W	81	Middle
CICCAA03776	Ituglanis�cf. amazonicus�	Freshwater	dry season	19/X/2019	12	L01	03�40'15.28"S 043�07'9.7"W	81	Middle
CICCAA03777	Ituglanis�cf. amazonicus�	Freshwater	dry season	19/X/2019	10	L01	03�40'15.28"S 043�07'9.7"W	81	Middle
CICCAA03778	Ituglanis�cf. amazonicus�	Freshwater	dry season	19/X/2019	10	L01	03�40'15.28"S 043�07'9.7"W	81	Middle
CICCAA03779	Ituglanis�cf. amazonicus�	Freshwater	dry season	19/X/2019	8	L01	03�40'15.28"S 043�07'9.7"W	81	Middle
CICCAA03780	Aequidens tetramerus	Freshwater	dry season	19/X/2019	1	L01	03�40'15.28"S 043�07'9.7"W	81	Middle
CICCAA03781	Aequidens tetramerus	Freshwater	dry season	19/X/2019	1	L01	03�40'15.28"S 043�07'9.7"W	81	Middle
CICCAA03782	Rineloricaria sp.	Freshwater	dry season	19/X/2019	1	L01	03�40'15.28"S 043�07'9.7"W	81	Middle
CICCAA03783	Moenkhausia sp.	Freshwater	dry season	19/X/2019	1	L01	03�40'15.28"S 043�07'9.7"W	81	Middle
CICCAA03784	Imparfinis sp.	Freshwater	dry season	19/X/2019	4	L01	03�40'15.28"S 043�07'9.7"W	81	Middle
CICCAA03785	Knodus guajajara	Freshwater	dry season	19/X/2019	4	L01	03�40'15.28"S 043�07'9.7"W	81	Middle
CICCAA03786	Astyanax cf. bimaculatus	Freshwater	dry season	19/X/2019	20	L01	03�40'15.28"S 043�07'9.7"W	81	Middle
CICCAA03787	Eigenmannia robsoni	Freshwater	dry season	19/X/2019	39	L01	03�40'15.28"S 043�07'9.7"W	81	Middle
CICCAA03788	Sternopygus�macrurus�	Freshwater	dry season	19/X/2019	7	L01	03�40'15.28"S 043�07'9.7"W	81	Middle
CICCAA03789	Cichlasoma zarskei	Freshwater	dry season	19/X/2019	41	L01	03�40'15.28"S 043�07'9.7"W	81	Middle
CICCAA03790	Pimelodella�parnahybae	Freshwater	dry season	19/X/2019	76	L01	03�40'15.28"S 043�07'9.7"W	81	Middle
CICCAA03791	Hoplias malabaricus	Freshwater	dry season	19/X/2019	13	L01	03�40'15.28"S 043�07'9.7"W	81	Middle
CICCAA03792	Crenicichla brasiliensis	Freshwater	dry season	19/X/2019	41	L01	03�40'15.28"S 043�07'9.7"W	81	Middle
CICCAA03793	Hyphessobrycon piorskii	Freshwater	dry season	19/X/2019	280	L01	03�40'15.28"S 043�07'9.7"W	81	Middle
CICCAA03794	Moenkhausia oligolepis�	Freshwater	dry season	19/X/2019	42	L01	03�40'15.28"S 043�07'9.7"W	81	Middle
CICCAA03795	Nannostomus beckfordi�	Freshwater	dry season	19/X/2019	112	L01	03�40'15.28"S 043�07'9.7"W	81	Middle
CICCAA03796	Brachyhypopomus sp.	Freshwater	dry season	19/X/2019	25	L01	03�40'15.28"S 043�07'9.7"W	81	Middle
CICCAA03797	Characidium sp.	Freshwater	dry season	19/X/2019	20	L01	03�40'15.28"S 043�07'9.7"W	81	Middle
CICCAA03798	Gasteropelecus sternicla	Freshwater	dry season	19/X/2019	31	L01	03�40'15.28"S 043�07'9.7"W	81	Middle
CICCAA03799	Steindachnerina notonota	Freshwater	dry season	19/X/2019	5	L01	03�40'15.28"S 043�07'9.7"W	81	Middle
CICCAA03800	Anablepsoides vieirai	Freshwater	dry season	19/X/2019	75	L01	03�40'15.28"S 043�07'9.7"W	81	Middle
CICCAA03801	Rineloricaria sp.	Freshwater	dry season	19/X/2019	31	L01	03�40'15.28"S 043�07'9.7"W	81	Middle
CICCAA03802	Curimatopsis aff. cryptica	Freshwater	dry season	19/X/2019	52	L01	03�40'15.28"S 043�07'9.7"W	81	Middle
CICCAA03803	Apistogramma piauiensis�	Freshwater	dry season	19/X/2019	51	L01	03�40'15.28"S 043�07'9.7"W	81	Middle
CICCAA03804	Aphyocharax sp.	Freshwater	dry season	19/X/2019	1	L01	03�40'15.28"S 043�07'9.7"W	81	Middle
CICCAA03805	Hemiodus parnaguae	Freshwater	rainy season	08/III/2019	1	L30	03�50'50.0"S 043�19'19.4"W	41	Middle
CICCAA03806	Imparfinis sp.	Freshwater	dry season	23/IX/2018	1	L32	03�42'22.7"S 043�31'47.1"W	25	Middle
CICCAA03807	Phenacogaster cf. pectinata�	Freshwater	dry season	23/IX/2018	1	L32	03�42'22.7"S 043�31'47.1"W	25	Middle
CICCAA03808	Serrapinnus sp.	Freshwater	dry season	23/IX/2018	1	L32	03�42'22.7"S 043�31'47.1"W	25	Middle
CICCAA03809	Astyanax cf. bimaculatus	Freshwater	dry season	20/IX/2019	10	L21	03�44'57.4"S 043�20'24.0"W	66	Middle
CICCAA03810	Crenicichla brasiliensis	Freshwater	dry season	20/IX/2019	1	L21	03�44'57.4"S 043�20'24.0"W	66	Middle
CICCAA03811	Brachyhypopomus sp.	Freshwater	dry season	20/IX/2019	2	L21	03�44'57.4"S 043�20'24.0"W	66	Middle
CICCAA03812	Aphyocharax sp.	Freshwater	dry season	23/IX/2018	2	L32	03�42'22.7"S 043�31'47.1"W	25	Middle
CICCAA03813	Crenicichla brasiliensis	Freshwater	dry season	29/VI/2019	1	L23	03�44'56.5"S 043�19'55.8"W	74	Middle
CICCAA03814	Hemigrammus sp.1 sensu Oliveira et al. 2020	Freshwater	dry season	29/VI/2019	4	L23	03�44'56.5"S 043�19'55.8"W	74	Middle
CICCAA03815	Hemigrammus sp.1 sensu Oliveira et al. 2020	Freshwater	dry season	29/VI/2019	2	L23	03�44'56.5"S 043�19'55.8"W	74	Middle
CICCAA03816	Hemigrammus sp.1 sensu Oliveira et al. 2020	Freshwater	dry season	28/IX/2019	5	L20	03�44'45.2"S 043�19'15.0"W	90	Middle
CICCAA03817	Hemigrammus sp.1 sensu Oliveira et al. 2020	Freshwater	dry season	28/IX/2019	5	L20	03�44'45.2"S 043�19'15.0"W	90	Middle
CICCAA03818	Hemigrammus sp.1 sensu Oliveira et al. 2020	Freshwater	dry season	28/VI/2019	6	L20	03�44'45.2"S 043�19'15.0"W	90	Middle
CICCAA03819	Nannostomus beckfordi�	Freshwater	dry season	VI/2018	7	L20	03�44'45.2"S 043�19'15.0"W	90	Middle
CICCAA03820	Curimatopsis aff. cryptica	Freshwater	dry season	VI/2018	6	L20	03�44'45.2"S 043�19'15.0"W	90	Middle
CICCAA03821	Curimatopsis aff. cryptica	Freshwater	dry season	VI/2018	6	L20	03�44'45.2"S 043�19'15.0"W	90	Middle
CICCAA03822	Hoplias malabaricus	Freshwater	dry season	VI/2018	2	L20	03�44'45.2"S 043�19'15.0"W	90	Middle
CICCAA03823	Copella arnoldi�	Freshwater	dry season	20/VI/2019	1	L20	03�44'45.2"S 043�19'15.0"W	90	Middle
CICCAA03824	Cichlasoma zarskei	Freshwater	dry season	VI/2018	1	L20	03�44'45.2"S 043�19'15.0"W	90	Middle
CICCAA03825	Apistogramma piauiensis�	Freshwater	dry season	20/VI/2019	1	L20	03�44'45.2"S 043�19'15.0"W	90	Middle
CICCAA03826	Synbranchus marmoratus�	Freshwater and Estuary	dry season	VI/2018	1	L20	03�44'45.2"S 043�19'15.0"W	90	Middle
CICCAA03827	Hemigrammus sp.1 sensu Oliveira et al. 2020	Freshwater	dry season	20/VI/2019	1	L20	03�44'45.2"S 043�19'15.0"W	90	Middle
CICCAA03828	Apteronotus albifrons	Freshwater	dry season	04/X/2019	2	L13	03�51'18.7"S 043�17'14.4"W	47	Middle
CICCAA03829	Gymnotus carapo	Freshwater	dry season	23/VII/2019	1	L12	03�51'6.30"S 043�17'53.0"W	45	Middle
CICCAA03830	Sternopygus�macrurus�	Freshwater	dry season	04/X/2019	2	L13	03�51'18.7"S 043�17'14.4"W	47	Middle
CICCAA03831	Eigenmannia robsoni	Freshwater	dry season	23/VII/2019	2	L12	03�51'6.30"S 043�17'53.0"W	45	Middle
CICCAA03832	Charax awa	Freshwater	dry season	23/VII/2019	1	L12	03�51'6.30"S 043�17'53.0"W	45	Middle
CICCAA03833	Platydoras brachylecis	Freshwater	dry season	23/VII/2019	3	L13	03�51'18.7"S 043�17'14.4"W	47	Middle
CICCAA03834	Batrochoglanis sp.	Freshwater	dry season	04/X/2019	1	L13	03�51'18.7"S 043�17'14.4"W	47	Middle
CICCAA03835	Corydoras julii	Freshwater	dry season	23/VII/2019	7	L13	03�51'18.7"S 043�17'14.4"W	47	Middle
CICCAA03836	Crenicichla brasiliensis	Freshwater	dry season	23/VII/2019	1	L12	03�51'6.30"S 043�17'53.0"W	45	Middle
CICCAA03837	Corydoras julii	Freshwater	dry season	23/VII/2019	4	L13	03�51'18.7"S 043�17'14.4"W	47	Middle
CICCAA03838	Hyphessobrycon piorskii	Freshwater	dry season	20/VII/2018	1	L12	03�51'6.30"S 043�17'53.0"W	45	Middle
CICCAA03839	Leporinus aff. friderici	Freshwater	dry season	23/VII/2019	1	L12	03�51'6.30"S 043�17'53.0"W	45	Middle
CICCAA03840	Gasteropelecus sternicla	Freshwater	dry season	23/VII/2019	5	L12	03�51'6.30"S 043�17'53.0"W	45	Middle
CICCAA03841	Steindachnerina notonota	Freshwater	dry season	23/VII/2019	2	L12	03�51'6.30"S 043�17'53.0"W	45	Middle
CICCAA03842	Aphyocharax sp.	Freshwater	dry season	23/VII/2019	1	L12	03�51'6.30"S 043�17'53.0"W	45	Middle
CICCAA03843	Pimelodella�parnahybae	Freshwater	dry season	23/VII/2019	1	L13	03�51'18.7"S 043�17'14.4"W	47	Middle
CICCAA03844	Pimelodella�parnahybae	Freshwater	dry season	04/X/2019	1	L13	03�51'18.7"S 043�17'14.4"W	47	Middle
CICCAA03845	Hemiodontichthys acipenserinus	Freshwater	dry season	23/VII/2019	1	L13	03�51'18.7"S 043�17'14.4"W	47	Middle
CICCAA03846	Aphyocharax sp.	Freshwater	dry season	23/VII/2019	2	L12	03�51'6.30"S 043�17'53.0"W	45	Middle
CICCAA03847	Curimatopsis aff. cryptica	Freshwater	dry season	20/VII/2018	2	L12	03�51'6.30"S 043�17'53.0"W	45	Middle
CICCAA03856	Corydoras vittatus	Freshwater	dry season	19/X/2019	1	L01	03�40'15.28"S 043�07'9.7"W	81	Middle
CICCAA03857	Batrochoglanis sp.	Freshwater	dry season	19/X/2019	2	L01	03�40'15.28"S 043�07'9.7"W	81	Middle
CICCAA03858	Gasteropelecus sternicla	Freshwater	dry season	19/X/2019	4	L01	03�40'15.28"S 043�07'9.7"W	81	Middle
CICCAA03859	Gymnotus carapo	Freshwater	dry season	19/X/2019	6	L01	03�40'15.28"S 043�07'9.7"W	81	Middle
CICCAA03860	Megalechis thoracata�	Freshwater	dry season	15/XI/2019	1	L20	03�44'45.2"S 043�19'15.0"W	90	Middle
CICCAA03861	Hemigrammus sp.1 sensu Oliveira et al. 2020	Freshwater	dry season	15/XI/2019	1	L20	03�44'45.2"S 043�19'15.0"W	90	Middle
CICCAA03862	Copella arnoldi�	Freshwater	dry season	15/XI/2019	6	L20	03�44'45.2"S 043�19'15.0"W	90	Middle
CICCAA03863	Anablepsoides vieirai	Freshwater	dry season	09/XI/2019	3	L24	03�45'7.42"S 043�20'4.05"W	68	Middle
CICCAA03864	Nannostomus beckfordi�	Freshwater	dry season	09/XI/2019	6	L24	03�45'7.42"S 043�20'4.05"W	68	Middle
CICCAA03865	Cichlasoma zarskei	Freshwater	dry season	09/XI/2019	1	L24	03�45'7.42"S 043�20'4.05"W	68	Middle
CICCAA03866	Poecilia sarrafae	Freshwater	dry season	09/XI/2019	28	L24	03�45'7.42"S 043�20'4.05"W	68	Middle
CICCAA03867	Astyanax cf. bimaculatus	Freshwater	dry season	09/XI/2019	9	L24	03�45'7.42"S 043�20'4.05"W	68	Middle
CICCAA03868	Gymnotus carapo	Freshwater	dry season	09/XI/2019	2	L24	03�45'7.42"S 043�20'4.05"W	68	Middle
CICCAA03869	Hoplias malabaricus	Freshwater	dry season	09/XI/2019	2	L24	03�45'7.42"S 043�20'4.05"W	68	Middle
CICCAA03870	Crenicichla brasiliensis	Freshwater	dry season	15/XI/2019	1	L20	03�44'45.2"S 043�19'15.0"W	90	Middle
CICCAA03871	Apistogramma piauiensis�	Freshwater	dry season	15/XI/2019	7	L20	03�44'45.2"S 043�19'15.0"W	90	Middle
CICCAA03872	Hemigrammus sp.1 sensu Oliveira et al. 2020	Freshwater	dry season	15/XI/2019	28	L20	03�44'45.2"S 043�19'15.0"W	90	Middle
CICCAA03873	Hemigrammus sp.1 sensu Oliveira et al. 2020	Freshwater	dry season	15/XI/2019	21	L20	03�44'45.2"S 043�19'15.0"W	90	Middle
CICCAA03874	Curimatopsis aff. cryptica	Freshwater	dry season	15/XI/2019	22	L20	03�44'45.2"S 043�19'15.0"W	90	Middle
CICCAA03875	Nannostomus beckfordi�	Freshwater	dry season	15/XI/2019	130	L20	03�44'45.2"S 043�19'15.0"W	90	Middle
CICCAA03876	Anablepsoides vieirai	Freshwater	dry season	15/XI/2019	32	L20	03�44'45.2"S 043�19'15.0"W	90	Middle
CICCAA03877	Cichlasoma zarskei	Freshwater	dry season	15/XI/2019	3	L20	03�44'45.2"S 043�19'15.0"W	90	Middle
CICCAA03878	Cichlasoma zarskei	Freshwater	dry season	19/XI/2019	20	L23	03�44'56.5"S 043�19'55.8"W	74	Middle
CICCAA03879	Crenicichla brasiliensis	Freshwater	dry season	19/XI/2019	20	L23	03�44'56.5"S 043�19'55.8"W	74	Middle
CICCAA03880	Hoplias malabaricus	Freshwater	dry season	19/XI/2019	1	L23	03�44'56.5"S 043�19'55.8"W	74	Middle
CICCAA03881	Hemigrammus sp.1 sensu Oliveira et al. 2020	Freshwater	dry season	19/XI/2019	516	L23	03�44'56.5"S 043�19'55.8"W	74	Middle
CICCAA03882	Nannostomus beckfordi�	Freshwater	dry season	19/XI/2019	416	L23	03�44'56.5"S 043�19'55.8"W	74	Middle
CICCAA03883	Astyanax cf. bimaculatus	Freshwater	rainy season	10/I/2020	3	L21	03�44'57.4"S 043�20'24.0"W	66	Middle
CICCAA03884	Apistogramma piauiensis�	Freshwater	rainy season	10/I/2020	2	L21	03�44'57.4"S 043�20'24.0"W	66	Middle
CICCAA03885	Cichlasoma zarskei	Freshwater	rainy season	10/I/2020	4	L21	03�44'57.4"S 043�20'24.0"W	66	Middle
CICCAA03886	Nannostomus beckfordi�	Freshwater	rainy season	10/I/2020	31	L21	03�44'57.4"S 043�20'24.0"W	66	Middle
CICCAA03887	Poecilia sarrafae	Freshwater	rainy season	10/I/2020	12	L21	03�44'57.4"S 043�20'24.0"W	66	Middle
CICCAA03888	Characidium sp.	Freshwater	rainy season	10/I/2020	3	L21	03�44'57.4"S 043�20'24.0"W	66	Middle
CICCAA03889	Anablepsoides vieirai	Freshwater	rainy season	10/I/2020	20	L21	03�44'57.4"S 043�20'24.0"W	66	Middle
CICCAA03890	Hemigrammus sp.1 sensu Oliveira et al. 2020	Freshwater	rainy season	10/I/2020	17	L21	03�44'57.4"S 043�20'24.0"W	66	Middle
CICCAA03891	Knodus guajajara	Freshwater	dry season	26/X/2019	5	L21	03�44'57.4"S 043�20'24.0"W	66	Middle
CICCAA03892	Hemigrammus sp.1 sensu Oliveira et al. 2020	Freshwater	dry season	26/X/2019	36	L21	03�44'57.4"S 043�20'24.0"W	66	Middle
CICCAA03893	Hemigrammus sp.1 sensu Oliveira et al. 2020	Freshwater	dry season	02/XI/2019	42	L21	03�44'57.4"S 043�20'24.0"W	66	Middle
CICCAA03894	Hemigrammus sp.1 sensu Oliveira et al. 2020	Freshwater	dry season	20/IX/2019	69	L21	03�44'57.4"S 043�20'24.0"W	66	Middle
CICCAA03895	Hemigrammus sp.1 sensu Oliveira et al. 2020	Freshwater	dry season	26/X/2019	80	L21	03�44'57.4"S 043�20'24.0"W	66	Middle
CICCAA03896	Hemigrammus sp.1 sensu Oliveira et al. 2020	Freshwater	dry season	26/X/2019	6	L21	03�44'57.4"S 043�20'24.0"W	66	Middle
CICCAA03897	Hemigrammus sp.1 sensu Oliveira et al. 2020	Freshwater	dry season	28/IX/2019	16	L20	03�44'45.2"S 043�19'15.0"W	90	Middle
CICCAA03898	Hemigrammus sp.1 sensu Oliveira et al. 2020	Freshwater	dry season	28/IX/2019	9	L20	03�44'45.2"S 043�19'15.0"W	90	Middle
CICCAA03899	Curimatopsis aff. cryptica	Freshwater	dry season	28/IX/2019	64	L20	03�44'45.2"S 043�19'15.0"W	90	Middle
CICCAA03900	Hemigrammus sp.1 sensu Oliveira et al. 2020	Freshwater	dry season	05/X/2019	500	L23	03�44'56.5"S 043�19'55.8"W	74	Middle
CICCAA03923	Anablepsoides vieirai	Freshwater	rainy season	08/II/2020	1	L24	03�45'7.42"S 043�20'4.05"W	68	Middle
CICCAA03924	Megalechis thoracata�	Freshwater	rainy season	O8/II/2020	1	L24	03�45'7.42"S 043�20'4.05"W	68	Middle
CICCAA03925	Hoplias malabaricus	Freshwater	rainy season	08/II/2020	1	L24	03�45'7.42"S 043�20'4.05"W	68	Middle
CICCAA03926	Geophagus parnaibae	Freshwater	rainy season	11/I/2020	1	L13	03�51'18.7"S 043�17'14.4"W	47	Middle
CICCAA03927	Callichthys callichthys�	Freshwater	rainy season	11/I/2020	2	L13	03�51'18.7"S 043�17'14.4"W	47	Middle
CICCAA03928	Bryconops aff. affinis	Freshwater	rainy season	11/I/2020	1	L13	03�51'18.7"S 043�17'14.4"W	47	Middle
CICCAA03929	Corydoras julii	Freshwater	rainy season	11/I/2020	4	L13	03�51'18.7"S 043�17'14.4"W	47	Middle
CICCAA03930	Megalechis thoracata�	Freshwater	rainy season	11/I/2020	1	L13	03�51'18.7"S 043�17'14.4"W	47	Middle
CICCAA03931	Sternopygus�macrurus�	Freshwater	rainy season	11/I/2020	1	L13	03�51'18.7"S 043�17'14.4"W	47	Middle
CICCAA03932	Hypostomus sp.	Freshwater	rainy season	11/I/2020	1	L13	03�51'18.7"S 043�17'14.4"W	47	Middle
CICCAA03933	Curimatopsis aff. cryptica	Freshwater	rainy season	11/I/2020	6	L13	03�51'18.7"S 043�17'14.4"W	47	Middle
CICCAA03934	Gasteropelecus sternicla	Freshwater	rainy season	11/I/2020	2	L13	03�51'18.7"S 043�17'14.4"W	47	Middle
CICCAA03935	Poptella compressa	Freshwater	rainy season	11/I/2020	12	L13	03�51'18.7"S 043�17'14.4"W	47	Middle
CICCAA03936	Knodus guajajara	Freshwater	rainy season	29/II/2020	1	L34	04�2'38.12"S 043�28'40.7"W	82	Middle
CICCAA03937	Knodus guajajara	Freshwater	rainy season	29/II/2020	1	L34	04�2'38.12"S 043�28'40.7"W	82	Middle
CICCAA03938	Knodus guajajara	Freshwater	rainy season	29/II/2020	1	L34	04�2'38.12"S 043�28'40.7"W	82	Middle
CICCAA03939	Knodus guajajara	Freshwater	rainy season	29/II/2020	1	L34	04�2'38.12"S 043�28'40.7"W	82	Middle
CICCAA03940	Knodus guajajara	Freshwater	rainy season	01/III/2020	1	L05	03�56'7.71"S 043�26'14.8"W	51	Middle
CICCAA03941	Knodus guajajara	Freshwater	rainy season	01/III/2020	1	L05	03�56'7.71"S 043�26'14.8"W	51	Middle
CICCAA03942	Knodus guajajara	Freshwater	rainy season	01/III/2020	1	L05	03�56'7.71"S 043�26'14.8"W	51	Middle
CICCAA03943	Knodus guajajara	Freshwater	rainy season	01/III/2020	1	L05	03�56'7.71"S 043�26'14.8"W	51	Middle
CICCAA03944	Knodus guajajara	Freshwater	rainy season	01/III/2020	1	L05	03�56'7.71"S 043�26'14.8"W	51	Middle
CICCAA03945	Knodus guajajara	Freshwater	rainy season	11/III/2020	1	L21	03�44'57.4"S 043�20'24.0"W	66	Middle
CICCAA03961	Batrochoglanis sp.	Freshwater	rainy season	10/IV/2020	1	L13	03�51'18.7"S 043�17'14.4"W	47	Middle
CICCAA03962	Hyphessobrycon piorskii	Freshwater	dry season	10/IV/2020	2	L12	03�51'6.30"S 043�17'53.0"W	45	Middle
CICCAA03972	Batrochoglanis sp.	Freshwater	dry season	19/X/2019	2	L01	03�40'15.28"S 043�07'9.7"W	81	Middle
CICCAA03974	Apistogramma piauiensis�	Freshwater	rainy season	I/2020	1	L21	03�44'57.4"S 043�20'24.0"W	66	Middle
CICCAA03975	Apistogramma piauiensis�	Freshwater	rainy season	I/2020	1	L21	03�44'57.4"S 043�20'24.0"W	66	Middle
CICCAA03976	Apistogramma piauiensis�	Freshwater	rainy season	I/2020	1	L21	03�44'57.4"S 043�20'24.0"W	66	Middle
CICCAA03977	Apistogramma piauiensis�	Freshwater	rainy season	I/2020	1	L21	03�44'57.4"S 043�20'24.0"W	66	Middle
CICCAA03978	Apistogramma piauiensis�	Freshwater	rainy season	I/2020	1	L21	03�44'57.4"S 043�20'24.0"W	66	Middle
CICCAA03979	Apistogramma piauiensis�	Freshwater	rainy season	I/2020	1	L21	03�44'57.4"S 043�20'24.0"W	66	Middle
CICCAA03980	Apistogramma piauiensis�	Freshwater	rainy season	I/2020	1	L21	03�44'57.4"S 043�20'24.0"W	66	Middle
CICCAA03981	Apistogramma piauiensis�	Freshwater	rainy season	I/2020	1	L21	03�44'57.4"S 043�20'24.0"W	66	Middle
CICCAA03982	Apistogramma piauiensis�	Freshwater	rainy season	I/2020	1	L21	03�44'57.4"S 043�20'24.0"W	66	Middle
CICCAA03983	Apistogramma piauiensis�	Freshwater	rainy season	I/2020	1	L21	03�44'57.4"S 043�20'24.0"W	66	Middle
CICCAA03984	Apistogramma piauiensis�	Freshwater	rainy season	I/2020	1	L21	03�44'57.4"S 043�20'24.0"W	66	Middle
CICCAA03985	Apistogramma piauiensis�	Freshwater	rainy season	I/2020	1	L21	03�44'57.4"S 043�20'24.0"W	66	Middle
CICCAA03986	Apistogramma piauiensis�	Freshwater	rainy season	I/2020	1	L21	03�44'57.4"S 043�20'24.0"W	66	Middle
CICCAA03987	Apistogramma piauiensis�	Freshwater	rainy season	I/2020	1	L21	03�44'57.4"S 043�20'24.0"W	66	Middle
CICCAA03988	Apistogramma piauiensis�	Freshwater	rainy season	I/2020	1	L21	03�44'57.4"S 043�20'24.0"W	66	Middle
CICCAA03989	Apistogramma piauiensis�	Freshwater	rainy season	I/2020	1	L21	03�44'57.4"S 043�20'24.0"W	66	Middle
CICCAA03990	Apistogramma piauiensis�	Freshwater	rainy season	I/2020	1	L21	03�44'57.4"S 043�20'24.0"W	66	Middle
CICCAA03991	Apistogramma piauiensis�	Freshwater	rainy season	I/2020	1	L21	03�44'57.4"S 043�20'24.0"W	66	Middle
CICCAA03992	Apistogramma piauiensis�	Freshwater	rainy season	I/2020	1	L21	03�44'57.4"S 043�20'24.0"W	66	Middle
CICCAA03993	Apistogramma piauiensis�	Freshwater	rainy season	I/2020	1	L21	03�44'57.4"S 043�20'24.0"W	66	Middle
CICCAA03994	Apistogramma piauiensis�	Freshwater	rainy season	I/2020	1	L21	03�44'57.4"S 043�20'24.0"W	66	Middle
CICCAA03995	Apistogramma piauiensis�	Freshwater	rainy season	I/2020	1	L21	03�44'57.4"S 043�20'24.0"W	66	Middle
CICCAA03996	Apistogramma piauiensis�	Freshwater	rainy season	I/2020	1	L21	03�44'57.4"S 043�20'24.0"W	66	Middle
CICCAA03997	Apistogramma piauiensis�	Freshwater	rainy season	I/2020	1	L21	03�44'57.4"S 043�20'24.0"W	66	Middle
CICCAA03998	Nannostomus beckfordi�	Freshwater	rainy season	III/2020	1	L23	03�44'56.5"S 043�19'55.8"W	74	Middle
CICCAA03999	Nannostomus beckfordi�	Freshwater	rainy season	III/2020	1	L23	03�44'56.5"S 043�19'55.8"W	74	Middle
CICCAA04000	Nannostomus beckfordi�	Freshwater	rainy season	III/2020	1	L23	03�44'56.5"S 043�19'55.8"W	74	Middle
CICCAA04001	Nannostomus beckfordi�	Freshwater	rainy season	III/2020	1	L23	03�44'56.5"S 043�19'55.8"W	74	Middle
CICCAA04002	Nannostomus beckfordi�	Freshwater	rainy season	III/2020	1	L23	03�44'56.5"S 043�19'55.8"W	74	Middle
CICCAA04003	Nannostomus beckfordi�	Freshwater	rainy season	III/2020	1	L23	03�44'56.5"S 043�19'55.8"W	74	Middle
CICCAA04004	Nannostomus beckfordi�	Freshwater	rainy season	III/2020	1	L23	03�44'56.5"S 043�19'55.8"W	74	Middle
CICCAA04005	Nannostomus beckfordi�	Freshwater	rainy season	III/2020	1	L23	03�44'56.5"S 043�19'55.8"W	74	Middle
CICCAA04006	Nannostomus beckfordi�	Freshwater	rainy season	III/2020	1	L23	03�44'56.5"S 043�19'55.8"W	74	Middle
CICCAA04007	Nannostomus beckfordi�	Freshwater	rainy season	III/2020	1	L23	03�44'56.5"S 043�19'55.8"W	74	Middle
CICCAA04008	Nannostomus beckfordi�	Freshwater	rainy season	III/2020	1	L23	03�44'56.5"S 043�19'55.8"W	74	Middle
CICCAA04009	Nannostomus beckfordi�	Freshwater	rainy season	III/2020	1	L23	03�44'56.5"S 043�19'55.8"W	74	Middle
CICCAA04010	Nannostomus beckfordi�	Freshwater	rainy season	III/2020	1	L23	03�44'56.5"S 043�19'55.8"W	74	Middle
CICCAA04011	Nannostomus beckfordi�	Freshwater	rainy season	III/2020	1	L23	03�44'56.5"S 043�19'55.8"W	74	Middle
CICCAA04012	Nannostomus beckfordi�	Freshwater	rainy season	III/2020	1	L23	03�44'56.5"S 043�19'55.8"W	74	Middle
CICCAA04013	Nannostomus beckfordi�	Freshwater	rainy season	III/2020	1	L23	03�44'56.5"S 043�19'55.8"W	74	Middle
CICCAA04014	Nannostomus beckfordi�	Freshwater	rainy season	III/2020	1	L23	03�44'56.5"S 043�19'55.8"W	74	Middle
CICCAA04015	Nannostomus beckfordi�	Freshwater	rainy season	III/2020	1	L23	03�44'56.5"S 043�19'55.8"W	74	Middle
CICCAA04016	Nannostomus beckfordi�	Freshwater	rainy season	III/2020	1	L23	03�44'56.5"S 043�19'55.8"W	74	Middle
CICCAA04017	Nannostomus beckfordi�	Freshwater	rainy season	III/2020	1	L23	03�44'56.5"S 043�19'55.8"W	74	Middle
CICCAA04018	Nannostomus beckfordi�	Freshwater	rainy season	III/2020	1	L23	03�44'56.5"S 043�19'55.8"W	74	Middle
CICCAA04019	Nannostomus beckfordi�	Freshwater	rainy season	III/2020	1	L23	03�44'56.5"S 043�19'55.8"W	74	Middle
CICCAA04020	Nannostomus beckfordi�	Freshwater	rainy season	III/2020	1	L23	03�44'56.5"S 043�19'55.8"W	74	Middle
CICCAA04021	Nannostomus beckfordi�	Freshwater	rainy season	III/2020	1	L23	03�44'56.5"S 043�19'55.8"W	74	Middle
CICCAA04022	Nannostomus beckfordi�	Freshwater	rainy season	III/2020	1	L23	03�44'56.5"S 043�19'55.8"W	74	Middle
CICCAA04023	Nannostomus beckfordi�	Freshwater	rainy season	III/2020	1	L23	03�44'56.5"S 043�19'55.8"W	74	Middle
CICCAA04024	Nannostomus beckfordi�	Freshwater	rainy season	III/2020	1	L23	03�44'56.5"S 043�19'55.8"W	74	Middle
CICCAA04025	Nannostomus beckfordi�	Freshwater	rainy season	III/2020	1	L23	03�44'56.5"S 043�19'55.8"W	74	Middle
CICCAA04026	Nannostomus beckfordi�	Freshwater	rainy season	III/2020	1	L23	03�44'56.5"S 043�19'55.8"W	74	Middle
CICCAA04027	Nannostomus beckfordi�	Freshwater	rainy season	III/2020	1	L23	03�44'56.5"S 043�19'55.8"W	74	Middle
CICCAA04028	Nannostomus beckfordi�	Freshwater	rainy season	III/2020	1	L23	03�44'56.5"S 043�19'55.8"W	74	Middle
CICCAA04029	Nannostomus beckfordi�	Freshwater	rainy season	III/2020	1	L23	03�44'56.5"S 043�19'55.8"W	74	Middle
CICCAA04030	Nannostomus beckfordi�	Freshwater	rainy season	III/2020	1	L23	03�44'56.5"S 043�19'55.8"W	74	Middle
CICCAA04031	Nannostomus beckfordi�	Freshwater	rainy season	III/2020	1	L23	03�44'56.5"S 043�19'55.8"W	74	Middle
CICCAA04032	Nannostomus beckfordi�	Freshwater	rainy season	III/2020	1	L23	03�44'56.5"S 043�19'55.8"W	74	Middle
CICCAA04033	Nannostomus beckfordi�	Freshwater	rainy season	III/2020	1	L23	03�44'56.5"S 043�19'55.8"W	74	Middle
CICCAA04034	Nannostomus beckfordi�	Freshwater	rainy season	III/2020	1	L23	03�44'56.5"S 043�19'55.8"W	74	Middle
CICCAA04035	Nannostomus beckfordi�	Freshwater	rainy season	III/2020	1	L23	03�44'56.5"S 043�19'55.8"W	74	Middle
CICCAA04036	Nannostomus beckfordi�	Freshwater	rainy season	III/2020	1	L23	03�44'56.5"S 043�19'55.8"W	74	Middle
CICCAA04037	Nannostomus beckfordi�	Freshwater	rainy season	III/2020	1	L23	03�44'56.5"S 043�19'55.8"W	74	Middle
CICCAA04038	Nannostomus beckfordi�	Freshwater	rainy season	III/2020	1	L23	03�44'56.5"S 043�19'55.8"W	74	Middle
CICCAA04039	Nannostomus beckfordi�	Freshwater	rainy season	III/2020	1	L23	03�44'56.5"S 043�19'55.8"W	74	Middle
CICCAA04040	Nannostomus beckfordi�	Freshwater	rainy season	III/2020	1	L23	03�44'56.5"S 043�19'55.8"W	74	Middle
CICCAA04041	Nannostomus beckfordi�	Freshwater	rainy season	III/2020	1	L23	03�44'56.5"S 043�19'55.8"W	74	Middle
CICCAA04042	Nannostomus beckfordi�	Freshwater	rainy season	III/2020	1	L23	03�44'56.5"S 043�19'55.8"W	74	Middle
CICCAA04043	Nannostomus beckfordi�	Freshwater	rainy season	III/2020	1	L23	03�44'56.5"S 043�19'55.8"W	74	Middle
CICCAA04044	Nannostomus beckfordi�	Freshwater	rainy season	III/2020	1	L23	03�44'56.5"S 043�19'55.8"W	74	Middle
CICCAA04045	Nannostomus beckfordi�	Freshwater	rainy season	III/2020	1	L23	03�44'56.5"S 043�19'55.8"W	74	Middle
CICCAA04046	Nannostomus beckfordi�	Freshwater	rainy season	III/2020	1	L23	03�44'56.5"S 043�19'55.8"W	74	Middle
CICCAA04047	Nannostomus beckfordi�	Freshwater	rainy season	III/2020	1	L23	03�44'56.5"S 043�19'55.8"W	74	Middle
CICCAA04048	Nannostomus beckfordi�	Freshwater	rainy season	III/2020	1	L23	03�44'56.5"S 043�19'55.8"W	74	Middle
CICCAA04049	Nannostomus beckfordi�	Freshwater	rainy season	III/2020	1	L23	03�44'56.5"S 043�19'55.8"W	74	Middle
CICCAA04050	Nannostomus beckfordi�	Freshwater	rainy season	III/2020	1	L23	03�44'56.5"S 043�19'55.8"W	74	Middle
CICCAA04051	Nannostomus beckfordi�	Freshwater	rainy season	III/2020	1	L23	03�44'56.5"S 043�19'55.8"W	74	Middle
CICCAA04052	Nannostomus beckfordi�	Freshwater	rainy season	III/2020	1	L23	03�44'56.5"S 043�19'55.8"W	74	Middle
CICCAA04053	Nannostomus beckfordi�	Freshwater	rainy season	III/2020	1	L23	03�44'56.5"S 043�19'55.8"W	74	Middle
CICCAA04054	Nannostomus beckfordi�	Freshwater	rainy season	III/2020	1	L23	03�44'56.5"S 043�19'55.8"W	74	Middle
CICCAA04055	Nannostomus beckfordi�	Freshwater	rainy season	III/2020	1	L23	03�44'56.5"S 043�19'55.8"W	74	Middle
CICCAA04056	Nannostomus beckfordi�	Freshwater	rainy season	III/2020	1	L23	03�44'56.5"S 043�19'55.8"W	74	Middle
CICCAA04057	Nannostomus beckfordi�	Freshwater	rainy season	III/2020	1	L23	03�44'56.5"S 043�19'55.8"W	74	Middle
CICCAA04058	Nannostomus beckfordi�	Freshwater	rainy season	III/2020	1	L23	03�44'56.5"S 043�19'55.8"W	74	Middle
CICCAA04059	Nannostomus beckfordi�	Freshwater	rainy season	III/2020	1	L23	03�44'56.5"S 043�19'55.8"W	74	Middle
CICCAA04060	Nannostomus beckfordi�	Freshwater	rainy season	III/2020	1	L23	03�44'56.5"S 043�19'55.8"W	74	Middle
CICCAA04061	Nannostomus beckfordi�	Freshwater	rainy season	III/2020	1	L23	03�44'56.5"S 043�19'55.8"W	74	Middle
CICCAA04062	Nannostomus beckfordi�	Freshwater	rainy season	III/2020	1	L23	03�44'56.5"S 043�19'55.8"W	74	Middle
CICCAA04063	Nannostomus beckfordi�	Freshwater	rainy season	III/2020	1	L23	03�44'56.5"S 043�19'55.8"W	74	Middle
CICCAA04064	Nannostomus beckfordi�	Freshwater	rainy season	III/2020	1	L23	03�44'56.5"S 043�19'55.8"W	74	Middle
CICCAA04065	Nannostomus beckfordi�	Freshwater	rainy season	III/2020	1	L23	03�44'56.5"S 043�19'55.8"W	74	Middle
CICCAA04066	Nannostomus beckfordi�	Freshwater	rainy season	III/2020	1	L23	03�44'56.5"S 043�19'55.8"W	74	Middle
CICCAA04067	Nannostomus beckfordi�	Freshwater	rainy season	III/2020	1	L23	03�44'56.5"S 043�19'55.8"W	74	Middle
CICCAA04068	Nannostomus beckfordi�	Freshwater	rainy season	III/2020	1	L23	03�44'56.5"S 043�19'55.8"W	74	Middle
CICCAA04069	Nannostomus beckfordi�	Freshwater	rainy season	III/2020	1	L23	03�44'56.5"S 043�19'55.8"W	74	Middle
CICCAA04070	Nannostomus beckfordi�	Freshwater	rainy season	III/2020	1	L23	03�44'56.5"S 043�19'55.8"W	74	Middle
CICCAA04071	Nannostomus beckfordi�	Freshwater	rainy season	III/2020	1	L23	03�44'56.5"S 043�19'55.8"W	74	Middle
CICCAA04072	Nannostomus beckfordi�	Freshwater	rainy season	III/2020	1	L23	03�44'56.5"S 043�19'55.8"W	74	Middle
CICCAA04073	Nannostomus beckfordi�	Freshwater	rainy season	III/2020	1	L23	03�44'56.5"S 043�19'55.8"W	74	Middle
CICCAA04074	Nannostomus beckfordi�	Freshwater	rainy season	III/2020	1	L23	03�44'56.5"S 043�19'55.8"W	74	Middle
CICCAA04075	Nannostomus beckfordi�	Freshwater	rainy season	III/2020	1	L23	03�44'56.5"S 043�19'55.8"W	74	Middle
CICCAA04076	Nannostomus beckfordi�	Freshwater	rainy season	III/2020	1	L23	03�44'56.5"S 043�19'55.8"W	74	Middle
CICCAA04077	Nannostomus beckfordi�	Freshwater	rainy season	III/2020	1	L23	03�44'56.5"S 043�19'55.8"W	74	Middle
CICCAA04078	Apistogramma piauiensis�	Freshwater	rainy season	III/2020	1	L23	03�44'56.5"S 043�19'55.8"W	74	Middle
CICCAA04079	Apistogramma piauiensis�	Freshwater	rainy season	III/2020	1	L23	03�44'56.5"S 043�19'55.8"W	74	Middle
CICCAA04106	Ancistrus sp.	Freshwater	dry season	26/X/2019	1	L10	03�50'51.8"S 043�18'50.5"W	44	Middle
CICCAA04107	Hoplias malabaricus	Freshwater	dry season	26/X/2019	2	L10	03�50'51.8"S 043�18'50.5"W	44	Middle
CICCAA04221	Hyphessobrycon piorskii	Freshwater	rainy season	29/I/2013	3	L31	03�50'15.5"S 043�19'41.1"W	41	Middle
CICCAA04222	Hyphessobrycon piorskii	Freshwater	rainy season	18/II/2013	2	L31	03�50'15.5"S 043�19'41.1"W	41	Middle
CICCAA04223	Astyanax cf. bimaculatus	Freshwater	rainy season	21/I/2013	3	L31	03�50'15.5"S 043�19'41.1"W	41	Middle
CICCAA04224	Serrapinnus sp.	Freshwater	rainy season	28/II/2013	2	L31	03�50'15.5"S 043�19'41.1"W	41	Middle
CICCAA04225	Eigenmannia robsoni	Freshwater	rainy season	18/II/2013	1	L31	03�50'15.5"S 043�19'41.1"W	41	Middle
CICCAA04226	Nannostomus beckfordi�	Freshwater	rainy season	29/I/2013	1	L31	03�50'15.5"S 043�19'41.1"W	41	Middle
CICCAA04227	Hoplias malabaricus	Freshwater	rainy season	21/I/2013	2	L31	03�50'15.5"S 043�19'41.1"W	41	Middle
CICCAA04228	Cichlasoma zarskei	Freshwater	rainy season	19/IV/2013	4	L31	03�50'15.5"S 043�19'41.1"W	41	Middle
CICCAA04229	Crenicichla brasiliensis	Freshwater	rainy season	29/I/2013	1	L31	03�50'15.5"S 043�19'41.1"W	41	Middle
CICCAA04231	Hoplias malabaricus	Freshwater	rainy season	29/I/2013	2	L31	03�50'15.5"S 043�19'41.1"W	41	Middle
CICCAA04232	Cichlasoma zarskei	Freshwater	rainy season	19/IV/2013	6	L31	03�50'15.5"S 043�19'41.1"W	41	Middle
CICCAA04233	Hoplias malabaricus	Freshwater	rainy season	19/IV/2013	2	L31	03�50'15.5"S 043�19'41.1"W	41	Middle
CICCAA04234	Crenicichla brasiliensis	Freshwater	rainy season	19/IV/2013	1	L31	03�50'15.5"S 043�19'41.1"W	41	Middle
CICCAA04235	Characidium sp.	Freshwater	rainy season	29/I/2013	1	L31	03�50'15.5"S 043�19'41.1"W	41	Middle
CICCAA04236	Hyphessobrycon piorskii	Freshwater	rainy season	28/II/2013	1	L31	03�50'15.5"S 043�19'41.1"W	41	Middle
CICCAA04237	Hoplias malabaricus	Freshwater	rainy season	19/IV/2018	1	L31	03�50'15.5"S 043�19'41.1"W	41	Middle
CICCAA04238	Metynnis�lippincottianus	Freshwater	rainy season	19/IV/2018	4	L31	03�50'15.5"S 043�19'41.1"W	41	Middle
CICCAA04239	Crenicichla brasiliensis	Freshwater	rainy season	18/II/2013	1	L31	03�50'15.5"S 043�19'41.1"W	41	Middle
CICCAA04240	Hoplias malabaricus	Freshwater	rainy season	18/II/2013	1	L31	03�50'15.5"S 043�19'41.1"W	41	Middle
CICCAA04241	Characidium sp.	Freshwater	rainy season	29/I/2013	1	L31	03�50'15.5"S 043�19'41.1"W	41	Middle
CICCAA04242	Characidium sp.	Freshwater	rainy season	18 /II/2013	1	L31	03�50'15.5"S 043�19'41.1"W	41	Middle
CICCAA04243	Sternopygus�macrurus�	Freshwater	rainy season	19/IV/2013	1	L32	03�42'22.7"S 043�31'47.1"W	25	Middle
CICCAA04244	Geophagus parnaibae	Freshwater	rainy season	29/I/2013	1	L31	03�50'15.5"S 043�19'41.1"W	41	Middle
CICCAA04245	Cichlasoma zarskei	Freshwater	rainy season	28/I/2013	1	L01	03�40'15.28"S 043�07'9.7"W	81	Middle
CICCAA04246	Nannostomus beckfordi�	Freshwater	rainy season	28/I/2013	9	L01	03�40'15.28"S 043�07'9.7"W	81	Middle
CICCAA04247	Apistogramma piauiensis�	Freshwater	rainy season	28/I/2013	3	L01	03�40'15.28"S 043�07'9.7"W	81	Middle
CICCAA04248	Hyphessobrycon piorskii	Freshwater	rainy season	25/II/2013	1	L02	03�39'16.30"S 043�6'50.2"W	75	Middle
CICCAA04249	Apistogramma piauiensis�	Freshwater	rainy season	25/II/2013	1	L01	03�40'15.28"S 043�07'9.7"W	81	Middle
CICCAA04251	Poecilia sarrafae	Freshwater	rainy season	28/I/2013	4	L01	03�40'15.28"S 043�07'9.7"W	81	Middle
CICCAA04252	Nannostomus beckfordi�	Freshwater	rainy season	25/II/2013	2	L01	03�40'15.28"S 043�07'9.7"W	81	Middle
CICCAA04253	Apistogramma piauiensis�	Freshwater	rainy season	23/II/2013	1	L02	03�39'16.30"S 043�6'50.2"W	75	Middle
CICCAA04254	Leporinus aff. friderici	Freshwater	rainy season	23/II/2013	3	L02	03�39'16.30"S 043�6'50.2"W	75	Middle
CICCAA04255	Cichlasoma zarskei	Freshwater	rainy season	23/II/2013	1	L02	03�39'16.30"S 043�6'50.2"W	75	Middle
CICCAA04256	Eigenmannia robsoni	Freshwater	rainy season	23/II/2013	2	L02	03�39'16.30"S 043�6'50.2"W	75	Middle
CICCAA04257	Gymnotus carapo	Freshwater	rainy season	23/II/2013	1	L02	03�39'16.30"S 043�6'50.2"W	75	Middle
CICCAA04258	Serrasalmus rhombeus	Freshwater	rainy season	23/II/2013	1	L02	03�39'16.30"S 043�6'50.2"W	75	Middle
CICCAA04259	Hyphessobrycon piorskii	Freshwater	rainy season	25/II/2013	7	L01	03�40'15.28"S 043�07'9.7"W	81	Middle
CICCAA04260	Hyphessobrycon piorskii	Freshwater	rainy season	28/I/2013	1	L01	03�40'15.28"S 043�07'9.7"W	81	Middle
CICCAA04261	Hemigrammus sp.1 sensu Oliveira et al. 2020	Freshwater	rainy season	28/I/2013	18	L01	03�40'15.28"S 043�07'9.7"W	81	Middle
CICCAA04262	Hoplias malabaricus	Freshwater	rainy season	23/II/2013	1	L02	03�39'16.30"S 043�6'50.2"W	75	Middle
CICCAA04267	Charax awa	Freshwater	rainy season	18/II/2013	5	L32	03�42'22.7"S 043�31'47.1"W	25	Middle
CICCAA04268	Hoplias malabaricus	Freshwater	rainy season	18/II/2013	1	L32	03�42'22.7"S 043�31'47.1"W	25	Middle
CICCAA04269	Geophagus parnaibae	Freshwater	rainy season	18/II/2013	7	L32	03�42'22.7"S 043�31'47.1"W	25	Middle
CICCAA04270	Pimelodella�parnahybae	Freshwater	rainy season	18/II/2013	1	L32	03�42'22.7"S 043�31'47.1"W	25	Middle
CICCAA04271	Astyanax cf. bimaculatus	Freshwater	dry season	19/X/2013	2	L32	03�42'22.7"S 043�31'47.1"W	25	Middle
CICCAA04272	Eigenmannia robsoni	Freshwater	dry season	19/X/2013	3	L32	03�42'22.7"S 043�31'47.1"W	25	Middle
CICCAA04273	Steindachnerina notonota	Freshwater	rainy season	19/IV/2013	2	L32	03�42'22.7"S 043�31'47.1"W	25	Middle
CICCAA04282	Hoplias malabaricus	Freshwater	rainy season	24/I/2013	1	L31	03�50'15.5"S 043�19'41.1"W	41	Middle
CICCAA04283	Cichlasoma zarskei	Freshwater	rainy season	29/I/2013	18	L31	03�50'15.5"S 043�19'41.1"W	41	Middle
CICCAA04285	Cichlasoma zarskei	Freshwater	rainy season	29/I/2013	5	L31	03�50'15.5"S 043�19'41.1"W	41	Middle
CICCAA04286	Aphyocharax sp.	Freshwater	rainy season	18/II/2013	1	L31	03�50'15.5"S 043�19'41.1"W	41	Middle
CICCAA04287	Moenkhausia cf. intermedia	Freshwater	rainy season	18/II/2013	7	L31	03�50'15.5"S 043�19'41.1"W	41	Middle
CICCAA04288	Ancistrus sp.	Freshwater	rainy season	29/I/2013	1	L31	03�50'15.5"S 043�19'41.1"W	41	Middle
CICCAA04289	Moenkhausia cf. intermedia	Freshwater	rainy season	28/II/2013	12	L31	03�50'15.5"S 043�19'41.1"W	41	Middle
CICCAA04290	Hoplias malabaricus	Freshwater	rainy season	29/I/2013	13	L31	03�50'15.5"S 043�19'41.1"W	41	Middle
CICCAA04291	Poecilia sarrafae	Freshwater	rainy season	29/I/2013	1	L31	03�50'15.5"S 043�19'41.1"W	41	Middle
CICCAA04292	Hoplias malabaricus	Freshwater	rainy season	14/IV/2013	2	L31	03�50'15.5"S 043�19'41.1"W	41	Middle
CICCAA04293	Characidium sp.	Freshwater	rainy season	29/I/2013	2	L31	03�50'15.5"S 043�19'41.1"W	41	Middle
CICCAA04301	Corydoras julii	Freshwater	dry season	19/VII/2018	2	L13	03�51'18.7"S 043�17'14.4"W	47	Middle
CICCAA04348	Cichlasoma zarskei	Freshwater	dry season	16/VII/2010	1	L31	03�50'15.5"S 043�19'41.1"W	41	Middle
CICCAA04349	Crenicichla brasiliensis	Freshwater	dry season	16/VII/2010	5	L31	03�50'15.5"S 043�19'41.1"W	41	Middle
CICCAA04350	Geophagus parnaibae	Freshwater	dry season	16/VII/2010	3	L31	03�50'15.5"S 043�19'41.1"W	41	Middle
CICCAA04351	Satanoperca jurupari	Freshwater	dry season	16/VII/2010	7	L31	03�50'15.5"S 043�19'41.1"W	41	Middle
CICCAA04352	Crenicichla brasiliensis	Freshwater	dry season	11/IX/2010	3	L31	03�50'15.5"S 043�19'41.1"W	41	Middle
CICCAA04353	Aequidens tetramerus	Freshwater	dry season	22/XI/2010	2	L31	03�50'15.5"S 043�19'41.1"W	41	Middle
CICCAA04354	Crenicichla brasiliensis	Freshwater	dry season	22/XI/2010	5	L31	03�50'15.5"S 043�19'41.1"W	41	Middle
CICCAA04355	Geophagus parnaibae	Freshwater	dry season	22/XI/2010	2	L31	03�50'15.5"S 043�19'41.1"W	41	Middle
CICCAA04356	Apistogramma piauiensis�	Freshwater	dry season	22/XI/2010	5	L31	03�50'15.5"S 043�19'41.1"W	41	Middle
CICCAA04357	Satanoperca jurupari	Freshwater	rainy season	20/I/2011	2	L31	03�50'15.5"S 043�19'41.1"W	41	Middle
CICCAA04358	Geophagus parnaibae	Freshwater	rainy season	25/III/2013	4	L31	03�50'15.5"S 043�19'41.1"W	41	Middle
CICCAA04359	Crenicichla brasiliensis	Freshwater	dry season	07/VII/2011	4	L31	03�50'15.5"S 043�19'41.1"W	41	Middle
CICCAA04360	Cichlasoma zarskei	Freshwater	dry season	08/VII/2011	25	L31	03�50'15.5"S 043�19'41.1"W	41	Middle
CICCAA04361	Crenicichla brasiliensis	Freshwater	dry season	08/VII/2011	1	L31	03�50'15.5"S 043�19'41.1"W	41	Middle
CICCAA04362	Satanoperca jurupari	Freshwater	dry season	O8/VII/2011	13	L31	03�50'15.5"S 043�19'41.1"W	41	Middle
CICCAA04363	Crenicichla brasiliensis	Freshwater	rainy season	29/I/2013	2	L31	03�50'15.5"S 043�19'41.1"W	41	Middle
CICCAA04380	Nannostomus beckfordi�	Freshwater	dry season	11/XI/2017	25	L20	03�44'45.2"S 043�19'15.0"W	90	Middle
CICCAA04485	Hypostomus cf. krikati	Freshwater	dry season	23/IX/2018	1	L32	03�42'22.7"S 043�31'47.1"W	25	Middle
CICCAA04486	Serrapinnus sp.	Freshwater	dry season	23/IX/2018	8	L32	03�42'22.7"S 043�31'47.1"W	25	Middle
CICCAA04487	Rhamdia quelen�	Freshwater	dry season	23/IX/2018	16	L32	03�42'22.7"S 043�31'47.1"W	25	Middle
CICCAA04488	Brachyhypopomus sp.	Freshwater	dry season	29/VIII/2018	1	L01	03�40'15.28"S 043�07'9.7"W	81	Middle
CICCAA04489	Microschemobrycon sp.	Freshwater	dry season	29/VIII/2018	17	L01	03�40'15.28"S 043�07'9.7"W	81	Middle
CICCAA04490	Knodus guajajara	Freshwater	dry season	23/IX/2018	8	L32	03�42'22.7"S 043�31'47.1"W	25	Middle
CICCAA04491	knodus guajajara	Freshwater	dry season	29/VIII/2018	3	L32	03�42'22.7"S 043�31'47.1"W	25	Middle
CICCAA04492	Rhamdia quelen�	Freshwater	dry season	29/VIII/2018	2	L01	03�40'15.28"S 043�07'9.7"W	81	Middle
CICCAA04493	Moenkhausia cf. intermedia	Freshwater	dry season	23/IX/2018	2	L32	03�42'22.7"S 043�31'47.1"W	25	Middle
CICCAA04495	Ancistrus sp.	Freshwater	dry season	23/IX/2018	2	L32	03�42'22.7"S 043�31'47.1"W	25	Middle
CICCAA04498	Loricariichthys sp.	Freshwater	rainy season	18/II/2013	1	L32	03�42'22.7"S 043�31'47.1"W	25	Middle
CICCAA04501	Eigenmannia robsoni	Freshwater	rainy season	18/II/2015	1	L31	03�50'15.5"S 043�19'41.1"W	41	Middle
CICCAA04502	Pimelodella�parnahybae	Freshwater	dry season	23/IX/2018	1	L32	03�42'22.7"S 043�31'47.1"W	25	Middle
CICCAA04503	Loricariichthys sp.	Freshwater	dry season	23/IX/2018	5	L32	03�42'22.7"S 043�31'47.1"W	25	Middle
CICCAA04504	Corydoras julii	Freshwater	dry season	23/IX/2018	13	L32	03�42'22.7"S 043�31'47.1"W	25	Middle
CICCAA04506	Poptella compressa	Freshwater	dry season	19/IV/2013	3	L32	03�42'22.7"S 043�31'47.1"W	25	Middle
CICCAA04507	Phenacogaster cf. pectinata�	Freshwater	dry season	23/IX/2018	1	L32	03�42'22.7"S 043�31'47.1"W	25	Middle
CICCAA04508	Hemigrammus sp.1 sensu Oliveira et al. 2020	Freshwater	dry season	29/VIII/2018	149	L01	03�40'15.28"S 043�07'9.7"W	81	Middle
CICCAA04509	Rineloricaria sp.	Freshwater	dry season	23/IX/2018	158	L32	03�42'22.7"S 043�31'47.1"W	25	Middle
CICCAA04510	Rineloricaria sp.	Freshwater and Estuary	dry season	23/IX/2018	21	L32	03�42'22.7"S 043�31'47.1"W	25	Middle
CICCAA04511	Poptella compressa	Freshwater	rainy season	18/II/2013	8	L31	03�50'15.5"S 043�19'41.1"W	41	Middle
CICCAA04512	Serrapinnus sp.	Freshwater	rainy season	18/II/2013	20	L31	03�50'15.5"S 043�19'41.1"W	41	Middle
CICCAA04513	Phenacogaster cf. pectinata�	Freshwater	dry season	19/VII/2018	2	L13	03�51'18.7"S 043�17'14.4"W	47	Middle
CICCAA04514	Hemiodontichthys acipenserinus	Freshwater	dry season	19/VII/2018	1	L13	03�51'18.7"S 043�17'14.4"W	47	Middle
CICCAA04515	Hemigrammus sp.1 sensu Oliveira et al. 2020	Freshwater	rainy season	17/I/2018	50	L01	03�40'15.28"S 043�07'9.7"W	81	Middle
CICCAA04516	Moenkhausia oligolepis�	Freshwater	rainy season	23/II/2013	9	L02	03�39'16.30"S 043�6'50.2"W	75	Middle
CICCAA04517	Sternopygus�macrurus�	Freshwater	rainy season	18/II/2013	1	L31	03�50'15.5"S 043�19'41.1"W	41	Middle
CICCAA04536	Crenicichla brasiliensis	Freshwater	dry season	15/XII/2018	1	L09	03�45'6.42"S 043�22'24.7"W	65	Middle
CICCAA04537	Cichlasoma zarskei	Freshwater	dry season	15/XII/2018	1	L09	03�45'6.42"S 043�22'24.7"W	65	Middle
CICCAA04538	Poecilia sarrafae	Freshwater	dry season	15/XII/2018	2	L09	03�45'6.42"S 043�22'24.7"W	65	Middle
CICCAA04539	Hyphessobrycon piorskii	Freshwater	dry season	15/XII/2018	1	L09	03�45'6.42"S 043�22'24.7"W	65	Middle
CICCAA04540	Bryconops aff. affinis	Freshwater	rainy season	01/III/2019	1	L01	03�40'15.28"S 043�07'9.7"W	81	Middle
CICCAA04541	Acestrorhynchus�falcatus�	Freshwater	rainy season	01/III/2019	1	L01	03�40'15.28"S 043�07'9.7"W	81	Middle
CICCAA04542	Gymnotus carapo	Freshwater	rainy season	01/III/2019	1	L01	03�40'15.28"S 043�07'9.7"W	81	Middle
CICCAA04543	Serrapinnus sp.	Freshwater	rainy season	01/III/2019	2	L01	03�40'15.28"S 043�07'9.7"W	81	Middle
CICCAA04544	Serrapinnus sp.	Freshwater	rainy season	01/III/2019	1	L01	03�40'15.28"S 043�07'9.7"W	81	Middle
CICCAA04546	Hemigrammus sp.1 sensu Oliveira et al. 2020	Freshwater	rainy season	16/II/2019	2	L23	03�44'56.5"S 043�19'55.8"W	74	Middle
CICCAA04547	Pseudoplatystoma fasciatum	Freshwater	rainy season	31/V/2019	1	L12	03�51'6.30"S 043�17'53.0"W	45	Middle
CICCAA04548	Pseudoplatystoma fasciatum	Freshwater	rainy season	31/V/2019	1	L12	03�51'6.30"S 043�17'53.0"W	45	Middle
CICCAA04549	Pseudoplatystoma fasciatum	Freshwater	rainy season	31/V/2019	1	L12	03�51'6.30"S 043�17'53.0"W	45	Middle
CICCAA04550	Pseudoplatystoma fasciatum	Freshwater	rainy season	31/V/2019	1	L12	03�51'6.30"S 043�17'53.0"W	45	Middle
CICCAA04551	Hypostomus cf. krikati	Freshwater	dry season	23/IX/2018	1	L32	03�42'22.7"S 043�31'47.1"W	25	Middle
CICCAA04552	Loricariichthys sp.	Freshwater	dry season	23/IX/2018	4	L32	03�42'22.7"S 043�31'47.1"W	25	Middle
CICCAA04553	Loricariichthys sp.	Freshwater	dry season	23/IX/2018	4	L32	03�42'22.7"S 043�31'47.1"W	25	Middle
CICCAA04554	Ancistrus sp.	Freshwater	dry season	23/IX/2018	2	L32	03�42'22.7"S 043�31'47.1"W	25	Middle
CICCAA04562	Cichlasoma zarskei	Freshwater	rainy season	28/I/2019	1	L08	03�44'53.1"S 043�21'32.6"W	80	Middle
CICCAA04563	Cichlasoma zarskei	Freshwater	dry season	23/VI/2019	7	L13	03�51'18.7"S 043�17'14.4"W	47	Middle
CICCAA04564	Cichlasoma zarskei	Freshwater	rainy season	16/II/2018	30	L23	03�44'56.5"S 043�19'55.8"W	74	Middle
CICCAA04570	Hyphessobrycon piorskii	Freshwater	dry season	14/VII/2019	5	L04	03�33'44.61"S 043�3'52.4"W	71	Middle
CICCAA04573	Hyphessobrycon piorskii	Freshwater	dry season	15/XII/2018	1	L09	03�45'6.42"S 043�22'24.7"W	65	Middle
CICCAA04574	Hyphessobrycon piorskii	Freshwater	dry season	14/VII/2019	5	L04	03�33'44.61"S 043�3'52.4"W	71	Middle
CICCAA04576	Apistogramma piauiensis�	Freshwater	rainy season	28/I/2019	2	L06	03�44'2.23"S 043�22'1.21"W	81	Middle
CICCAA04578	Nannostomus beckfordi�	Freshwater	dry season	14/VII/2019	3	L04	03�33'44.61"S 043�3'52.4"W	71	Middle
CICCAA04579	Characidium sp.	Freshwater	dry season	14/VII/2019	1	L04	03�33'44.61"S 043�3'52.4"W	71	Middle
CICCAA04580	Nannostomus beckfordi�	Freshwater	dry season	14/VII/2019	5	L04	03�33'44.61"S 043�3'52.4"W	71	Middle
CICCAA04581	Hemigrammus sp.1 sensu Oliveira et al. 2020	Freshwater	rainy season	16/II/2018	18	L23	03�44'56.5"S 043�19'55.8"W	74	Middle
CICCAA04582	Hemigrammus sp.1 sensu Oliveira et al. 2020	Freshwater	dry season	14/VII/2019	76	L04	03�33'44.61"S 043�3'52.4"W	71	Middle
CICCAA04585	Apistogramma piauiensis�	Freshwater	dry season	20/VI/2019	32	L20	03�44'45.2"S 043�19'15.0"W	90	Middle
CICCAA04586	Apistogramma piauiensis�	Freshwater	rainy season	16/II/2018	13	L23	03�44'56.5"S 043�19'55.8"W	74	Middle
CICCAA04588	Moenkhausia oligolepis�	Freshwater	dry season	11/VII/2019	8	L36	03�53'45.1"S 043�29'21.3"W	45	Middle
CICCAA04590	Moenkhausia oligolepis�	Freshwater	dry season	23/VII/2019	36	L12	03�51'6.30"S 043�17'53.0"W	45	Middle
CICCAA04591	Moenkhausia oligolepis�	Freshwater	rainy season	01/III/2017	3	L01	03�40'15.28"S 043�07'9.7"W	81	Middle
CICCAA04593	Hemigrammus sp.1 sensu Oliveira et al. 2020	Freshwater	dry season	20/VI/2019	100	L23	03�44'56.5"S 043�19'55.8"W	74	Middle
CICCAA04594	Steindachnerina notonota	Freshwater	dry season	23/VII/2019	41	L12	03�51'6.30"S 043�17'53.0"W	45	Middle
CICCAA04596	Steindachnerina notonota	Freshwater	dry season	11/VII/2019	147	L36	03�53'45.1"S 043�29'21.3"W	45	Middle
CICCAA04597	Hemigrammus sp.1 sensu Oliveira et al. 2020	Freshwater	rainy season	16/II/2018	500	L23	03�44'56.5"S 043�19'55.8"W	74	Middle
CICCAA04598	Hemigrammus sp.1 sensu Oliveira et al. 2020	Freshwater	rainy season	29/III/2019	200	L01	03�40'15.28"S 043�07'9.7"W	81	Middle
CICCAA04600	Hemigrammus sp.1 sensu Oliveira et al. 2020	Freshwater	dry season	29/VI/2019	100	L23	03�44'56.5"S 043�19'55.8"W	74	Middle
CICCAA04601	Hemigrammus sp.1 sensu Oliveira et al. 2020	Freshwater	dry season	20/VI/2019	200	L20	03�44'45.2"S 043�19'15.0"W	90	Middle
CICCAA04602	Hemiodontichthys acipenserinus	Freshwater	dry season	19/VII/2018	4	L13	03�51'18.7"S 043�17'14.4"W	47	Middle
CICCAA04603	Crenicichla brasiliensis	Freshwater	dry season	19/VII/2018	2	L12	03�51'6.30"S 043�17'53.0"W	45	Middle
CICCAA04604	Bryconops aff. affinis	Freshwater	dry season	19/VII/2018	1	L12	03�51'6.30"S 043�17'53.0"W	45	Middle
CICCAA04605	Corydoras julii	Freshwater	dry season	19/VII/2018	23	L13	03�51'18.7"S 043�17'14.4"W	47	Middle
CICCAA04606	Hypostomus sp.	Freshwater	dry season	19/VII/2018	1	L13	03�51'18.7"S 043�17'14.4"W	47	Middle
CICCAA04607	Loricariichthys sp.	Freshwater	dry season	19/VII/2018	2	L13	03�51'18.7"S 043�17'14.4"W	47	Middle
CICCAA04608	Platydoras brachylecis	Freshwater	dry season	19/VII/2018	11	L13	03�51'18.7"S 043�17'14.4"W	47	Middle
CICCAA04609	Trachelyopterus galeatus	Freshwater	dry season	19/VII/2019	12	L13	03�51'18.7"S 043�17'14.4"W	47	Middle
CICCAA04610	Gasteropelecus sternicla	Freshwater	dry season	19/VII/2019	21	L12	03�51'6.30"S 043�17'53.0"W	45	Middle
CICCAA04611	Eigenmannia robsoni	Freshwater	dry season	19/VII/2019	45	L12	03�51'6.30"S 043�17'53.0"W	45	Middle
CICCAA04612	Astyanax cf. bimaculatus	Freshwater	dry season	19/VII/2019	7	L12	03�51'6.30"S 043�17'53.0"W	45	Middle
CICCAA04613	Phenacogaster cf. pectinata�	Freshwater	dry season	19/VII/2019	100	L12	03�51'6.30"S 043�17'53.0"W	45	Middle
CICCAA04614	Pimelodella�parnahybae	Freshwater	dry season	19/VII/2019	6	L13	03�51'18.7"S 043�17'14.4"W	47	Middle
CICCAA04615	Gymnotus carapo	Freshwater	rainy season	01/III/2019	1	L01	03�40'15.28"S 043�07'9.7"W	81	Middle
CICCAA04616	Eigenmannia robsoni	Freshwater	rainy season	01/III/2019	1	L01	03�40'15.28"S 043�07'9.7"W	81	Middle
CICCAA04617	Nannostomus beckfordi�	Freshwater	rainy season	01/III/2019	24	L01	03�40'15.28"S 043�07'9.7"W	81	Middle
CICCAA04618	Cichlasoma zarskei	Freshwater	rainy season	01/III/2019	4	L01	03�40'15.28"S 043�07'9.7"W	81	Middle
CICCAA04619	Poptella compressa	Freshwater	rainy season	01/III/2019	1	L01	03�40'15.28"S 043�07'9.7"W	81	Middle
CICCAA04620	Gasteropelecus sternicla	Freshwater	rainy season	01/III/2019	12	L01	03�40'15.28"S 043�07'9.7"W	81	Middle
CICCAA04621	Steindachnerina notonota	Freshwater	rainy season	01/III/2019	1	L01	03�40'15.28"S 043�07'9.7"W	81	Middle
CICCAA04622	Acestrorhynchus�falcatus�	Freshwater	rainy season	01/III/2019	1	L01	03�40'15.28"S 043�07'9.7"W	81	Middle
CICCAA04623	Bryconops aff. affinis	Freshwater	rainy season	01/III/2019	9	L01	03�40'15.28"S 043�07'9.7"W	81	Middle
CICCAA04624	Brachyhypopomus sp.	Freshwater	rainy season	01/III/2019	1	L01	03�40'15.28"S 043�07'9.7"W	81	Middle
CICCAA04625	Poptella compressa	Freshwater	rainy season	23/III/2019	7	L12	03�51'6.30"S 043�17'53.0"W	45	Middle
CICCAA04626	Characidium sp.	Freshwater	rainy season	23/III/2019	17	L12	03�51'6.30"S 043�17'53.0"W	45	Middle
CICCAA04627	Astyanax cf. bimaculatus	Freshwater	dry season	11/VII/2019	1	L36	03�53'45.1"S 043�29'21.3"W	45	Middle
CICCAA04628	Corydoras julii	Freshwater	dry season	11/VII/2019	1	L36	03�53'45.1"S 043�29'21.3"W	45	Middle
CICCAA04629	Gasteropelecus sternicla	Freshwater	dry season	11/VII/2019	7	L36	03�53'45.1"S 043�29'21.3"W	45	Middle
CICCAA04630	Characidium sp.	Freshwater	dry season	11/VII/2019	15	L36	03�53'45.1"S 043�29'21.3"W	45	Middle
CICCAA04631	Poptella compressa	Freshwater	dry season	11/VII/2019	17	L36	03�53'45.1"S 043�29'21.3"W	45	Middle
CICCAA04632	Phenacogaster cf. pectinata�	Freshwater	dry season	11/VII/2019	500	L36	03�53'45.1"S 043�29'21.3"W	45	Middle
CICCAA04633	Rineloricaria sp.	Freshwater	dry season	11/VII/2019	4	L36	03�53'45.1"S 043�29'21.3"W	45	Middle
CICCAA04634	Eigenmannia robsoni	Freshwater	dry season	11/VII/2019	1	L36	03�53'45.1"S 043�29'21.3"W	45	Middle
CICCAA04646	Characidium sp.	Freshwater	dry season	11/VII/2019	23	L27	03�55'38.7"S 043�30'13.1"W	53	Middle
CICCAA04647	Characidium sp.	Freshwater	dry season	11/VII/2019	4	L27	03�55'38.7"S 043�30'13.1"W	53	Middle
CICCAA04648	Steindachnerina notonota	Freshwater	dry season	11/VII/2019	1	L27	03�55'38.7"S 043�30'13.1"W	53	Middle
CICCAA04663	Hyphessobrycon piorskii	Freshwater	rainy season	01/III/2019	231	L01	03�40'15.28"S 043�07'9.7"W	81	Middle
CICCAA04686	Moenkhausia oligolepis�	Freshwater	dry season	20/IX/2019	2	L21	03�44'57.4"S 043�20'24.0"W	66	Middle
CICCAA04687	Apistogramma piauiensis�	Freshwater	dry season	20/IX/2019	5	L21	03�44'57.4"S 043�20'24.0"W	66	Middle
CICCAA04688	Poecilia sarrafae	Freshwater	dry season	20/IX/2019	5	L21	03�44'57.4"S 043�20'24.0"W	66	Middle
CICCAA04689	Nannostomus beckfordi�	Freshwater	dry season	20/IX/2019	7	L21	03�44'57.4"S 043�20'24.0"W	66	Middle
CICCAA04690	Knodus guajajara	Freshwater	dry season	20/IX/2019	5	L21	03�44'57.4"S 043�20'24.0"W	66	Middle
CICCAA04691	Hyphessobrycon piorskii	Freshwater	dry season	20/IX/2019	8	L21	03�44'57.4"S 043�20'24.0"W	66	Middle
CICCAA04692	Anablepsoides vieirai	Freshwater	dry season	20/IX/2019	6	L21	03�44'57.4"S 043�20'24.0"W	66	Middle
CICCAA04693	Characidium sp.	Freshwater	dry season	20/IX/2019	11	L21	03�44'57.4"S 043�20'24.0"W	66	Middle
CICCAA04694	Astyanax cf. bimaculatus	Freshwater	dry season	20/IX/2019	19	L21	03�44'57.4"S 043�20'24.0"W	66	Middle
CICCAA04695	Nannostomus beckfordi�	Freshwater	rainy season	II/2019	194	L20	03�44'45.2"S 043�19'15.0"W	90	Middle
CICCAA04696	Curimatopsis aff. cryptica	Freshwater	rainy season	II/2019	51	L20	03�44'45.2"S 043�19'15.0"W	90	Middle
CICCAA04697	Hemigrammus sp.1 sensu Oliveira et al. 2020	Freshwater	rainy season	II/2019	34	L20	03�44'45.2"S 043�19'15.0"W	90	Middle
CICCAA04698	Cichlasoma zarskei	Freshwater	rainy season	II/2019	1	L20	03�44'45.2"S 043�19'15.0"W	90	Middle
CICCAA04699	Apistogramma piauiensis�	Freshwater	rainy season	II/2019	6	L20	03�44'45.2"S 043�19'15.0"W	90	Middle
CICCAA04700	Anablepsoides vieirai	Freshwater	rainy season	II/2019	25	L20	03�44'45.2"S 043�19'15.0"W	90	Middle
CICCAA04701	Hemigrammus sp.1 sensu Oliveira et al. 2020	Freshwater	rainy season	II/2019	8	L20	03�44'45.2"S 043�19'15.0"W	90	Middle
CICCAA04702	Copella arnoldi�	Freshwater	rainy season	II/2019	2	L20	03�44'45.2"S 043�19'15.0"W	90	Middle
CICCAA04703	Hoplias malabaricus	Freshwater	rainy season	II/2019	3	L20	03�44'45.2"S 043�19'15.0"W	90	Middle
CICCAA04704	Crenicichla brasiliensis	Freshwater	rainy season	II/2019	4	L20	03�44'45.2"S 043�19'15.0"W	90	Middle
CICCAA04728	Curimatopsis aff. cryptica	Freshwater	dry season	20/IX/2019	6	L21	03�44'57.4"S 043�20'24.0"W	66	Middle
CICCAA04729	Steindachnerina notonota	Freshwater	dry season	20/IX/2019	1	L21	03�44'57.4"S 043�20'24.0"W	66	Middle
CICCAA04730	Hoplias malabaricus	Freshwater	dry season	20/IX/2019	2	L21	03�44'57.4"S 043�20'24.0"W	66	Middle
CICCAA04731	Moenkhausia oligolepis�	Freshwater	dry season	20/IX/2019	2	L21	03�44'57.4"S 043�20'24.0"W	66	Middle
CICCAA04732	Anablepsoides vieirai	Freshwater	dry season	20/IX/2019	4	L21	03�44'57.4"S 043�20'24.0"W	66	Middle
CICCAA04733	Knodus guajajara	Freshwater	dry season	20/IX/2019	4	L21	03�44'57.4"S 043�20'24.0"W	66	Middle
CICCAA04734	Nannostomus beckfordi�	Freshwater	dry season	20/IX/2019	61	L21	03�44'57.4"S 043�20'24.0"W	66	Middle
CICCAA04735	Characidium sp.	Freshwater	dry season	20/IX/2019	19	L21	03�44'57.4"S 043�20'24.0"W	66	Middle
CICCAA04736	Crenicichla brasiliensis	Freshwater	dry season	20/IX/2019	1	L21	03�44'57.4"S 043�20'24.0"W	66	Middle
CICCAA04737	Cichlasoma zarskei	Freshwater	dry season	20/IX/2019	2	L21	03�44'57.4"S 043�20'24.0"W	66	Middle
CICCAA04738	Hyphessobrycon piorskii	Freshwater	dry season	20/IX/2019	28	L21	03�44'57.4"S 043�20'24.0"W	66	Middle
CICCAA04739	Poecilia sarrafae	Freshwater	dry season	20/IX/2019	16	L21	03�44'57.4"S 043�20'24.0"W	66	Middle
CICCAA04740	Astyanax cf. bimaculatus	Freshwater	dry season	20/IX/2019	42	L21	03�44'57.4"S 043�20'24.0"W	66	Middle
CICCAA04741	Leporinus aff. friderici	Freshwater	rainy season	15/V/2019	1	L29	03�51'51.3"S 043�19'36.8"W	39	Middle
CICCAA04742	Charax awa	Freshwater	rainy season	15/V/2019	2	L29	03�51'51.3"S 043�19'36.8"W	39	Middle
CICCAA04743	Crenicichla brasiliensis	Freshwater	rainy season	08/III/2019	2	L30	03�50'50.0"S 043�19'19.4"W	41	Middle
CICCAA04744	Steindachnerina notonota	Freshwater	rainy season	08/III/2019	6	L30	03�50'50.0"S 043�19'19.4"W	41	Middle
CICCAA04745	Serrapinnus sp.	Freshwater	rainy season	08/III/2019	1	L25	03�46'11.9"S 043�20'25.2"W	50	Middle
CICCAA04746	Hypoptopoma incognitum�	Freshwater	rainy season	08/III/2019	1	L30	03�50'50.0"S 043�19'19.4"W	41	Middle
CICCAA04747	Apistogramma piauiensis�	Freshwater	rainy season	08/III/2019	2	L30	03�50'50.0"S 043�19'19.4"W	41	Middle
CICCAA04748	Poecilia sarrafae	Freshwater	rainy season	08/III/2019	1	L30	03�50'50.0"S 043�19'19.4"W	41	Middle
CICCAA04749	Poptella compressa	Freshwater	rainy season	08/III/2019	2	L30	03�50'50.0"S 043�19'19.4"W	41	Middle
CICCAA04750	Characidium sp.	Freshwater	dry season	15/XII/2018	1	L09	03�45'6.42"S 043�22'24.7"W	65	Middle
CICCAA04751	Poecilia sarrafae	Freshwater	dry season	15/XII/2018	6	L09	03�45'6.42"S 043�22'24.7"W	65	Middle
CICCAA04752	Nannostomus beckfordi�	Freshwater	dry season	15/XII/2018	14	L09	03�45'6.42"S 043�22'24.7"W	65	Middle
CICCAA04753	Cichlasoma zarskei	Freshwater	dry season	15/XII/2018	24	L09	03�45'6.42"S 043�22'24.7"W	65	Middle
CICCAA04754	Corydoras julii	Freshwater	rainy season	02/IV/2019	2	L13	03�51'18.7"S 043�17'14.4"W	47	Middle
CICCAA04755	Poptella compressa	Freshwater	rainy season	02/IV/2019	1	L12	03�51'6.30"S 043�17'53.0"W	45	Middle
CICCAA04756	Astyanax cf. bimaculatus	Freshwater	rainy season	02/IV/2019	2	L12	03�51'6.30"S 043�17'53.0"W	45	Middle
CICCAA04757	Moenkhausia oligolepis�	Freshwater	rainy season	02/IV/2019	2	L12	03�51'6.30"S 043�17'53.0"W	45	Middle
CICCAA04758	Crenicichla brasiliensis	Freshwater	rainy season	02/IV/2019	1	L12	03�51'6.30"S 043�17'53.0"W	45	Middle
CICCAA04759	Hoplias malabaricus	Freshwater	rainy season	02/IV/2019	3	L12	03�51'6.30"S 043�17'53.0"W	45	Middle
CICCAA04760	Hoplerythrinus unitaeniatus	Freshwater	rainy season	02/IV/2019	1	L12	03�51'6.30"S 043�17'53.0"W	45	Middle
CICCAA04761	Cichlasoma zarskei	Freshwater	rainy season	02/IV/2019	5	L12	03�51'6.30"S 043�17'53.0"W	45	Middle
CICCAA04762	Steindachnerina notonota	Freshwater	rainy season	02/IV/2019	15	L12	03�51'6.30"S 043�17'53.0"W	45	Middle
CICCAA04763	Steindachnerina notonota	Freshwater	rainy season	08/III/2019	58	L25	03�46'11.9"S 043�20'25.2"W	50	Middle
CICCAA04764	Nannostomus beckfordi�	Freshwater	rainy season	08/III/2019	25	L25	03�46'11.9"S 043�20'25.2"W	50	Middle
CICCAA04774	Corydoras julii	Freshwater	dry season	19/X/2019	54	L01	03�40'15.28"S 043�07'9.7"W	81	Middle
CICCAA04775	Bryconops aff. affinis	Freshwater	dry season	19/X/2019	110	L01	03�40'15.28"S 043�07'9.7"W	81	Middle
CICCAA05940	Satanoperca jurupari	Freshwater	dry season	24/IX/2021	1	L17	03�54'27.8"S 043�44'55.8"W	30	Middle
CICCAA05941	Satanoperca jurupari	Freshwater	rainy season	01/VIII/2021	2	L31	03�50'15.5"S 043�19'41.1"W	41	Middle
CICCAA05942	Satanoperca jurupari	Freshwater	dry season	01/VIII/2021	10	L31	03�50'15.5"S 043�19'41.1"W	41	Middle
CICCAA05943	Satanoperca jurupari	Freshwater	dry season	01/VIII/2021	2	L32	03�42'22.7"S 043�31'47.1"W	25	Middle
CICCAA06106	Nannostomus beckfordi�	Freshwater	rainy season	06/II/2022	30	L15	03�53'13.5"S 043�16'37.1"W	59	Middle
CICCAA06107	Hyphessobrycon piorskii	Freshwater	rainy season	06/II/2022	42	L15	03�53'13.5"S 043�16'37.1"W	59	Middle
CICCAA06108	Crenicichla brasiliensis	Freshwater	rainy season	06/II/2022	5	L15	03�53'13.5"S 043�16'37.1"W	59	Middle
CICCAA06109	Characidium sp.	Freshwater	rainy season	06/II/2022	9	L15	03�53'13.5"S 043�16'37.1"W	59	Middle
CICCAA06110	Steindachnerina notonota	Freshwater	rainy season	06/II/2022	6	L15	03�53'13.5"S 043�16'37.1"W	59	Middle
CICCAA06111	Serrapinnus sp.	Freshwater	rainy season	06/II/2022	8	L15	03�53'13.5"S 043�16'37.1"W	59	Middle
CICCAA06112	Curimatopsis aff. cryptica	Freshwater	rainy season	06/II/2022	4	L15	03�53'13.5"S 043�16'37.1"W	59	Middle
CICCAA06113	Hemigrammus sp.1 sensu Oliveira et al. 2020	Freshwater	rainy season	06/II/2022	70	L15	03�53'13.5"S 043�16'37.1"W	59	Middle
CICCAA06114	Astyanax cf. bimaculatus	Freshwater	rainy season	06/II/2022	2	L15	03�53'13.5"S 043�16'37.1"W	59	Middle
CICCAA06115	Rineloricaria sp.	Freshwater	rainy season	06/II/2022	1	L15	03�53'13.5"S 043�16'37.1"W	59	Middle
CICCAA06116	Hoplias malabaricus	Freshwater	rainy season	06/II/2022	1	L15	03�53'13.5"S 043�16'37.1"W	59	Middle
CICCAA06117	Apistogramma piauiensis�	Freshwater	rainy season	06/II/2022	2	L15	03�53'13.5"S 043�16'37.1"W	59	Middle
CICCAA06125	Hoplias malabaricus	Freshwater	rainy season	06/II/2022	5	L16	03�51'42.84"S 043�16'1.7"W	52	Middle
CICCAA06126	Trachelyopterus galeatus	Freshwater	rainy season	06/II/2022	1	L16	03�51'42.84"S 043�16'1.7"W	52	Middle
CICCAA06127	Nannostomus beckfordi�	Freshwater	rainy season	06/II/2022	5	L16	03�51'42.84"S 043�16'1.7"W	52	Middle
CICCAA06128	Hemiodontichthys acipenserinus	Freshwater	rainy season	06/II/2022	1	L16	03�51'42.84"S 043�16'1.7"W	52	Middle
CICCAA06129	Moenkhausia oligolepis�	Freshwater	rainy season	06/II/2022	1	L16	03�51'42.84"S 043�16'1.7"W	52	Middle
CICCAA06130	Poptella compressa	Freshwater	rainy season	06/II/2022	2	L16	03�51'42.84"S 043�16'1.7"W	52	Middle
CICCAA06131	Curimatopsis aff. cryptica	Freshwater	rainy season	06/II/2022	11	L16	03�51'42.84"S 043�16'1.7"W	52	Middle
CICCAA06132	Hemigrammus sp.1 sensu Oliveira et al. 2020	Freshwater	rainy season	06/II/2022	2	L16	03�51'42.84"S 043�16'1.7"W	52	Middle
CICCAA06133	Hassar affinis	Freshwater	rainy season	06/II/2022	1	L16	03�51'42.84"S 043�16'1.7"W	52	Middle
CICCAA06134	Geophagus parnaibae	Freshwater	rainy season	06/II/2022	1	L16	03�51'42.84"S 043�16'1.7"W	52	Middle
CICCAA06135	Serrapinnus sp.	Freshwater	rainy season	06/II/2022	1	L16	03�51'42.84"S 043�16'1.7"W	52	Middle
CICCAA06147	Aphyocharax sp.	Freshwater	rainy season	06/II/2022	7	L16	03�51'42.84"S 043�16'1.7"W	52	Middle
CICCAA06163	Aphyocharax sp.	Freshwater	rainy season	06/II/2022	4	L14	03�51'46.8"S 043�17'10.2"W	52	Middle
CICCAA06164	Moenkhausia oligolepis�	Freshwater	rainy season	06/II/2022	4	L14	03�51'46.8"S 043�17'10.2"W	52	Middle
CICCAA06165	Corydoras julii	Freshwater	rainy season	06/II/2022	2	L14	03�51'46.8"S 043�17'10.2"W	52	Middle
CICCAA06166	Trachelyopterus galeatus	Freshwater	rainy season	06/II/2022	1	L14	03�51'46.8"S 043�17'10.2"W	52	Middle
CICCAA06167	Corydoras julii	Freshwater	rainy season	06/II/2022	2	L14	03�51'46.8"S 043�17'10.2"W	52	Middle
CICCAA06168	Satanoperca jurupari	Freshwater	rainy season	06/II/2022	2	L14	03�51'46.8"S 043�17'10.2"W	52	Middle
CICCAA06169	Steindachnerina notonota	Freshwater	rainy season	06/II/2022	5	L14	03�51'46.8"S 043�17'10.2"W	52	Middle
CICCAA06170	Anablepsoides vieirai	Freshwater	rainy season	06/II/2022	2	L14	03�51'46.8"S 043�17'10.2"W	52	Middle
CICCAA06171	Aphyocharax sp.	Freshwater	rainy season	06/II/2022	16	L14	03�51'46.8"S 043�17'10.2"W	52	Middle
CICCAA06172	Gymnotus carapo	Freshwater	rainy season	06/II/2022	6	L14	03�51'46.8"S 043�17'10.2"W	52	Middle
CICCAA06173	Gasteropelecus sternicla	Freshwater	rainy season	06/II/2022	13	L14	03�51'46.8"S 043�17'10.2"W	52	Middle
CICCAA06174	Knodus guajajara	Freshwater	rainy season	06/II/2022	20	L14	03�51'46.8"S 043�17'10.2"W	52	Middle
CICCAA06175	Hemigrammus sp.1 sensu Oliveira et al. 2020	Freshwater	rainy season	06/II/2022	6	L14	03�51'46.8"S 043�17'10.2"W	52	Middle
CICCAA06176	Apistogramma piauiensis�	Freshwater	rainy season	06/II/2022	14	L14	03�51'46.8"S 043�17'10.2"W	52	Middle
CICCAA06177	Nannostomus beckfordi�	Freshwater	rainy season	06/II/2022	11	L14	03�51'46.8"S 043�17'10.2"W	52	Middle
CICCAA06178	Hoplerythrinus unitaeniatus	Freshwater	rainy season	06/II/2022	1	L14	03�51'46.8"S 043�17'10.2"W	52	Middle
CICCAA06179	Schizodon dissimilis	Freshwater	rainy season	06/II/2022	1	L14	03�51'46.8"S 043�17'10.2"W	52	Middle
CICCAA06180	Moenkhausia oligolepis�	Freshwater	rainy season	06/II/2022	5	L14	03�51'46.8"S 043�17'10.2"W	52	Middle
CICCAA06181	Characidium sp.	Freshwater	rainy season	06/II/2022	5	L14	03�51'46.8"S 043�17'10.2"W	52	Middle
CICCAA06182	Loricaria cf. cataphracta	Freshwater and Estuary	rainy season	06/II/2022	1	L14	03�51'46.8"S 043�17'10.2"W	52	Middle
CICCAA06183	Brachyhypopomus sp.	Freshwater	rainy season	06/II/2022	3	L14	03�51'46.8"S 043�17'10.2"W	52	Middle
CICCAA06184	Rhamdia quelen�	Freshwater	rainy season	06/II/2022	1	L14	03�51'46.8"S 043�17'10.2"W	52	Middle
CICCAA06185	Hoplias malabaricus	Freshwater	rainy season	06/II/2022	1	L14	03�51'46.8"S 043�17'10.2"W	52	Middle
CICCAA06186	Pimelodella�parnahybae	Freshwater	rainy season	06/II/2022	2	L14	03�51'46.8"S 043�17'10.2"W	52	Middle
CICCAA06187	Bryconops aff. affinis	Freshwater	dry season	19/X/2019	7	L01	03�40'15.28"S 043�07'9.7"W	81	Middle
CICCAA06188	Metynnis�lippincottianus	Freshwater	rainy season	06/II/2022	2	L13	03�51'18.7"S 043�17'14.4"W	47	Middle
CICCAA06189	Hoplias malabaricus	Freshwater	rainy season	06/II/2022	1	L13	03�51'18.7"S 043�17'14.4"W	47	Middle
CICCAA06190	Crenicichla brasiliensis	Freshwater	rainy season	06/II/2022	1	L13	03�51'18.7"S 043�17'14.4"W	47	Middle
CICCAA06191	Cichlasoma zarskei	Freshwater	rainy season	06/II/2022	2	L13	03�51'18.7"S 043�17'14.4"W	47	Middle
CICCAA06192	Moenkhausia oligolepis�	Freshwater	rainy season	06/II/2022	8	L13	03�51'18.7"S 043�17'14.4"W	47	Middle
CICCAA06193	Gasteropelecus sternicla	Freshwater	rainy season	06/II/2022	1	L13	03�51'18.7"S 043�17'14.4"W	47	Middle
CICCAA06194	Poptella compressa	Freshwater	rainy season	06/II/2022	3	L12	03�51'6.30"S 043�17'53.0"W	45	Middle
CICCAA06195	Pimelodella�parnahybae	Freshwater	rainy season	06/II/2022	2	L12	03�51'6.30"S 043�17'53.0"W	45	Middle
CICCAA06196	Steindachnerina notonota	Freshwater	rainy season	06/II/2022	1	L14	03�51'46.8"S 043�17'10.2"W	52	Middle
CICCAA06197	Crenicichla brasiliensis	Freshwater	rainy season	06/II/2022	16	L14	03�51'46.8"S 043�17'10.2"W	52	Middle
CICCAA06198	Cichlasoma zarskei	Freshwater	rainy season	06/II/2022	18	L14	03�51'46.8"S 043�17'10.2"W	52	Middle
CICCAA06199	Phenacogaster cf. pectinata�	Freshwater	rainy season	06/II/2022	3	L12	03�51'6.30"S 043�17'53.0"W	45	Middle
CICCAA06200	Poptella compressa	Freshwater	rainy season	06/II/2022	4	L12	03�51'6.30"S 043�17'53.0"W	45	Middle
CICCAA06201	Astyanax cf. bimaculatus	Freshwater	rainy season	06/II/2022	7	L12	03�51'6.30"S 043�17'53.0"W	45	Middle
CICCAA06202	Moenkhausia oligolepis�	Freshwater	rainy season	06/II/2022	18	L12	03�51'6.30"S 043�17'53.0"W	45	Middle
CICCAA06203	Hyphessobrycon piorskii	Freshwater	rainy season	06/II/2022	10	L12	03�51'6.30"S 043�17'53.0"W	45	Middle
CICCAA06204	Charax awa	Freshwater	rainy season	06/II/2022	3	L12	03�51'6.30"S 043�17'53.0"W	45	Middle
CICCAA06205	Bryconops aff. affinis	Freshwater	rainy season	06/II/2022	4	L12	03�51'6.30"S 043�17'53.0"W	45	Middle
CICCAA06206	Metynnis�lippincottianus	Freshwater	rainy season	06/II/2022	1	L12	03�51'6.30"S 043�17'53.0"W	45	Middle
CICCAA06207	Cichlasoma zarskei	Freshwater	rainy season	06/II/2022	2	L12	03�51'6.30"S 043�17'53.0"W	45	Middle
CICCAA06208	Crenicichla brasiliensis	Freshwater	rainy season	06/II/2022	6	L12	03�51'6.30"S 043�17'53.0"W	45	Middle
CICCAA06209	Steindachnerina notonota	Freshwater	rainy season	06/II/2022	2	L12	03�51'6.30"S 043�17'53.0"W	45	Middle
CICCAA06210	Sternopygus�macrurus�	Freshwater	rainy season	06/II/2022	4	L12	03�51'6.30"S 043�17'53.0"W	45	Middle
CICCAA06211	Corydoras julii	Freshwater	rainy season	06/II/2022	1	L12	03�51'6.30"S 043�17'53.0"W	45	Middle
CICCAA06212	Steindachnerina notonota	Freshwater	rainy season	06/II/2022	1	L12	03�51'6.30"S 043�17'53.0"W	45	Middle
CICCAA06213	Rhamdia quelen�	Freshwater	rainy season	06/II/2022	1	L12	03�51'6.30"S 043�17'53.0"W	45	Middle
CICCAA06214	Pygocentrus nattereri	Freshwater	rainy season	06/II/2022	1	L12	03�51'6.30"S 043�17'53.0"W	45	Middle
CICCAA06215	Oreochromis niloticus	Freshwater and Estuary	rainy season	06/II/2022	1	L13	03�51'18.7"S 043�17'14.4"W	47	Middle
CICCAA06216	Callichthys callichthys�	Freshwater	rainy season	06/II/2022	1	L13	03�51'18.7"S 043�17'14.4"W	47	Middle
CICCAA06217	Pimelodus ornatus	Freshwater	rainy season	06/II/2022	3	L12	03�51'6.30"S 043�17'53.0"W	45	Middle
CICCAA06218	Hoplias malabaricus	Freshwater	rainy season	06/II/2022	3	L12	03�51'6.30"S 043�17'53.0"W	45	Middle
CICCAA06219	Gymnotus carapo	Freshwater	rainy season	06/II/2022	2	L12	03�51'6.30"S 043�17'53.0"W	45	Middle
CICCAA06220	Trachelyopterus galeatus	Freshwater	rainy season	06/II/2022	2	L12	03�51'6.30"S 043�17'53.0"W	45	Middle
CICCAA06221	Eigenmannia robsoni	Freshwater	rainy season	06/II/2022	8	L11	03�50'46.8"S 043�18'48.9"W	40	Middle
CICCAA06222	Pygocentrus nattereri	Freshwater	rainy season	06/II/2022	2	L11	03�50'46.8"S 043�18'48.9"W	40	Middle
CICCAA06223	Apistogramma piauiensis�	Freshwater	rainy season	06/II/2022	4	L11	03�50'46.8"S 043�18'48.9"W	40	Middle
CICCAA06224	Hassar affinis	Freshwater	rainy season	16/V/2020	2	L13	03�51'18.7"S 043�17'14.4"W	47	Middle
CICCAA06225	Sternopygus�macrurus�	Freshwater	rainy season	16/V/2020	4	L13	03�51'18.7"S 043�17'14.4"W	47	Middle
CICCAA06226	Sternopygus�macrurus�	Freshwater	rainy season	16/V/2020	34	L13	03�51'18.7"S 043�17'14.4"W	47	Middle
CICCAA06227	Pimelodus ornatus	Freshwater	rainy season	16/V/2020	2	L13	03�51'18.7"S 043�17'14.4"W	47	Middle
CICCAA06228	Synbranchus marmoratus�	Freshwater and Estuary	rainy season	16/V/2020	1	L13	03�51'18.7"S 043�17'14.4"W	47	Middle
CICCAA06229	Schizodon dissimilis	Freshwater	rainy season	16/V/2020	2	L13	03�51'18.7"S 043�17'14.4"W	47	Middle
CICCAA06230	Apteronotus albifrons	Freshwater	rainy season	16/V/2020	1	L13	03�51'18.7"S 043�17'14.4"W	47	Middle
CICCAA06231	Steindachnerina notonota	Freshwater	rainy season	16/V/2020	13	L13	03�51'18.7"S 043�17'14.4"W	47	Middle
CICCAA06232	Poptella compressa	Freshwater	dry season	24/IX/2020	13	L17	03�54'27.8"S 043�44'55.8"W	30	Middle
CICCAA06233	Corydoras vittatus	Freshwater	dry season	24/IX/2020	1	L17	03�54'27.8"S 043�44'55.8"W	30	Middle
CICCAA06234	Phenacogaster cf. pectinata�	Freshwater	dry season	24/IX/2020	5	L17	03�54'27.8"S 043�44'55.8"W	30	Middle
CICCAA06235	Roeboides margareteae	Freshwater	dry season	24/IX/2020	1	L17	03�54'27.8"S 043�44'55.8"W	30	Middle
CICCAA06236	Hoplias malabaricus	Freshwater	dry season	24/IX/2020	1	L17	03�54'27.8"S 043�44'55.8"W	30	Middle
CICCAA06237	Triportheus signatus	Freshwater	dry season	24/IX/2020	1	L17	03�54'27.8"S 043�44'55.8"W	30	Middle
CICCAA06238	Hemiodus parnaguae	Freshwater	dry season	24/IX/2020	1	L17	03�54'27.8"S 043�44'55.8"W	30	Middle
CICCAA06239	Pseudobunocephalus timbira	Freshwater	dry season	24/IX/2020	11	L17	03�54'27.8"S 043�44'55.8"W	30	Middle
CICCAA06240	Corydoras julii	Freshwater	dry season	24/IX/2020	13	L17	03�54'27.8"S 043�44'55.8"W	30	Middle
CICCAA06241	Moenkhausia oligolepis�	Freshwater	dry season	24/IX/2020	1	L17	03�54'27.8"S 043�44'55.8"W	30	Middle
CICCAA06242	Pimelodella�parnahybae	Freshwater	dry season	24/IX/2020	2	L17	03�54'27.8"S 043�44'55.8"W	30	Middle
CICCAA06243	Trachelyopterus galeatus	Freshwater	dry season	24/IX/2020	2	L17	03�54'27.8"S 043�44'55.8"W	30	Middle
CICCAA06244	Acestrorhynchus�falcatus�	Freshwater	dry season	24/IX/2020	1	L17	03�54'27.8"S 043�44'55.8"W	30	Middle
CICCAA06245	Crenicichla brasiliensis	Freshwater	dry season	24/IX/2020	2	L17	03�54'27.8"S 043�44'55.8"W	30	Middle
CICCAA06246	Geophagus parnaibae	Freshwater	dry season	24/IX/2020	2	L17	03�54'27.8"S 043�44'55.8"W	30	Middle
CICCAA06247	Steindachnerina notonota	Freshwater	dry season	24/IX/2020	14	L17	03�54'27.8"S 043�44'55.8"W	30	Middle
CICCAA06248	Charax awa	Freshwater	dry season	24/IX/2020	13	L17	03�54'27.8"S 043�44'55.8"W	30	Middle
CICCAA06249	Gasteropelecus sternicla	Freshwater	dry season	24/IX/2020	21	L17	03�54'27.8"S 043�44'55.8"W	30	Middle
CICCAA06250	Schizodon dissimilis	Freshwater	dry season	24/IX/2020	12	L17	03�54'27.8"S 043�44'55.8"W	30	Middle
CICCAA06251	Batrochoglanis sp.	Freshwater	dry season	24/IX/2020	3	L17	03�54'27.8"S 043�44'55.8"W	30	Middle
CICCAA06252	Hyphessobrycon piorskii	Freshwater	dry season	03/X/2021	93	L18	03�54'3.25"S 043�44'55.8"W	32	Middle
CICCAA06253	Aphyocharax sp.	Freshwater	dry season	03/X/2021	1	L18	03�54'3.25"S 043�44'55.8"W	32	Middle
CICCAA06254	Hypoptopoma incognitum�	Freshwater	dry season	03/X/2021	90	L18	03�54'3.25"S 043�44'55.8"W	32	Middle
CICCAA06255	Ancistrus sp.	Freshwater	dry season	03/X/2021	34	L18	03�54'3.25"S 043�44'55.8"W	32	Middle
CICCAA06256	Hypostomus cf. krikati	Freshwater	dry season	03/X/2021	14	L18	03�54'3.25"S 043�44'55.8"W	32	Middle
CICCAA06257	Hemiodontichthys acipenserinus	Freshwater	dry season	03/X/2021	4	L18	03�54'3.25"S 043�44'55.8"W	32	Middle
CICCAA06258	Characidium sp.	Freshwater	dry season	03/X/2021	7	L18	03�54'3.25"S 043�44'55.8"W	32	Middle
CICCAA06259	Poecilia sarrafae	Freshwater	dry season	03/X/2021	11	L18	03�54'3.25"S 043�44'55.8"W	32	Middle
CICCAA06260	Satanoperca jurupari	Freshwater	dry season	03/X/2021	1	L18	03�54'3.25"S 043�44'55.8"W	32	Middle
CICCAA06261	Sternopygus�macrurus�	Freshwater	dry season	03/X/2021	2	L18	03�54'3.25"S 043�44'55.8"W	32	Middle
CICCAA06262	Pimelodus blochii	Freshwater and Estuary	dry season	03/X/2021	3	L18	03�54'3.25"S 043�44'55.8"W	32	Middle
CICCAA06263	Hassar affinis	Freshwater	dry season	03/X/2021	2	L18	03�54'3.25"S 043�44'55.8"W	32	Middle
CICCAA06264	Loricaria cf. cataphracta	Freshwater and Estuary	dry season	03/X/2021	7	L18	03�54'3.25"S 043�44'55.8"W	32	Middle
CICCAA06265	Leporinus aff. friderici	Freshwater	dry season	03/X/2021	5	L18	03�54'3.25"S 043�44'55.8"W	32	Middle
CICCAA06266	Apteronotus albifrons	Freshwater	dry season	03/X/2021	3	L18	03�54'3.25"S 043�44'55.8"W	32	Middle
CICCAA06267	Eigenmannia robsoni	Freshwater	dry season	03/X/2021	3	L18	03�54'3.25"S 043�44'55.8"W	32	Middle
CICCAA06268	Cynodon gibbus	Freshwater	dry season	03/X/2021	1	L18	03�54'3.25"S 043�44'55.8"W	32	Middle
CICCAA06269	Serrasalmus rhombeus	Freshwater	dry season	03/X/2021	3	L18	03�54'3.25"S 043�44'55.8"W	32	Middle
CICCAA06270	Psectrogaster rhomboides	Freshwater	dry season	03/X/2021	6	L18	03�54'3.25"S 043�44'55.8"W	32	Middle
CICCAA06271	Pygocentrus nattereri	Freshwater	dry season	03/X/2021	2	L18	03�54'3.25"S 043�44'55.8"W	32	Middle
CICCAA06272	Sorubim lima	Freshwater	dry season	03/X/2021	2	L18	03�54'3.25"S 043�44'55.8"W	32	Middle
CICCAA06273	Sternopygus�macrurus�	Freshwater	dry season	24/X/2021	15	L19	04�2'54.24"S 043�34'58.4"W	41	Middle
CICCAA06274	Ancistrus sp.	Freshwater	dry season	24/X/2021	22	L19	04�2'54.24"S 043�34'58.4"W	41	Middle
CICCAA06275	Hoplias malabaricus	Freshwater	dry season	24/X/2021	1	L19	04�2'54.24"S 043�34'58.4"W	41	Middle
CICCAA06276	Acestrorhynchus�falcatus�	Freshwater	dry season	24/X/2021	4	L19	04�2'54.24"S 043�34'58.4"W	41	Middle
CICCAA06277	Steindachnerina notonota	Freshwater	dry season	24/X/2021	24	L19	04�2'54.24"S 043�34'58.4"W	41	Middle
CICCAA06278	Pygocentrus nattereri	Freshwater	dry season	24/X/2021	1	L19	04�2'54.24"S 043�34'58.4"W	41	Middle
CICCAA06279	Crenicichla brasiliensis	Freshwater	dry season	24/X/2021	1	L19	04�2'54.24"S 043�34'58.4"W	41	Middle
CICCAA06280	Platydoras brachylecis	Freshwater	dry season	24/X/2021	1	L19	04�2'54.24"S 043�34'58.4"W	41	Middle
CICCAA06281	Loricaria cf. cataphracta	Freshwater and Estuary	dry season	24/X/2021	1	L19	04�2'54.24"S 043�34'58.4"W	41	Middle
CICCAA06282	Hemiodontichthys acipenserinus	Freshwater	dry season	24/X/2021	1	L19	04�2'54.24"S 043�34'58.4"W	41	Middle
CICCAA06283	Leporinus aff. friderici	Freshwater	dry season	24/X/2021	1	L19	04�2'54.24"S 043�34'58.4"W	41	Middle
CICCAA06284	Characidium sp.	Freshwater	dry season	24/X/2021	31	L19	04�2'54.24"S 043�34'58.4"W	41	Middle
CICCAA06285	Hypoptopoma incognitum�	Freshwater	dry season	24/X/2021	12	L19	04�2'54.24"S 043�34'58.4"W	41	Middle
CICCAA06286	Ctenobrycon cf. spilurus	Freshwater	dry season	24/X/2021	12	L19	04�2'54.24"S 043�34'58.4"W	41	Middle
CICCAA06287	Pimelodella�parnahybae	Freshwater	dry season	24/X/2021	9	L19	04�2'54.24"S 043�34'58.4"W	41	Middle
CICCAA06288	Pseudobunocephalus timbira	Freshwater	dry season	24/X/2021	2	L19	04�2'54.24"S 043�34'58.4"W	41	Middle
CICCAA06289	Poecilia sarrafae	Freshwater	dry season	24/X/2021	5	L19	04�2'54.24"S 043�34'58.4"W	41	Middle
CICCAA06290	Moenkhausia oligolepis�	Freshwater	dry season	24/X/2021	3	L19	04�2'54.24"S 043�34'58.4"W	41	Middle
CICCAA06291	Astyanax cf. bimaculatus	Freshwater	dry season	24/X/2021	2	L19	04�2'54.24"S 043�34'58.4"W	41	Middle
CICCAA06292	Aphyocharax sp.	Freshwater	dry season	24/X/2021	20	L19	04�2'54.24"S 043�34'58.4"W	41	Middle
CICCAA06293	Gasteropelecus sternicla	Freshwater	dry season	24/X/2021	9	L19	04�2'54.24"S 043�34'58.4"W	41	Middle
CICCAA06294	Moenkhausia cf. intermedia	Freshwater	dry season	24/X/2021	12	L19	04�2'54.24"S 043�34'58.4"W	41	Middle
CICCAA06295	Hypostomus cf. krikati	Freshwater	dry season	24/X/2021	3	L19	04�2'54.24"S 043�34'58.4"W	41	Middle
CICCAA06296	Prochilodus lacustris	Freshwater	dry season	24/X/2021	1	L19	04�2'54.24"S 043�34'58.4"W	41	Middle
CICCAA06297	Roeboides margareteae	Freshwater	dry season	24/X/2021	6	L19	04�2'54.24"S 043�34'58.4"W	41	Middle
CICCAA06298	Phenacogaster cf. pectinata�	Freshwater	dry season	24/X/2021	6	L19	04�2'54.24"S 043�34'58.4"W	41	Middle
CICCAA06299	Poptella compressa	Freshwater	dry season	24/X/2021	10	L19	04�2'54.24"S 043�34'58.4"W	41	Middle
CICCAA06300	Hyphessobrycon piorskii	Freshwater	dry season	24/X/2021	34	L19	04�2'54.24"S 043�34'58.4"W	41	Middle
CICCAA06301	Corydoras julii	Freshwater	dry season	24/X/2021	29	L19	04�2'54.24"S 043�34'58.4"W	41	Middle
CICCAA06302	Knodus guajajara	Freshwater	dry season	24/X/2021	4	L19	04�2'54.24"S 043�34'58.4"W	41	Middle
CICCAA06303	Hemigrammus sp.1 sensu Oliveira et al. 2020	Freshwater	dry season	24/X/2021	6	L19	04�2'54.24"S 043�34'58.4"W	41	Middle
CICCAA06304	Hoplias malabaricus	Freshwater	dry season	01/VIII/2021	6	L32	03�42'22.7"S 043�31'47.1"W	25	Middle
CICCAA06305	Cynodon gibbus	Freshwater	dry season	01/VIII/2021	2	L32	03�42'22.7"S 043�31'47.1"W	25	Middle
CICCAA06306	Pygocentrus nattereri	Freshwater	dry season	01/VIII/2021	2	L32	03�42'22.7"S 043�31'47.1"W	25	Middle
CICCAA06307	Acestrorhynchus�falcatus�	Freshwater	dry season	01/VIII/2021	3	L32	03�42'22.7"S 043�31'47.1"W	25	Middle
CICCAA06308	Charax awa	Freshwater	dry season	01/VIII/2021	12	L32	03�42'22.7"S 043�31'47.1"W	25	Middle
CICCAA06309	Cichlasoma zarskei	Freshwater	dry season	01/VIII/2021	5	L32	03�42'22.7"S 043�31'47.1"W	25	Middle
CICCAA06310	Hemiodontichthys acipenserinus	Freshwater	dry season	01/VIII/2021	1	L32	03�42'22.7"S 043�31'47.1"W	25	Middle
CICCAA06311	Triportheus signatus	Freshwater	dry season	01/VIII/2021	5	L32	03�42'22.7"S 043�31'47.1"W	25	Middle
CICCAA06312	Roeboides margareteae	Freshwater	dry season	01/VIII/2021	5	L32	03�42'22.7"S 043�31'47.1"W	25	Middle
CICCAA06313	Steindachnerina notonota	Freshwater	dry season	01/VIII/2021	2	L32	03�42'22.7"S 043�31'47.1"W	25	Middle
CICCAA06314	Leporinus aff. friderici	Freshwater	dry season	01/VIII/2021	3	L32	03�42'22.7"S 043�31'47.1"W	25	Middle
CICCAA06315	Hypoptopoma incognitum�	Freshwater	dry season	01/VIII/2021	1	L32	03�42'22.7"S 043�31'47.1"W	25	Middle
CICCAA06316	Moenkhausia cf. intermedia	Freshwater	dry season	01/VIII/2021	23	L32	03�42'22.7"S 043�31'47.1"W	25	Middle
CICCAA06317	Poptella compressa	Freshwater	dry season	01/VIII/2021	4	L32	03�42'22.7"S 043�31'47.1"W	25	Middle
CICCAA06318	Eigenmannia robsoni	Freshwater	dry season	01/VIII/2021	1	L32	03�42'22.7"S 043�31'47.1"W	25	Middle
CICCAA06319	Pimelodella�parnahybae	Freshwater	dry season	01/VIII/2021	1	L32	03�42'22.7"S 043�31'47.1"W	25	Middle
CICCAA06320	Phenacogaster cf. pectinata�	Freshwater	dry season	01/VIII/2021	3	L32	03�42'22.7"S 043�31'47.1"W	25	Middle
CICCAA06321	Satanoperca jurupari	Freshwater	dry season	01/VIII/2021	3	L32	03�42'22.7"S 043�31'47.1"W	25	Middle
CICCAA06322	Astyanax cf. bimaculatus	Freshwater	dry season	01/VIII/2021	7	L31	03�50'15.5"S 043�19'41.1"W	41	Middle
CICCAA06323	Moenkhausia oligolepis�	Freshwater	dry season	01/VIII/2021	5	L31	03�50'15.5"S 043�19'41.1"W	41	Middle
CICCAA06324	Pimelodella�parnahybae	Freshwater	dry season	01/VIII/2021	16	L31	03�50'15.5"S 043�19'41.1"W	41	Middle
CICCAA06325	Pimelodella�parnahybae	Freshwater	dry season	01/VIII/2021	4	L31	03�50'15.5"S 043�19'41.1"W	41	Middle
CICCAA06326	Crenicichla brasiliensis	Freshwater	dry season	01/VIII/2021	7	L31	03�50'15.5"S 043�19'41.1"W	41	Middle
CICCAA06327	Hemiodontichthys acipenserinus	Freshwater	dry season	01/VIII/2021	5	L31	03�50'15.5"S 043�19'41.1"W	41	Middle
CICCAA06328	Loricariichthys sp.	Freshwater	dry season	01/VIII/2021	2	L31	03�50'15.5"S 043�19'41.1"W	41	Middle
CICCAA06329	Geophagus parnaibae	Freshwater	dry season	01/VIII/2021	2	L31	03�50'15.5"S 043�19'41.1"W	41	Middle
CICCAA06330	Hassar affinis	Freshwater	dry season	01/VIII/2021	1	L31	03�50'15.5"S 043�19'41.1"W	41	Middle
CICCAA06331	Moenkhausia cf. intermedia	Freshwater	dry season	01/VIII/2021	46	L31	03�50'15.5"S 043�19'41.1"W	41	Middle
CICCAA06332	Cichlasoma zarskei	Freshwater	dry season	01/VIII/2021	1	L31	03�50'15.5"S 043�19'41.1"W	41	Middle
CICCAA06333	Corydoras julii	Freshwater	dry season	01/VIII/2021	7	L31	03�50'15.5"S 043�19'41.1"W	41	Middle
CICCAA06334	Hemigrammus sp.1 sensu Oliveira et al. 2020	Freshwater	dry season	01/VIII/2021	13	L31	03�50'15.5"S 043�19'41.1"W	41	Middle
CICCAA06335	Aequidens tetramerus	Freshwater	dry season	01/VIII/2021	1	L31	03�50'15.5"S 043�19'41.1"W	41	Middle
CICCAA06336	Aphyocharax sp.	Freshwater	dry season	01/VIII/2021	19	L31	03�50'15.5"S 043�19'41.1"W	41	Middle
CICCAA06337	Satanoperca jurupari	Freshwater	dry season	01/VIII/2021	1	L31	03�50'15.5"S 043�19'41.1"W	41	Middle
CICCAA06338	Characidium sp.	Freshwater	dry season	01/VIII/2021	7	L31	03�50'15.5"S 043�19'41.1"W	41	Middle
CICCAA06339	Triportheus signatus	Freshwater	dry season	01/VIII/2021	3	L31	03�50'15.5"S 043�19'41.1"W	41	Middle
CICCAA06340	Prochilodus lacustris	Freshwater	dry season	01/VIII/2021	3	L31	03�50'15.5"S 043�19'41.1"W	41	Middle
CICCAA06341	Hoplias malabaricus	Freshwater	dry season	01/VIII/2021	6	L31	03�50'15.5"S 043�19'41.1"W	41	Middle
CICCAA06342	Eigenmannia robsoni	Freshwater	dry season	01/VIII/2021	1	L31	03�50'15.5"S 043�19'41.1"W	41	Middle
CICCAA06343	Leporinus aff. friderici	Freshwater	dry season	01/VIII/2021	1	L31	03�50'15.5"S 043�19'41.1"W	41	Middle
CICCAA06344	Schizodon dissimilis	Freshwater	dry season	01/VIII/2021	1	L31	03�50'15.5"S 043�19'41.1"W	41	Middle
CICCAA06345	Steindachnerina notonota	Freshwater	dry season	01/VIII/2021	1	L31	03�50'15.5"S 043�19'41.1"W	41	Middle
CICCAA06346	Imparfinis sp.	Freshwater	dry season	01/VIII/2021	1	L31	03�50'15.5"S 043�19'41.1"W	41	Middle
CICCAA06347	Steindachnerina notonota	Freshwater	dry season	01/VIII/2021	10	L31	03�50'15.5"S 043�19'41.1"W	41	Middle
CICCAA06348	Tetragonopterus argenteus	Freshwater	dry season	01/VIII/2021	1	L31	03�50'15.5"S 043�19'41.1"W	41	Middle
CICCAA06349	Corydoras vittatus	Freshwater	dry season	01/VIII/2021	4	L31	03�50'15.5"S 043�19'41.1"W	41	Middle
CICCAA06350	Poptella compressa	Freshwater	dry season	01/VIII/2021	10	L31	03�50'15.5"S 043�19'41.1"W	41	Middle
CICCAA06351	Bryconops aff. affinis	Freshwater	dry season	01/VIII/2021	16	L31	03�50'15.5"S 043�19'41.1"W	41	Middle
CICCAA06352	Serrasalmus rhombeus	Freshwater	dry season	01/VIII/2021	1	L31	03�50'15.5"S 043�19'41.1"W	41	Middle
CICCAA06353	Gasteropelecus sternicla	Freshwater	dry season	01/VIII/2021	1	L31	03�50'15.5"S 043�19'41.1"W	41	Middle
CICCAA06354	Cichlasoma zarskei	Freshwater	dry season	01/VIII/2021	1	L31	03�50'15.5"S 043�19'41.1"W	41	Middle
CICCAA06355	Charax awa	Freshwater	dry season	01/VIII/2021	2	L31	03�50'15.5"S 043�19'41.1"W	41	Middle
CICCAA06356	Oreochromis niloticus	Freshwater and Estuary	dry season	01/VIII/2021	1	L31	03�50'15.5"S 043�19'41.1"W	41	Middle
CICCAA06357	Hemigrammus cf. rodwayi	Freshwater	dry season	19/XII/2019	19	L01	03�40'15.28"S 043�07'9.7"W	81	Middle
CICCAA06358	Corydoras vittatus	Freshwater	dry season	19/XII/2019	1	L01	03�40'15.28"S 043�07'9.7"W	81	Middle
CICCAA06359	Rineloricaria sp.	Freshwater	dry season	19/XII/2019	10	L01	03�40'15.28"S 043�07'9.7"W	81	Middle
CICCAA06360	Nannostomus beckfordi�	Freshwater	dry season	19/XII/2019	7	L01	03�40'15.28"S 043�07'9.7"W	81	Middle
CICCAA06361	Aphyocharax sp.	Freshwater	dry season	19/XII/2019	6	L01	03�40'15.28"S 043�07'9.7"W	81	Middle
CICCAA06362	Poecilia sarrafae	Freshwater	dry season	19/XII/2019	2	L01	03�40'15.28"S 043�07'9.7"W	81	Middle
CICCAA06363	Apistogramma piauiensis�	Freshwater	dry season	19/XII/2019	3	L01	03�40'15.28"S 043�07'9.7"W	81	Middle
CICCAA06364	Imparfinis sp.	Freshwater	dry season	19/XII/2019	5	L01	03�40'15.28"S 043�07'9.7"W	81	Middle
CICCAA06365	Hemigrammus sp.1 sensu Oliveira et al. 2020	Freshwater	dry season	19/XII/2019	47	L01	03�40'15.28"S 043�07'9.7"W	81	Middle
CICCAA06366	Gasteropelecus sternicla	Freshwater	dry season	19/XII/2019	7	L01	03�40'15.28"S 043�07'9.7"W	81	Middle
CICCAA06367	Synbranchus marmoratus�	Freshwater and Estuary	dry season	19/XII/2019	1	L01	03�40'15.28"S 043�07'9.7"W	81	Middle
CICCAA06368	Ituglanis�cf. amazonicus�	Freshwater	dry season	19/XII/2019	10	L01	03�40'15.28"S 043�07'9.7"W	81	Middle
CICCAA06369	Pimelodella�parnahybae	Freshwater	dry season	19/XII/2019	3	L01	03�40'15.28"S 043�07'9.7"W	81	Middle
CICCAA06370	Crenicichla brasiliensis	Freshwater	dry season	19/XII/2019	9	L01	03�40'15.28"S 043�07'9.7"W	81	Middle
CICCAA06371	Moenkhausia sp.	Freshwater	dry season	19/XII/2019	26	L01	03�40'15.28"S 043�07'9.7"W	81	Middle
CICCAA06372	Astyanax cf. bimaculatus	Freshwater	dry season	19/XII/2019	4	L01	03�40'15.28"S 043�07'9.7"W	81	Middle
CICCAA06373	Moenkhausia oligolepis�	Freshwater	dry season	19/XII/2019	5	L01	03�40'15.28"S 043�07'9.7"W	81	Middle
CICCAA06374	Cichlasoma zarskei	Freshwater	dry season	19/XII/2019	3	L01	03�40'15.28"S 043�07'9.7"W	81	Middle
CICCAA06375	Hyphessobrycon piorskii	Freshwater	dry season	19/XII/2019	102	L01	03�40'15.28"S 043�07'9.7"W	81	Middle
CICCAA06376	Bryconops aff. affinis	Freshwater	dry season	19/XII/2019	132	L01	03�40'15.28"S 043�07'9.7"W	81	Middle
CICCAA06377	Satanoperca jurupari	Freshwater	dry season	19/XII/2019	10	L01	03�40'15.28"S 043�07'9.7"W	81	Middle
CICCAA06378	Corydoras julii	Freshwater	dry season	19/XII/2019	12	L01	03�40'15.28"S 043�07'9.7"W	81	Middle
CICCAA06379	Gymnotus carapo	Freshwater	dry season	19/XII/2019	2	L01	03�40'15.28"S 043�07'9.7"W	81	Middle
CICCAA06380	Rhamdia quelen�	Freshwater	dry season	19/XII/2019	1	L01	03�40'15.28"S 043�07'9.7"W	81	Middle
CICCAA06381	Hoplias malabaricus	Freshwater	dry season	19/XII/2019	1	L01	03�40'15.28"S 043�07'9.7"W	81	Middle
CICCAA06382	Sternopygus�macrurus�	Freshwater	dry season	19/XII/2019	3	L01	03�40'15.28"S 043�07'9.7"W	81	Middle
CICCAA06383	Metynnis�lippincottianus	Freshwater	dry season	19/XII/2019	1	L01	03�40'15.28"S 043�07'9.7"W	81	Middle
CICCAA06384	Brachyhypopomus sp.	Freshwater	dry season	19/XII/2019	2	L01	03�40'15.28"S 043�07'9.7"W	81	Middle
CICCAA06385	Charax awa	Freshwater	dry season	20/IV/2020	1	L02	03�39'16.30"S 043�6'50.2"W	75	Middle
CICCAA06386	Crenicichla brasiliensis	Freshwater	dry season	20/IV/2020	1	L02	03�39'16.30"S 043�6'50.2"W	75	Middle
CICCAA06387	Curimatopsis aff. cryptica	Freshwater	dry season	20/IV/2020	7	L02	03�39'16.30"S 043�6'50.2"W	75	Middle
CICCAA06388	Steindachnerina notonota	Freshwater	dry season	20/IV/2020	5	L02	03�39'16.30"S 043�6'50.2"W	75	Middle
CICCAA06389	Hoplias malabaricus	Freshwater	dry season	20/IV/2020	1	L02	03�39'16.30"S 043�6'50.2"W	75	Middle
CICCAA06390	Hemigrammus cf. rodwayi	Freshwater	dry season	20/IV/2020	2	L02	03�39'16.30"S 043�6'50.2"W	75	Middle
CICCAA06391	Hyphessobrycon piorskii	Freshwater	dry season	20/IV/2020	5	L02	03�39'16.30"S 043�6'50.2"W	75	Middle
CICCAA06392	Satanoperca jurupari	Freshwater	dry season	20/IV/2020	1	L02	03�39'16.30"S 043�6'50.2"W	75	Middle
CICCAA06393	Moenkhausia oligolepis�	Freshwater	dry season	20/IV/2020	1	L02	03�39'16.30"S 043�6'50.2"W	75	Middle
CICCAA06394	Moenkhausia sp.	Freshwater	dry season	20/IV/2020	2	L02	03�39'16.30"S 043�6'50.2"W	75	Middle
CICCAA06395	Astyanax cf. bimaculatus	Freshwater	dry season	20/IV/2020	1	L02	03�39'16.30"S 043�6'50.2"W	75	Middle
CICCAA06396	Gasteropelecus sternicla	Freshwater	dry season	20/IV/2020	1	L02	03�39'16.30"S 043�6'50.2"W	75	Middle
CICCAA06397	Corydoras julii	Freshwater	dry season	20/IV/2020	2	L02	03�39'16.30"S 043�6'50.2"W	75	Middle
CICCAA06398	Acestrorhynchus�falcatus�	Freshwater	dry season	20/IV/2020	2	L02	03�39'16.30"S 043�6'50.2"W	75	Middle
CICCAA06399	Nannostomus beckfordi�	Freshwater	dry season	20/IV/2020	13	L02	03�39'16.30"S 043�6'50.2"W	75	Middle
CICCAA06400	Hemigrammus sp.1 sensu Oliveira et al. 2020	Freshwater	dry season	20/IV/2020	14	L02	03�39'16.30"S 043�6'50.2"W	75	Middle
CICCAA06401	Aphyocharax sp.	Freshwater	dry season	20/IV/2020	94	L02	03�39'16.30"S 043�6'50.2"W	75	Middle
CICCAA06402	Ancistrus sp.	Freshwater	dry season	24/X/2021	1	L36	03�53'45.1"S 043�29'21.3"W	45	Middle
CICCAA06403	Steindachnerina notonota	Freshwater	dry season	24/X/2021	1	L36	03�53'45.1"S 043�29'21.3"W	45	Middle
CICCAA06404	Corydoras julii	Freshwater	dry season	24/X/2021	2	L36	03�53'45.1"S 043�29'21.3"W	45	Middle
CICCAA06405	Corydoras vittatus	Freshwater	dry season	24/X/2021	4	L36	03�53'45.1"S 043�29'21.3"W	45	Middle
CICCAA06406	Moenkhausia oligolepis�	Freshwater	dry season	24/X/2021	1	L36	03�53'45.1"S 043�29'21.3"W	45	Middle
CICCAA06407	Pimelodella�parnahybae	Freshwater	dry season	24/X/2021	3	L36	03�53'45.1"S 043�29'21.3"W	45	Middle
CICCAA06408	Aphyocharax sp.	Freshwater	dry season	24/X/2021	4	L36	03�53'45.1"S 043�29'21.3"W	45	Middle
CICCAA06409	Poptella compressa	Freshwater	dry season	24/X/2021	1	L36	03�53'45.1"S 043�29'21.3"W	45	Middle
CICCAA06410	Moenkhausia cf. intermedia	Freshwater	dry season	24/X/2021	1	L36	03�53'45.1"S 043�29'21.3"W	45	Middle
CICCAA06411	Hemigrammus sp.1 sensu Oliveira et al. 2020	Freshwater	dry season	24/X/2021	1	L36	03�53'45.1"S 043�29'21.3"W	45	Middle
CICCAA06412	Characidium sp.	Freshwater	dry season	24/X/2021	3	L36	03�53'45.1"S 043�29'21.3"W	45	Middle
CICCAA06413	Imparfinis sp.	Freshwater	dry season	24/X/2021	5	L36	03�53'45.1"S 043�29'21.3"W	45	Middle
CICCAA06414	Hemiodontichthys acipenserinus	Freshwater	dry season	24/X/2021	2	L36	03�53'45.1"S 043�29'21.3"W	45	Middle
CICCAA06415	Eigenmannia robsoni	Freshwater	dry season	24/X/2021	2	L33	03�48'34.1"S 043�24'33.2"W	33	Middle
CICCAA06416	Hoplias malabaricus	Freshwater	dry season	24/X/2021	1	L33	03�48'34.1"S 043�24'33.2"W	33	Middle
CICCAA06417	Moenkhausia cf. intermedia	Freshwater	dry season	24/X/2021	22	L33	03�48'34.1"S 043�24'33.2"W	33	Middle
CICCAA06418	Corydoras vittatus	Freshwater	dry season	24/X/2021	2	L33	03�48'34.1"S 043�24'33.2"W	33	Middle
CICCAA06419	Characidium sp.	Freshwater	dry season	24/X/2021	2	L33	03�48'34.1"S 043�24'33.2"W	33	Middle
CICCAA06420	Aphyocharax sp.	Freshwater	dry season	24/X/2021	9	L33	03�48'34.1"S 043�24'33.2"W	33	Middle
CICCAA06421	Corydoras vittatus	Freshwater	dry season	24/X/2021	2	L33	03�48'34.1"S 043�24'33.2"W	33	Middle
CICCAA06422	Phenacogaster cf. pectinata�	Freshwater	dry season	24/X/2021	10	L33	03�48'34.1"S 043�24'33.2"W	33	Middle
CICCAA06423	Steindachnerina notonota	Freshwater	dry season	24/X/2021	7	L33	03�48'34.1"S 043�24'33.2"W	33	Middle
CICCAA06424	Astyanax cf. bimaculatus	Freshwater	dry season	24/X/2021	1	L33	03�48'34.1"S 043�24'33.2"W	33	Middle
CICCAA06425	Pimelodella�parnahybae	Freshwater	dry season	24/X/2021	4	L33	03�48'34.1"S 043�24'33.2"W	33	Middle
CICCAA06426	Bryconops aff. affinis	Freshwater	dry season	24/X/2021	1	L33	03�48'34.1"S 043�24'33.2"W	33	Middle
CICCAA06427	Hassar affinis	Freshwater	dry season	01/VIII/2021	1	L13	03�51'18.7"S 043�17'14.4"W	47	Middle
CICCAA06428	Megalechis thoracata�	Freshwater	dry season	01/VIII/2021	1	L13	03�51'18.7"S 043�17'14.4"W	47	Middle
CICCAA06429	Poptella compressa	Freshwater	dry season	01/VIII/2021	4	L13	03�51'18.7"S 043�17'14.4"W	47	Middle
CICCAA06430	Charax awa	Freshwater	dry season	01/VIII/2021	1	L13	03�51'18.7"S 043�17'14.4"W	47	Middle
CICCAA06431	Ctenobrycon cf. spilurus	Freshwater	dry season	01/VIII/2021	4	L13	03�51'18.7"S 043�17'14.4"W	47	Middle
CICCAA06432	Nannostomus beckfordi�	Freshwater	dry season	01/VIII/2021	2	L13	03�51'18.7"S 043�17'14.4"W	47	Middle
CICCAA06433	Steindachnerina notonota	Freshwater	dry season	01/VIII/2021	1	L13	03�51'18.7"S 043�17'14.4"W	47	Middle
CICCAA06434	Moenkhausia oligolepis�	Freshwater	dry season	01/VIII/2021	1	L13	03�51'18.7"S 043�17'14.4"W	47	Middle
CICCAA06435	Hyphessobrycon piorskii	Freshwater	dry season	01/VIII/2021	3	L13	03�51'18.7"S 043�17'14.4"W	47	Middle
CICCAA06436	Rhamdia quelen�	Freshwater	dry season	01/VIII/2021	1	L13	03�51'18.7"S 043�17'14.4"W	47	Middle
CICCAA06437	Astyanax cf. bimaculatus	Freshwater	rainy season	11/III/2020	28	L21	03�44'57.4"S 043�20'24.0"W	66	Middle
CICCAA06438	Cichlasoma zarskei	Freshwater	rainy season	11/III/2020	2	L21	03�44'57.4"S 043�20'24.0"W	66	Middle
CICCAA06439	Apistogramma piauiensis�	Freshwater	rainy season	11/III/2020	2	L21	03�44'57.4"S 043�20'24.0"W	66	Middle
CICCAA06440	Nannostomus beckfordi�	Freshwater	rainy season	11/III/2020	8	L21	03�44'57.4"S 043�20'24.0"W	66	Middle
CICCAA06441	Knodus guajajara	Freshwater	rainy season	11/III/2020	2	L21	03�44'57.4"S 043�20'24.0"W	66	Middle
CICCAA06442	Poecilia sarrafae	Freshwater	rainy season	11/III/2020	20	L21	03�44'57.4"S 043�20'24.0"W	66	Middle
CICCAA06443	Characidium sp.	Freshwater	rainy season	11/III/2020	1	L21	03�44'57.4"S 043�20'24.0"W	66	Middle
CICCAA06444	Anablepsoides vieirai	Freshwater	rainy season	11/III/2020	42	L21	03�44'57.4"S 043�20'24.0"W	66	Middle
CICCAA06445	Myloplus rubripinnis	Freshwater	rainy season	08/III/2018	1	L30	03�50'50.0"S 043�19'19.4"W	41	Middle
CICCAA06446	Characidium sp.	Freshwater	rainy season	16/V/2020	2	L12	03�51'6.30"S 043�17'53.0"W	45	Middle
CICCAA06447	Serrasalmus rhombeus	Freshwater	rainy season	16/V/2020	1	L12	03�51'6.30"S 043�17'53.0"W	45	Middle
CICCAA06448	Bryconops aff. affinis	Freshwater	rainy season	16/V/2020	1	L12	03�51'6.30"S 043�17'53.0"W	45	Middle
CICCAA06449	Pimelodella�parnahybae	Freshwater	rainy season	16/V/2020	1	L12	03�51'6.30"S 043�17'53.0"W	45	Middle
CICCAA06450	Serrapinnus sp.	Freshwater	rainy season	16/V/2020	1	L12	03�51'6.30"S 043�17'53.0"W	45	Middle
CICCAA06451	Charax awa	Freshwater	rainy season	16/V/2020	1	L12	03�51'6.30"S 043�17'53.0"W	45	Middle
CICCAA06452	Sternopygus�macrurus�	Freshwater	rainy season	16/V/2020	1	L12	03�51'6.30"S 043�17'53.0"W	45	Middle
CICCAA06453	Aphyocharax sp.	Freshwater	rainy season	16/V/2020	2	L12	03�51'6.30"S 043�17'53.0"W	45	Middle
CICCAA06454	Leporinus aff. friderici	Freshwater	rainy season	16/V/2020	1	L12	03�51'6.30"S 043�17'53.0"W	45	Middle
CICCAA06455	Pseudobunocephalus timbira	Freshwater	dry season	03/X/2021	8	L18	03�54'3.25"S 043�44'55.8"W	32	Middle
CICCAA06456	Characidium sp.	Freshwater	dry season	03/X/2021	8	L18	03�54'3.25"S 043�44'55.8"W	32	Middle
CICCAA06457	Hyphessobrycon piorskii	Freshwater	dry season	03/X/2021	7	L18	03�54'3.25"S 043�44'55.8"W	32	Middle
CICCAA06458	Poecilia sarrafae	Freshwater	dry season	03/X/2021	2	L18	03�54'3.25"S 043�44'55.8"W	32	Middle
CICCAA06459	Ancistrus sp.	Freshwater	dry season	03/X/2021	4	L18	03�54'3.25"S 043�44'55.8"W	32	Middle
CICCAA06460	Hypostomus cf. krikati	Freshwater	dry season	03/X/2021	1	L18	03�54'3.25"S 043�44'55.8"W	32	Middle
CICCAA06461	Moenkhausia oligolepis�	Freshwater	dry season	03/X/2021	1	L18	03�54'3.25"S 043�44'55.8"W	32	Middle
CICCAA06462	Eigenmannia robsoni	Freshwater	dry season	03/X/2021	1	L18	03�54'3.25"S 043�44'55.8"W	32	Middle
CICCAA06463	Geophagus parnaibae	Freshwater	dry season	03/X/2021	2	L18	03�54'3.25"S 043�44'55.8"W	32	Middle
CICCAA06464	Apistogramma piauiensis�	Freshwater	dry season	03/X/2021	3	L18	03�54'3.25"S 043�44'55.8"W	32	Middle
CICCAA06465	Corydoras vittatus	Freshwater	dry season	03/X/2021	1	L18	03�54'3.25"S 043�44'55.8"W	32	Middle
CICCAA06466	Pimelodella�parnahybae	Freshwater	dry season	03/X/2021	2	L18	03�54'3.25"S 043�44'55.8"W	32	Middle
CICCAA06467	Batrochoglanis sp.	Freshwater	dry season	03/X/2021	1	L18	03�54'3.25"S 043�44'55.8"W	32	Middle
CICCAA06468	Corydoras julii	Freshwater	dry season	03/X/2021	1	L18	03�54'3.25"S 043�44'55.8"W	32	Middle
CICCAA06469	Aphyocharax sp.	Freshwater	dry season	03/X/2021	3	L18	03�54'3.25"S 043�44'55.8"W	32	Middle
CICCAA06470	Moenkhausia cf. intermedia	Freshwater	dry season	03/X/2021	1	L18	03�54'3.25"S 043�44'55.8"W	32	Middle
CICCAA06471	Hypoptopoma incognitum�	Freshwater	dry season	03/X/2021	1	L18	03�54'3.25"S 043�44'55.8"W	32	Middle
CICCAA06472	Gasteropelecus sternicla	Freshwater	dry season	03/X/2021	1	L18	03�54'3.25"S 043�44'55.8"W	32	Middle
CICCAA06473	Poptella compressa	Freshwater	dry season	03/X/2021	1	L18	03�54'3.25"S 043�44'55.8"W	32	Middle
CICCAA06474	Moenkhausia oligolepis�	Freshwater	dry season	01/VIII/2021	3	L31	03�50'15.5"S 043�19'41.1"W	41	Middle
CICCAA06475	Serrasalmus rhombeus	Freshwater	dry season	01/VIII/2021	3	L31	03�50'15.5"S 043�19'41.1"W	41	Middle
CICCAA06476	Pimelodella�parnahybae	Freshwater	dry season	01/VIII/2021	2	L31	03�50'15.5"S 043�19'41.1"W	41	Middle
CICCAA06477	Aphyocharax sp.	Freshwater	dry season	01/VIII/2021	2	L31	03�50'15.5"S 043�19'41.1"W	41	Middle
CICCAA06478	Loricariichthys sp.	Freshwater	dry season	01/VIII/2021	1	L31	03�50'15.5"S 043�19'41.1"W	41	Middle
CICCAA06479	Nannostomus beckfordi�	Freshwater	dry season	01/VIII/2021	2	L31	03�50'15.5"S 043�19'41.1"W	41	Middle
CICCAA06480	Charax awa	Freshwater	dry season	01/VIII/2021	1	L31	03�50'15.5"S 043�19'41.1"W	41	Middle
CICCAA06481	Steindachnerina notonota	Freshwater	dry season	01/VIII/2021	1	L31	03�50'15.5"S 043�19'41.1"W	41	Middle
CICCAA06482	Corydoras vittatus	Freshwater	dry season	01/VIII/2021	3	L31	03�50'15.5"S 043�19'41.1"W	41	Middle
CICCAA06483	Crenicichla brasiliensis	Freshwater	dry season	01/VIII/2021	1	L31	03�50'15.5"S 043�19'41.1"W	41	Middle
CICCAA06484	Cichlasoma zarskei	Freshwater	dry season	01/VIII/2021	1	L31	03�50'15.5"S 043�19'41.1"W	41	Middle
CICCAA06485	Imparfinis sp.	Freshwater	dry season	01/VIII/2021	2	L31	03�50'15.5"S 043�19'41.1"W	41	Middle
CICCAA06486	Gasteropelecus sternicla	Freshwater	dry season	01/VIII/2021	1	L31	03�50'15.5"S 043�19'41.1"W	41	Middle
CICCAA06487	Metynnis�lippincottianus	Freshwater	dry season	01/VIII/2021	2	L31	03�50'15.5"S 043�19'41.1"W	41	Middle
CICCAA06488	Trachelyopterus galeatus	Freshwater	dry season	01/VIII/2021	1	L31	03�50'15.5"S 043�19'41.1"W	41	Middle
CICCAA06489	Hemiodontichthys acipenserinus	Freshwater	dry season	01/VIII/2021	2	L31	03�50'15.5"S 043�19'41.1"W	41	Middle
CICCAA06490	Ctenobrycon cf. spilurus	Freshwater	dry season	01/VIII/2021	1	L31	03�50'15.5"S 043�19'41.1"W	41	Middle
CICCAA06491	Steindachnerina notonota	Freshwater	dry season	20/IV/2020	3	L02	03�39'16.30"S 043�6'50.2"W	75	Middle
CICCAA06492	Hoplias malabaricus	Freshwater	dry season	20/IV/2020	1	L02	03�39'16.30"S 043�6'50.2"W	75	Middle
CICCAA06493	Oreochromis niloticus	Freshwater and Estuary	dry season	20/IV/2020	1	L02	03�39'16.30"S 043�6'50.2"W	75	Middle
CICCAA06494	Acestrorhynchus�falcatus�	Freshwater	dry season	20/IV/2020	1	L02	03�39'16.30"S 043�6'50.2"W	75	Middle
CICCAA06495	Corydoras vittatus	Freshwater	dry season	20/IV/2020	1	L02	03�39'16.30"S 043�6'50.2"W	75	Middle
CICCAA06496	Poecilia sarrafae	Freshwater	dry season	20/IV/2020	10	L02	03�39'16.30"S 043�6'50.2"W	75	Middle
CICCAA06497	Anablepsoides vieirai	Freshwater	dry season	20/IV/2020	4	L02	03�39'16.30"S 043�6'50.2"W	75	Middle
CICCAA06498	Bryconops aff. affinis	Freshwater	dry season	20/IV/2020	1	L02	03�39'16.30"S 043�6'50.2"W	75	Middle
CICCAA06499	Nannostomus beckfordi�	Freshwater	dry season	20/IV/2020	2	L02	03�39'16.30"S 043�6'50.2"W	75	Middle
CICCAA06500	Metynnis�lippincottianus	Freshwater	dry season	20/IV/2020	1	L02	03�39'16.30"S 043�6'50.2"W	75	Middle
CICCAA06501	Aphyocharax sp.	Freshwater	dry season	20/IV/2020	5	L02	03�39'16.30"S 043�6'50.2"W	75	Middle
CICCAA06502	Hemigrammus sp.1 sensu Oliveira et al. 2020	Freshwater	dry season	20/IV/2020	9	L02	03�39'16.30"S 043�6'50.2"W	75	Middle
CICCAA06503	Hemigrammus sp.1 sensu Oliveira et al. 2020	Freshwater	dry season	20/IV/2020	9	L02	03�39'16.30"S 043�6'50.2"W	75	Middle
CICCAA06504	Cichlasoma zarskei	Freshwater	dry season	14/VII/2019	1	L04	03�33'44.61"S 043�3'52.4"W	71	Middle
CICCAA06505	Nannostomus beckfordi�	Freshwater	dry season	14/VII/2019	18	L04	03�33'44.61"S 043�3'52.4"W	71	Middle
CICCAA06506	Hyphessobrycon piorskii	Freshwater	dry season	14/VII/2019	2	L04	03�33'44.61"S 043�3'52.4"W	71	Middle
CICCAA06507	Apistogramma piauiensis�	Freshwater	dry season	14/VII/2019	1	L04	03�33'44.61"S 043�3'52.4"W	71	Middle
CICCAA06508	Hemigrammus sp.1 sensu Oliveira et al. 2020	Freshwater	dry season	14/VII/2019	7	L04	03�33'44.61"S 043�3'52.4"W	71	Middle
CICCAA06509	Crenicichla brasiliensis	Freshwater	dry season	14/VII/2019	18	L04	03�33'44.61"S 043�3'52.4"W	71	Middle
CICCAA06510	Moenkhausia cf. intermedia	Freshwater	dry season	14/VII/2019	1	L04	03�33'44.61"S 043�3'52.4"W	71	Middle
CICCAA06511	Brachyhypopomus sp.	Freshwater	dry season	14/VII/2019	1	L04	03�33'44.61"S 043�3'52.4"W	71	Middle
CICCAA06512	Characidium sp.	Freshwater	dry season	14/VII/2019	7	L04	03�33'44.61"S 043�3'52.4"W	71	Middle
CICCAA06513	Pimelodella�parnahybae	Freshwater	dry season	14/VII/2019	1	L04	03�33'44.61"S 043�3'52.4"W	71	Middle
CICCAA06514	Rhamdia quelen�	Freshwater	dry season	11/VII/2019	1	L36	03�53'45.1"S 043�29'21.3"W	45	Middle
CICCAA06515	Hoplias malabaricus	Freshwater	dry season	11/VII/2019	2	L36	03�53'45.1"S 043�29'21.3"W	45	Middle
CICCAA06516	Crenicichla brasiliensis	Freshwater	dry season	11/VII/2019	3	L36	03�53'45.1"S 043�29'21.3"W	45	Middle
CICCAA06517	Eigenmannia robsoni	Freshwater	dry season	11/VII/2019	2	L36	03�53'45.1"S 043�29'21.3"W	45	Middle
CICCAA06518	Cichlasoma zarskei	Freshwater	dry season	11/VII/2019	2	L36	03�53'45.1"S 043�29'21.3"W	45	Middle
CICCAA06519	Ctenobrycon cf. spilurus	Freshwater	dry season	11/VII/2019	2	L36	03�53'45.1"S 043�29'21.3"W	45	Middle
CICCAA06520	Poptella compressa	Freshwater	dry season	11/VII/2019	6	L36	03�53'45.1"S 043�29'21.3"W	45	Middle
CICCAA06521	Astyanax cf. bimaculatus	Freshwater	dry season	11/VII/2019	2	L36	03�53'45.1"S 043�29'21.3"W	45	Middle
CICCAA06522	Corydoras vittatus	Freshwater	dry season	11/VII/2019	4	L36	03�53'45.1"S 043�29'21.3"W	45	Middle
CICCAA06523	Steindachnerina notonota	Freshwater	dry season	11/VII/2019	4	L36	03�53'45.1"S 043�29'21.3"W	45	Middle
CICCAA06524	Gasteropelecus sternicla	Freshwater	dry season	11/VII/2019	2	L36	03�53'45.1"S 043�29'21.3"W	45	Middle
CICCAA06525	Ancistrus sp.	Freshwater	dry season	11/VII/2019	2	L36	03�53'45.1"S 043�29'21.3"W	45	Middle
CICCAA06526	Aphyocharax sp.	Freshwater	dry season	11/VII/2019	4	L36	03�53'45.1"S 043�29'21.3"W	45	Middle
CICCAA06527	Pimelodella�parnahybae	Freshwater	dry season	11/VII/2019	4	L36	03�53'45.1"S 043�29'21.3"W	45	Middle
CICCAA06528	Loricariichthys sp.	Freshwater	dry season	11/VII/2019	4	L36	03�53'45.1"S 043�29'21.3"W	45	Middle
CICCAA06529	Serrapinnus sp.	Freshwater	dry season	11/VII/2019	5	L36	03�53'45.1"S 043�29'21.3"W	45	Middle
CICCAA06530	Knodus guajajara	Freshwater	dry season	11/VII/2019	3	L36	03�53'45.1"S 043�29'21.3"W	45	Middle
CICCAA06531	Corydoras julii	Freshwater	dry season	11/VII/2019	1	L36	03�53'45.1"S 043�29'21.3"W	45	Middle
CICCAA06532	Hemigrammus sp.1 sensu Oliveira et al. 2020	Freshwater	dry season	11/VII/2019	3	L36	03�53'45.1"S 043�29'21.3"W	45	Middle
CICCAA06533	Characidium sp.	Freshwater	dry season	11/VII/2019	3	L36	03�53'45.1"S 043�29'21.3"W	45	Middle
CICCAA06534	Auchenipterus menezesi	Freshwater	rainy season	16/V/2020	1	L13	03�51'18.7"S 043�17'14.4"W	47	Middle
CICCAA06535	Tatia intermedia	Freshwater	rainy season	16/V/2021	1	L13	03�51'18.7"S 043�17'14.4"W	47	Middle
CICCAA06536	Batrochoglanis sp.	Freshwater	rainy season	16/V/2022	1	L13	03�51'18.7"S 043�17'14.4"W	47	Middle
CICCAA06567	Apistogramma piauiensis�	Freshwater	rainy season	21/V/2022	2	L37	03�41'2.64"S 042�56'31.9"W	89	Middle
CICCAA06568	Steindachnerina notonota	Freshwater	rainy season	21/V/2022	1	L37	03�41'2.64"S 042�56'31.9"W	89	Middle
CICCAA06569	Hemigrammus sp.1 sensu Oliveira et al. 2020	Freshwater	rainy season	21/V/2022	15	L37	03�41'2.64"S 042�56'31.9"W	89	Middle
CICCAA06570	Sternopygus�macrurus�	Freshwater	rainy season	21/V/2022	2	L37	03�41'2.64"S 042�56'31.9"W	89	Middle
CICCAA06571	Hyphessobrycon piorskii	Freshwater	rainy season	21/V/2022	5	L37	03�41'2.64"S 042�56'31.9"W	89	Middle
CICCAA06572	Cichlasoma zarskei	Freshwater	rainy season	21/V/2022	3	L37	03�41'2.64"S 042�56'31.9"W	89	Middle
CICCAA06573	Curimatopsis aff. cryptica	Freshwater	rainy season	21/V/2022	11	L37	03�41'2.64"S 042�56'31.9"W	89	Middle
CICCAA06574	Hoplias malabaricus	Freshwater	rainy season	21/V/2022	2	L37	03�41'2.64"S 042�56'31.9"W	89	Middle
CICCAA06575	Nannostomus beckfordi�	Freshwater	rainy season	21/V/2022	28	L37	03�41'2.64"S 042�56'31.9"W	89	Middle
CICCAA06582	Hoplias malabaricus	Freshwater	rainy season	21/V/2022	3	L38	03�39'54.9"S 042�56'35.5"W	84	Middle
CICCAA06583	Serrapinnus sp.	Freshwater	rainy season	21/V/2022	3	L38	03�39'54.9"S 042�56'35.5"W	84	Middle
CICCAA06584	Bryconops aff. affinis	Freshwater	rainy season	21/V/2022	1	L38	03�39'54.9"S 042�56'35.5"W	84	Middle
CICCAA06585	Anablepsoides vieirai	Freshwater	rainy season	21/V/2022	4	L38	03�39'54.9"S 042�56'35.5"W	84	Middle
CICCAA06586	Crenicichla brasiliensis	Freshwater	rainy season	21/V/2022	3	L38	03�39'54.9"S 042�56'35.5"W	84	Middle
CICCAA06587	Anablepsoides vieirai	Freshwater	rainy season	21/V/2022	1	L41	03�41'41.24"S 043�1'44.8"W	86	Middle
CICCAA06588	Bryconops aff. affinis	Freshwater	rainy season	21/V/2022	1	L39	03�41'18.0"S 042�58'39.8"W	88	Middle
CICCAA06589	Hemigrammus sp.1 sensu Oliveira et al. 2020	Freshwater	rainy season	21/V/2022	8	L39	03�41'18.0"S 042�58'39.8"W	88	Middle
CICCAA06590	Hemigrammus cf. rodwayi	Freshwater	rainy season	21/V/2022	22	L39	03�41'18.0"S 042�58'39.8"W	88	Middle
CICCAA06591	Nannostomus beckfordi�	Freshwater	rainy season	21/V/2022	6	L39	03�41'18.0"S 042�58'39.8"W	88	Middle
CICCAA06592	Hyphessobrycon piorskii	Freshwater	rainy season	21/V/2022	8	L39	03�41'18.0"S 042�58'39.8"W	88	Middle
CICCAA06593	Poecilia sarrafae	Freshwater	rainy season	21/V/2022	9	L42	03�42'21.2"S 043�13'57.1"W	68	Middle
CICCAA06594	Hemigrammus sp.1 sensu Oliveira et al. 2020	Freshwater	rainy season	21/V/2022	8	L42	03�42'21.2"S 043�13'57.1"W	68	Middle
CICCAA06595	Hyphessobrycon piorskii	Freshwater	rainy season	21/V/2022	2	L42	03�42'21.2"S 043�13'57.1"W	68	Middle
CICCAA06596	Aphyocharax sp.	Freshwater	rainy season	21/V/2022	2	L42	03�42'21.2"S 043�13'57.1"W	68	Middle
CICCAA06597	Metynnis�lippincottianus	Freshwater	rainy season	21/V/2022	3	L40	03�41'34.92"S 043�0'56.1"W	78	Middle
CICCAA06598	Poptella compressa	Freshwater	rainy season	21/V/2022	5	L40	03�41'34.92"S 043�0'56.1"W	78	Middle
CICCAA06599	Corydoras vittatus	Freshwater	rainy season	21/V/2022	1	L40	03�41'34.92"S 043�0'56.1"W	78	Middle
CICCAA06600	Steindachnerina notonota	Freshwater	rainy season	21/V/2022	3	L40	03�41'34.92"S 043�0'56.1"W	78	Middle
CICCAA06601	Crenicichla brasiliensis	Freshwater	rainy season	21/V/2022	1	L40	03�41'34.92"S 043�0'56.1"W	78	Middle
CICCAA06602	Nannostomus beckfordi�	Freshwater	rainy season	21/V/2022	1	L40	03�41'34.92"S 043�0'56.1"W	78	Middle
CICCAA06603	Hyphessobrycon piorskii	Freshwater	rainy season	21/V/2022	6	L40	03�41'34.92"S 043�0'56.1"W	78	Middle
CICCAA06604	Leporinus aff. friderici	Freshwater	rainy season	21/V/2022	2	L40	03�41'34.92"S 043�0'56.1"W	78	Middle
CICCAA06605	Hemigrammus sp.1 sensu Oliveira et al. 2020	Freshwater	rainy season	21/V/2022	10	L40	03�41'34.92"S 043�0'56.1"W	78	Middle
CICCAA06606	Phenacogaster cf. pectinata�	Freshwater	rainy season	21/V/2022	2	L40	03�41'34.92"S 043�0'56.1"W	78	Middle
CICCAA06607	Corydoras julii	Freshwater	rainy season	21/V/2022	2	L40	03�41'34.92"S 043�0'56.1"W	78	Middle
CICCAA06608	Cichlasoma zarskei	Freshwater	rainy season	21/V/2022	1	L40	03�41'34.92"S 043�0'56.1"W	78	Middle
CICCAA06609	Hoplias malabaricus	Freshwater	rainy season	21/V/2022	1	L40	03�41'34.92"S 043�0'56.1"W	78	Middle
CICCAA06612	Hemigrammus cf. rodwayi	Freshwater	rainy season	08/III/2019	22	L25	03�46'11.9"S 043�20'25.2"W	50	Middle
CICCAA06613	Hemigrammus sp.1 sensu Oliveira et al. 2020	Freshwater	dry season	15/XII/2018	15	L09	03�45'6.42"S 043�22'24.7"W	65	Middle
CICCAA06614	Hemigrammus sp.1 sensu Oliveira et al. 2020	Freshwater	dry season	15/XII/2018	19	L09	03�45'6.42"S 043�22'24.7"W	65	Middle
CICCAA06615	Schizodon dissimilis	Freshwater	rainy season	08/III/2019	1	L30	03�50'50.0"S 043�19'19.4"W	41	Middle
CICCAA06616	Serrapinnus sp.	Freshwater	dry season	19/X/2019	4	L01	03�40'15.28"S 043�07'9.7"W	81	Middle
CICCAA06617	Moenkhausia sp.	Freshwater	dry season	19/X/2019	6	L01	03�40'15.28"S 043�07'9.7"W	81	Middle
CICCAA06618	Phenacogaster cf. pectinata�	Freshwater	dry season	19/IV/2013	5	L31	03�50'15.5"S 043�19'41.1"W	41	Middle
CICCAA06619	Hemigrammus sp.2 sensu Oliveira et al. 2020	Freshwater	dry season	23/VII/2019	9	L13	03�51'18.7"S 043�17'14.4"W	47	Middle
CICCAA06620	Hemigrammus sp.1 sensu Oliveira et al. 2020	Freshwater	dry season	23/VII/2019	11	L13	03�51'18.7"S 043�17'14.4"W	47	Middle
CICCAA06621	Serrapinnus sp.	Freshwater	dry season	14/VII/2019	4	L04	03�33'44.61"S 043�3'52.4"W	71	Middle
CICCAA06622	Hemigrammus sp.1 sensu Oliveira et al. 2020	Freshwater	dry season	14/VII/2019	33	L04	03�33'44.61"S 043�3'52.4"W	71	Middle
CICCAA06623	Knodus guajajara	Freshwater	dry season	14/VII/2019	5	L04	03�33'44.61"S 043�3'52.4"W	71	Middle
CICCAA06624	Hemigrammus sp.1 sensu Oliveira et al. 2020	Freshwater	dry season	11/VII/2013	13	L36	03�53'45.1"S 043�29'21.3"W	45	Middle
CICCAA06625	Aphyocharax sp.	Freshwater	dry season	11/VII/2019	1	L27	03�55'38.7"S 043�30'13.1"W	53	Middle
CICCAA06626	Serrapinnus sp.	Freshwater	dry season	11/VII/2019	6	L27	03�55'38.7"S 043�30'13.1"W	53	Middle
CICCAA06627	Hemigrammus sp.1 sensu Oliveira et al. 2020	Freshwater	dry season	11/VII/2019	12	L27	03�55'38.7"S 043�30'13.1"W	53	Middle
CICCAA06628	Loricaria cf. cataphracta	Freshwater and Estuary	dry season	23/VII/2019	3	L13	03�51'18.7"S 043�17'14.4"W	47	Middle
CICCAA06629	Pimelodella�sp.1	Freshwater	rainy season	06/II/2022	1	L15	03�53'13.5"S 043�16'37.1"W	59	Middle
CICCAA06630	Rhamphichthys atlanticus	Freshwater	dry season	03/VI/2022	1	L13	03�51'18.7"S 043�17'14.4"W	47	Middle
CICCAA06631	Sternopygus�macrurus�	Freshwater	rainy season	16/V/2022	2	L13	03�51'18.7"S 043�17'14.4"W	47	Middle
CICCAA06632	Bryconops aff. affinis	Freshwater	dry season	19/X/2019	1	L01	03�40'15.28"S 043�07'9.7"W	81	Middle
CICCAA06633	Astyanax cf. bimaculatus	Freshwater	rainy season	11/III/2020	1	L21	03�44'57.4"S 043�20'24.0"W	66	Middle
CICCAA06634	Moenkhausia cf. intermedia	Freshwater	dry season	01/VIII/2021	1	L31	03�50'15.5"S 043�19'41.1"W	41	Middle
CICCAA06635	Moenkhausia sp.	Freshwater	dry season	19/X/2019	1	L01	03�40'15.28"S 043�07'9.7"W	81	Middle
CICCAA06636	Aphyocharax sp.	Freshwater	dry season	24/X/2021	1	L19	04�2'54.24"S 043�34'58.4"W	41	Middle
CICCAA06637	Characidium sp.	Freshwater	dry season	24/X/2021	1	L19	04�2'54.24"S 043�34'58.4"W	41	Middle
CICCAA06638	Pseudobunocephalus timbira	Freshwater	dry season	24/IX/2020	1	L17	03�54'27.8"S 043�44'55.8"W	30	Middle
CICCAA06639	Anablepsoides vieirai	Freshwater	rainy season	11/III/2020	2	L21	03�44'57.4"S 043�20'24.0"W	66	Middle
CICCAA06640	Poecilia sarrafae	Freshwater	rainy season	11/III/2020	2	L21	03�44'57.4"S 043�20'24.0"W	66	Middle
CICCAA06641	Steindachnerina notonota	Freshwater	rainy season	11/I/2020	1	L11	03�50'46.8"S 043�18'48.9"W	40	Middle
CICCAA06642	Imparfinis sp.	Freshwater	dry season	28/XI/2021	1	L13	03�51'18.7"S 043�17'14.4"W	47	Middle
CICCAA06643	Ituglanis�cf. amazonicus�	Freshwater	dry season	19/X/2019	1	L01	03�40'15.28"S 043�07'9.7"W	81	Middle
CICCAA06644	Hemigrammus sp.1 sensu Oliveira et al. 2020	Freshwater	rainy season	16/II/2018	1	L23	03�44'56.5"S 043�19'55.8"W	74	Middle
CICCAA06645	Phenacogaster cf. pectinata�	Freshwater	dry season	14/VII/2019	1	L04	03�33'44.61"S 043�3'52.4"W	71	Middle
CICCAA06646	Microschemobrycon sp.	Freshwater	dry season	29/VII/2018	1	L01	03�40'15.28"S 043�07'9.7"W	81	Middle
CICCAA06647	Hyphessobrycon piorskii	Freshwater	rainy season	29/III/2021	1	L13	03�51'18.7"S 043�17'14.4"W	47	Middle
CICCAA06648	Copella arnoldi�	Freshwater	rainy season	13/IV/2016	2	L20	03�44'45.2"S 043�19'15.0"W	90	Middle
CICCAA06649	Serrapinnus sp.	Freshwater	rainy season	21/V/2022	1	L38	03�39'54.9"S 042�56'35.5"W	84	Middle
CICCAA06650	Hemigrammus cf. rodwayi	Freshwater	dry season	14/VII/2019	1	L04	03�33'44.61"S 043�3'52.4"W	71	Middle
CICCAA06651	Phenacogaster cf. pectinata�	Freshwater	dry season	19/VII/2018	1	L13	03�51'18.7"S 043�17'14.4"W	47	Middle
CICCAA06652	Hemigrammus sp.2 sensu Oliveira et al. 2020	Freshwater	dry season	19/IX/2017	1	L23	03�44'56.5"S 043�19'55.8"W	74	Middle
CICCAA06653	Nannostomus beckfordi�	Freshwater	rainy season	11/III/2020	1	L21	03�44'57.4"S 043�20'24.0"W	66	Middle
CICCAA06654	Batrochoglanis sp.	Freshwater	dry season	24/IX/2020	1	L17	03�54'27.8"S 043�44'55.8"W	30	Middle
CICCAA06655	Synbranchus marmoratus�	Freshwater and Estuary	dry season	20/VI/2019	1	L20	03�44'45.2"S 043�19'15.0"W	90	Middle
CICCAA06656	Ancistrus sp.	Freshwater	dry season	03/X/2021	1	L17	03�54'27.8"S 043�44'55.8"W	30	Middle
CICCAA06657	Hoplosternum littorale	Freshwater	rainy season	16/V/2020	1	L15	03�53'13.5"S 043�16'37.1"W	59	Middle
CICCAA06658	Brachyhypopomus sp.	Freshwater	rainy season	16/V/2020	1	L14	03�51'46.8"S 043�17'10.2"W	52	Middle
CICCAA06659	Rhamphichthys atlanticus	Freshwater	dry season	03/VI/2022	1	L13	03�51'18.7"S 043�17'14.4"W	47	Middle
CICCAA06672	Sternopygus�macrurus�	Freshwater	dry season	03/VI/2022	1	L13	03�51'18.7"S 043�17'14.4"W	47	Middle
CICCAA06736	Crenicichla brasiliensis	Freshwater	dry season	10/VII/2022	3	L50	04�22'14.3"S 043�12'17.6"W	69	Upper
CICCAA06737	Cichlasoma zarskei	Freshwater	dry season	10/VII/2022	3	L50	04�22'14.3"S 043�12'17.6"W	69	Upper
CICCAA06738	Poecilia sarrafae	Freshwater	dry season	10/VII/2022	1	L50	04�22'14.3"S 043�12'17.6"W	69	Upper
CICCAA06739	Characidium sp.	Freshwater	dry season	10/VII/2022	1	L50	04�22'14.3"S 043�12'17.6"W	69	Upper
CICCAA06740	Hemigrammus sp.1 sensu Oliveira et al. 2020	Freshwater	dry season	10/VII/2022	18	L50	04�22'14.3"S 043�12'17.6"W	69	Upper
CICCAA06741	Bryconops aff. affinis	Freshwater	dry season	10/VII/2022	1	L50	04�22'14.3"S 043�12'17.6"W	69	Upper
CICCAA06742	Cichlasoma zarskei	Freshwater	dry season	17/XII/2021	3	L81	03�54'4.66"S 043�35'12.3"W	73	Middle
CICCAA06743	Crenicichla brasiliensis	Freshwater	dry season	17/XII/2021	7	L81	03�54'4.66"S 043�35'12.3"W	73	Middle
CICCAA06744	Apistogramma piauiensis�	Freshwater	dry season	17/XII/2021	25	L81	03�54'4.66"S 043�35'12.3"W	73	Middle
CICCAA06745	Characidium sp.	Freshwater	dry season	17/XII/2021	59	L81	03�54'4.66"S 043�35'12.3"W	73	Middle
CICCAA06746	Steindachnerina notonota	Freshwater	dry season	17/XII/2021	1	L81	03�54'4.66"S 043�35'12.3"W	73	Middle
CICCAA06747	Hemigrammus cf. rodwayi	Freshwater	dry season	17/XII/2021	43	L81	03�54'4.66"S 043�35'12.3"W	73	Middle
CICCAA06748	Serrapinnus sp.	Freshwater	dry season	17/XII/2021	146	L81	03�54'4.66"S 043�35'12.3"W	73	Middle
CICCAA06749	Eigenmannia robsoni	Freshwater	dry season	17/XII/2021	3	L81	03�54'4.66"S 043�35'12.3"W	73	Middle
CICCAA06750	Hoplias malabaricus	Freshwater	dry season	17/XII/2021	2	L81	03�54'4.66"S 043�35'12.3"W	73	Middle
CICCAA06751	Gymnotus carapo	Freshwater	dry season	17/XII/2021	1	L81	03�54'4.66"S 043�35'12.3"W	73	Middle
CICCAA06752	Knodus guajajara	Freshwater	dry season	17/XII/2021	11	L81	03�54'4.66"S 043�35'12.3"W	73	Middle
CICCAA06753	Nannostomus beckfordi�	Freshwater	dry season	17/XII/2021	45	L81	03�54'4.66"S 043�35'12.3"W	73	Middle
CICCAA06754	Hyphessobrycon piorskii	Freshwater	dry season	17/XII/2021	8	L81	03�54'4.66"S 043�35'12.3"W	73	Middle
CICCAA06755	Steindachnerina notonota	Freshwater	dry season	24/X/2021	5	L82	03�56'10.0"S 043�30'29.5"W	61	Middle
CICCAA06756	Megalechis thoracata�	Freshwater	dry season	24/X/2021	1	L82	03�56'10.0"S 043�30'29.5"W	61	Middle
CICCAA06757	Synbranchus marmoratus�	Freshwater and Estuary	dry season	24/X/2021	1	L82	03�56'10.0"S 043�30'29.5"W	61	Middle
CICCAA06758	Eigenmannia robsoni	Freshwater	dry season	24/X/2021	4	L82	03�56'10.0"S 043�30'29.5"W	61	Middle
CICCAA06759	Gymnotus carapo	Freshwater	dry season	24/X/2021	1	L82	03�56'10.0"S 043�30'29.5"W	61	Middle
CICCAA06760	Brachyhypopomus sp.	Freshwater	dry season	24/X/2021	1	L82	03�56'10.0"S 043�30'29.5"W	61	Middle
CICCAA06761	Astyanax cf. bimaculatus	Freshwater	dry season	24/X/2021	3	L82	03�56'10.0"S 043�30'29.5"W	61	Middle
CICCAA06762	Moenkhausia oligolepis�	Freshwater	dry season	24/X/2021	1	L82	03�56'10.0"S 043�30'29.5"W	61	Middle
CICCAA06763	Hemigrammus sp.1 sensu Oliveira et al. 2020	Freshwater	dry season	24/X/2021	14	L82	03�56'10.0"S 043�30'29.5"W	61	Middle
CICCAA06764	Hemigrammus sp.1 sensu Oliveira et al. 2020	Freshwater	dry season	24/X/2021	62	L82	03�56'10.0"S 043�30'29.5"W	61	Middle
CICCAA06765	Knodus guajajara	Freshwater	dry season	24/X/2021	1	L82	03�56'10.0"S 043�30'29.5"W	61	Middle
CICCAA06766	Hyphessobrycon piorskii	Freshwater	dry season	24/X/2021	3	L82	03�56'10.0"S 043�30'29.5"W	61	Middle
CICCAA06767	Pimelodella�parnahybae	Freshwater	dry season	24/X/2021	1	L82	03�56'10.0"S 043�30'29.5"W	61	Middle
CICCAA06768	Hoplias malabaricus	Freshwater	dry season	24/X/2021	2	L82	03�56'10.0"S 043�30'29.5"W	61	Middle
CICCAA06769	Crenicichla brasiliensis	Freshwater	dry season	24/X/2021	2	L82	03�56'10.0"S 043�30'29.5"W	61	Middle
CICCAA06770	Cichlasoma zarskei	Freshwater	dry season	24/X/2021	3	L82	03�56'10.0"S 043�30'29.5"W	61	Middle
CICCAA06771	Characidium sp.	Freshwater	dry season	24/X/2021	9	L82	03�56'10.0"S 043�30'29.5"W	61	Middle
CICCAA06772	Nannostomus beckfordi�	Freshwater	dry season	24/X/2021	12	L82	03�56'10.0"S 043�30'29.5"W	61	Middle
CICCAA06773	Loricaria cf. cataphracta	Freshwater and Estuary	dry season	24/X/2021	3	L82	03�56'10.0"S 043�30'29.5"W	61	Middle
CICCAA06774	Hoplias malabaricus	Freshwater	dry season	10/VII/2022	1	L45	04�7'58.77"S 043�19'16.1"W	64	Upper
CICCAA06775	Nannostomus beckfordi�	Freshwater	dry season	10/VII/2022	14	L45	04�7'58.77"S 043�19'16.1"W	64	Upper
CICCAA06776	Characidium sp.	Freshwater	dry season	10/VII/2022	20	L45	04�7'58.77"S 043�19'16.1"W	64	Upper
CICCAA06777	Corydoras julii	Freshwater	dry season	10/VII/2022	6	L45	04�7'58.77"S 043�19'16.1"W	64	Upper
CICCAA06778	Steindachnerina notonota	Freshwater	dry season	10/VII/2022	8	L45	04�7'58.77"S 043�19'16.1"W	64	Upper
CICCAA06779	Poecilia sarrafae	Freshwater	dry season	10/VII/2022	3	L45	04�7'58.77"S 043�19'16.1"W	64	Upper
CICCAA06780	Cichlasoma zarskei	Freshwater	dry season	10/VII/2022	2	L45	04�7'58.77"S 043�19'16.1"W	64	Upper
CICCAA06781	Apistogramma piauiensis�	Freshwater	dry season	10/VII/2022	2	L45	04�7'58.77"S 043�19'16.1"W	64	Upper
CICCAA06782	Crenicichla brasiliensis	Freshwater	dry season	10/VII/2022	5	L45	04�7'58.77"S 043�19'16.1"W	64	Upper
CICCAA06783	Moenkhausia oligolepis�	Freshwater	dry season	10/VII/2022	6	L45	04�7'58.77"S 043�19'16.1"W	64	Upper
CICCAA06784	Hemigrammus cf. rodwayi	Freshwater	dry season	10/VII/2022	11	L45	04�7'58.77"S 043�19'16.1"W	64	Upper
CICCAA06785	Hyphessobrycon piorskii	Freshwater	dry season	10/VII/2022	16	L45	04�7'58.77"S 043�19'16.1"W	64	Upper
CICCAA06786	Serrapinnus sp.	Freshwater	dry season	10/VII/2022	57	L45	04�7'58.77"S 043�19'16.1"W	64	Upper
CICCAA06787	Moenkhausia sp.	Freshwater	dry season	10/VII/2022	2	L45	04�7'58.77"S 043�19'16.1"W	64	Upper
CICCAA06788	Nannostomus beckfordi�	Freshwater	dry season	10/VII/2022	2	L46	04�10'53.63"S 043�14'1.5"W	58	Upper
CICCAA06789	Curimatopsis aff. cryptica	Freshwater	dry season	10/VII/2022	7	L46	04�10'53.63"S 043�14'1.5"W	58	Upper
CICCAA06790	Characidium sp.	Freshwater	dry season	10/VII/2022	6	L46	04�10'53.63"S 043�14'1.5"W	58	Upper
CICCAA06791	Crenicichla brasiliensis	Freshwater	dry season	10/VII/2022	2	L46	04�10'53.63"S 043�14'1.5"W	58	Upper
CICCAA06792	Apistogramma piauiensis�	Freshwater	dry season	10/VII/2022	3	L46	04�10'53.63"S 043�14'1.5"W	58	Upper
CICCAA06793	Cichlasoma zarskei	Freshwater	dry season	10/VII/2022	4	L46	04�10'53.63"S 043�14'1.5"W	58	Upper
CICCAA06794	Pimelodella�parnahybae	Freshwater	dry season	10/VII/2022	4	L46	04�10'53.63"S 043�14'1.5"W	58	Upper
CICCAA06795	Rhamdia quelen�	Freshwater	dry season	10/VII/2022	2	L46	04�10'53.63"S 043�14'1.5"W	58	Upper
CICCAA06796	Hoplias malabaricus	Freshwater	dry season	10/VII/2022	1	L46	04�10'53.63"S 043�14'1.5"W	58	Upper
CICCAA06797	Imparfinis sp.	Freshwater	dry season	10/VII/2022	18	L46	04�10'53.63"S 043�14'1.5"W	58	Upper
CICCAA06798	Gymnotus carapo	Freshwater	dry season	10/VII/2022	2	L46	04�10'53.63"S 043�14'1.5"W	58	Upper
CICCAA06799	Moenkhausia oligolepis�	Freshwater	dry season	10/VII/2022	10	L46	04�10'53.63"S 043�14'1.5"W	58	Upper
CICCAA06800	Knodus guajajara	Freshwater	dry season	10/VII/2022	10	L46	04�10'53.63"S 043�14'1.5"W	58	Upper
CICCAA06801	Phenacogaster cf. pectinata�	Freshwater	dry season	10/VII/2022	2	L46	04�10'53.63"S 043�14'1.5"W	58	Upper
CICCAA06802	Hemigrammus cf. rodwayi	Freshwater	dry season	10/VII/2022	24	L46	04�10'53.63"S 043�14'1.5"W	58	Upper
CICCAA06803	Hemigrammus sp.1 sensu Oliveira et al. 2020	Freshwater	dry season	10/VII/2022	4	L46	04�10'53.63"S 043�14'1.5"W	58	Upper
CICCAA06804	Callichthys callichthys�	Freshwater	dry season	10/VII/2022	1	L46	04�10'53.63"S 043�14'1.5"W	58	Upper
CICCAA06805	Astyanax cf. bimaculatus	Freshwater	dry season	10/VII/2022	4	L46	04�10'53.63"S 043�14'1.5"W	58	Upper
CICCAA06806	Hoplias malabaricus	Freshwater	dry season	10/VII/2022	1	L49	04�19'12.38"S 043�13'9.8"W	67	Upper
CICCAA06807	Pygocentrus nattereri	Freshwater	dry season	10/VII/2022	1	L49	04�19'12.38"S 043�13'9.8"W	67	Upper
CICCAA06808	Metynnis�lippincottianus	Freshwater	dry season	10/VII/2022	1	L49	04�19'12.38"S 043�13'9.8"W	67	Upper
CICCAA06809	Serrasalmus rhombeus	Freshwater	dry season	10/VII/2022	1	L49	04�19'12.38"S 043�13'9.8"W	67	Upper
CICCAA06810	Bryconops aff. affinis	Freshwater	dry season	10/VII/2022	4	L49	04�19'12.38"S 043�13'9.8"W	67	Upper
CICCAA06811	Pimelodella�parnahybae	Freshwater	dry season	10/VII/2022	13	L49	04�19'12.38"S 043�13'9.8"W	67	Upper
CICCAA06812	Steindachnerina notonota	Freshwater	dry season	10/VII/2022	3	L49	04�19'12.38"S 043�13'9.8"W	67	Upper
CICCAA06813	Poecilia sarrafae	Freshwater	dry season	10/VII/2022	4	L49	04�19'12.38"S 043�13'9.8"W	67	Upper
CICCAA06814	Ctenobrycon cf. spilurus	Freshwater	dry season	10/VII/2022	2	L49	04�19'12.38"S 043�13'9.8"W	67	Upper
CICCAA06815	Hemigrammus sp.1 sensu Oliveira et al. 2020	Freshwater	dry season	10/VII/2022	38	L49	04�19'12.38"S 043�13'9.8"W	67	Upper
CICCAA06816	Astyanax cf. bimaculatus	Freshwater	dry season	10/VII/2022	11	L49	04�19'12.38"S 043�13'9.8"W	67	Upper
CICCAA06817	Hemigrammus cf. rodwayi	Freshwater	dry season	10/VII/2022	9	L49	04�19'12.38"S 043�13'9.8"W	67	Upper
CICCAA06818	Charax awa	Freshwater	dry season	10/VII/2022	1	L49	04�19'12.38"S 043�13'9.8"W	67	Upper
CICCAA06819	Knodus guajajara	Freshwater	dry season	10/VII/2022	10	L49	04�19'12.38"S 043�13'9.8"W	67	Upper
CICCAA06820	Aphyocharax sp.	Freshwater	dry season	10/VII/2022	15	L49	04�19'12.38"S 043�13'9.8"W	67	Upper
CICCAA06821	Phenacogaster cf. pectinata�	Freshwater	dry season	10/VII/2022	1	L49	04�19'12.38"S 043�13'9.8"W	67	Upper
CICCAA06822	Poptella compressa	Freshwater	dry season	10/VII/2022	2	L49	04�19'12.38"S 043�13'9.8"W	67	Upper
CICCAA06823	Characidium sp.	Freshwater	dry season	10/VII/2022	2	L49	04�19'12.38"S 043�13'9.8"W	67	Upper
CICCAA06824	Hemiodus parnaguae	Freshwater	dry season	10/VII/2022	4	L49	04�19'12.38"S 043�13'9.8"W	67	Upper
CICCAA06825	Steindachnerina notonota	Freshwater	dry season	09/VII/2022	38	L44	04�10'2.79"S 043�13'28.0"W	54	Upper
CICCAA06826	Rineloricaria sp.	Freshwater	dry season	09/VII/2022	4	L44	04�10'2.79"S 043�13'28.0"W	54	Upper
CICCAA06827	Bryconops aff. affinis	Freshwater	dry season	09/VII/2022	1	L44	04�10'2.79"S 043�13'28.0"W	54	Upper
CICCAA06828	Characidium sp.	Freshwater	dry season	09/VII/2022	8	L44	04�10'2.79"S 043�13'28.0"W	54	Upper
CICCAA06829	Apistogramma piauiensis�	Freshwater	dry season	09/VII/2022	3	L44	04�10'2.79"S 043�13'28.0"W	54	Upper
CICCAA06830	Leporinus aff. friderici	Freshwater	dry season	09/VII/2022	2	L44	04�10'2.79"S 043�13'28.0"W	54	Upper
CICCAA06831	Pimelodella�parnahybae	Freshwater	dry season	09/VII/2022	1	L44	04�10'2.79"S 043�13'28.0"W	54	Upper
CICCAA06832	Aphyocharax sp.	Freshwater	dry season	09/VII/2022	16	L44	04�10'2.79"S 043�13'28.0"W	54	Upper
CICCAA06833	Moenkhausia oligolepis�	Freshwater	dry season	09/VII/2022	10	L44	04�10'2.79"S 043�13'28.0"W	54	Upper
CICCAA06834	Poptella compressa	Freshwater	dry season	09/VII/2022	2	L44	04�10'2.79"S 043�13'28.0"W	54	Upper
CICCAA06835	Ctenobrycon cf. spilurus	Freshwater	dry season	09/VII/2022	2	L44	04�10'2.79"S 043�13'28.0"W	54	Upper
CICCAA06836	Phenacogaster cf. pectinata�	Freshwater	dry season	09/VII/2022	13	L44	04�10'2.79"S 043�13'28.0"W	54	Upper
CICCAA06837	Hyphessobrycon piorskii	Freshwater	dry season	09/VII/2022	18	L44	04�10'2.79"S 043�13'28.0"W	54	Upper
CICCAA06838	Serrapinnus sp.	Freshwater	dry season	09/VII/2022	5	L44	04�10'2.79"S 043�13'28.0"W	54	Upper
CICCAA06839	Crenicichla brasiliensis	Freshwater	dry season	09/VII/2022	4	L44	04�10'2.79"S 043�13'28.0"W	54	Upper
CICCAA06840	Steindachnerina notonota	Freshwater	dry season	10/VII/2022	96	L51	04�26'4.96"S 043�11'46.9"W	82	Upper
CICCAA06841	Poecilia sarrafae	Freshwater	dry season	10/VII/2022	2	L51	04�26'4.96"S 043�11'46.9"W	82	Upper
CICCAA06842	Characidium sp.	Freshwater	dry season	10/VII/2022	2	L51	04�26'4.96"S 043�11'46.9"W	82	Upper
CICCAA06843	Metynnis�lippincottianus	Freshwater	dry season	10/VII/2022	1	L51	04�26'4.96"S 043�11'46.9"W	82	Upper
CICCAA06844	Crenicichla brasiliensis	Freshwater	dry season	10/VII/2022	1	L51	04�26'4.96"S 043�11'46.9"W	82	Upper
CICCAA06845	Hemigrammus sp.1 sensu Oliveira et al. 2020	Freshwater	dry season	10/VII/2022	95	L51	04�26'4.96"S 043�11'46.9"W	82	Upper
CICCAA06846	Cichlasoma zarskei	Freshwater	dry season	10/VII/2022	1	L51	04�26'4.96"S 043�11'46.9"W	82	Upper
CICCAA06847	Nannostomus beckfordi�	Freshwater	dry season	10/VII/2022	8	L51	04�26'4.96"S 043�11'46.9"W	82	Upper
CICCAA06848	Astyanax cf. bimaculatus	Freshwater	dry season	10/VII/2022	1	L51	04�26'4.96"S 043�11'46.9"W	82	Upper
CICCAA06849	Poptella compressa	Freshwater	dry season	10/VII/2022	1	L51	04�26'4.96"S 043�11'46.9"W	82	Upper
CICCAA06850	Serrapinnus sp.	Freshwater	dry season	10/VII/2022	6	L51	04�26'4.96"S 043�11'46.9"W	82	Upper
CICCAA06851	Characidium sp.	Freshwater	dry season	10/VII/2022	7	L48	04�18'46.1"S 043�13'39.1"W	67	Upper
CICCAA06852	Steindachnerina notonota	Freshwater	dry season	10/VII/2022	6	L48	04�18'46.1"S 043�13'39.1"W	67	Upper
CICCAA06853	Apistogramma piauiensis�	Freshwater	dry season	10/VII/2022	1	L48	04�18'46.1"S 043�13'39.1"W	67	Upper
CICCAA06854	Synbranchus marmoratus�	Freshwater and Estuary	dry season	10/VII/2022	1	L48	04�18'46.1"S 043�13'39.1"W	67	Upper
CICCAA06855	Poecilia sarrafae	Freshwater	dry season	10/VII/2022	8	L48	04�18'46.1"S 043�13'39.1"W	67	Upper
CICCAA06856	Crenicichla brasiliensis	Freshwater	dry season	10/VII/2022	5	L48	04�18'46.1"S 043�13'39.1"W	67	Upper
CICCAA06857	Curimatopsis aff. cryptica	Freshwater	dry season	10/VII/2022	1	L48	04�18'46.1"S 043�13'39.1"W	67	Upper
CICCAA06858	Hemigrammus cf. rodwayi	Freshwater	dry season	10/VII/2022	24	L48	04�18'46.1"S 043�13'39.1"W	67	Upper
CICCAA06859	Astyanax cf. bimaculatus	Freshwater	dry season	10/VII/2022	3	L48	04�18'46.1"S 043�13'39.1"W	67	Upper
CICCAA06860	Hemigrammus sp.1 sensu Oliveira et al. 2020	Freshwater	dry season	10/VII/2022	43	L48	04�18'46.1"S 043�13'39.1"W	67	Upper
CICCAA06861	Hyphessobrycon piorskii	Freshwater	dry season	10/VII/2022	10	L48	04�18'46.1"S 043�13'39.1"W	67	Upper
CICCAA06862	Knodus guajajara	Freshwater	dry season	10/VII/2022	4	L48	04�18'46.1"S 043�13'39.1"W	67	Upper
CICCAA06863	Bryconops aff. affinis	Freshwater	dry season	10/VII/2022	10	L48	04�18'46.1"S 043�13'39.1"W	67	Upper
CICCAA06864	Hoplias malabaricus	Freshwater	dry season	10/VII/2022	1	L48	04�18'46.1"S 043�13'39.1"W	67	Upper
CICCAA06865	Nannostomus beckfordi�	Freshwater	dry season	09/VII/2022	16	L43	03�52'31.09"S 043�3'0.60"W	96	Middle
CICCAA06866	Steindachnerina notonota	Freshwater	dry season	09/VII/2022	16	L43	03�52'31.09"S 043�3'0.60"W	96	Middle
CICCAA06867	Crenicichla brasiliensis	Freshwater	dry season	09/VII/2022	4	L43	03�52'31.09"S 043�3'0.60"W	96	Middle
CICCAA06868	Characidium sp.	Freshwater	dry season	09/VII/2022	2	L43	03�52'31.09"S 043�3'0.60"W	96	Middle
CICCAA06869	Eigenmannia robsoni	Freshwater	dry season	09/VII/2022	1	L43	03�52'31.09"S 043�3'0.60"W	96	Middle
CICCAA06870	Metynnis�lippincottianus	Freshwater	dry season	09/VII/2022	2	L43	03�52'31.09"S 043�3'0.60"W	96	Middle
CICCAA06871	Corydoras julii	Freshwater	dry season	09/VII/2022	7	L43	03�52'31.09"S 043�3'0.60"W	96	Middle
CICCAA06872	Cichlasoma zarskei	Freshwater	dry season	09/VII/2022	4	L43	03�52'31.09"S 043�3'0.60"W	96	Middle
CICCAA06873	Bryconops aff. affinis	Freshwater	dry season	09/VII/2022	12	L43	03�52'31.09"S 043�3'0.60"W	96	Middle
CICCAA06874	Acestrorhynchus�falcatus�	Freshwater	dry season	09/VII/2022	1	L43	03�52'31.09"S 043�3'0.60"W	96	Middle
CICCAA06875	Hemigrammus cf. rodwayi	Freshwater	dry season	09/VII/2022	28	L43	03�52'31.09"S 043�3'0.60"W	96	Middle
CICCAA06876	Charax awa	Freshwater	dry season	09/VII/2022	2	L43	03�52'31.09"S 043�3'0.60"W	96	Middle
CICCAA06877	Hyphessobrycon piorskii	Freshwater	dry season	09/VII/2022	46	L43	03�52'31.09"S 043�3'0.60"W	96	Middle
CICCAA06878	Astyanax cf. bimaculatus	Freshwater	dry season	09/VII/2022	1	L43	03�52'31.09"S 043�3'0.60"W	96	Middle
CICCAA06879	Gymnotus carapo	Freshwater	dry season	10/VII/2022	1	L47	04�12'23.9"S 043�14'46.8"W	68	Upper
CICCAA06880	Apistogramma piauiensis�	Freshwater	dry season	10/VII/2022	3	L47	04�12'23.9"S 043�14'46.8"W	68	Upper
CICCAA06881	Characidium sp.	Freshwater	dry season	10/VII/2022	27	L47	04�12'23.9"S 043�14'46.8"W	68	Upper
CICCAA06882	Nannostomus beckfordi�	Freshwater	dry season	10/VII/2022	80	L47	04�12'23.9"S 043�14'46.8"W	68	Upper
CICCAA06883	Cichlasoma zarskei	Freshwater	dry season	10/VII/2022	1	L47	04�12'23.9"S 043�14'46.8"W	68	Upper
CICCAA06884	Poecilia sarrafae	Freshwater	dry season	10/VII/2022	1	L47	04�12'23.9"S 043�14'46.8"W	68	Upper
CICCAA06885	Metynnis�lippincottianus	Freshwater	dry season	10/VII/2022	1	L47	04�12'23.9"S 043�14'46.8"W	68	Upper
CICCAA06886	Curimatopsis aff. cryptica	Freshwater	dry season	10/VII/2022	1	L47	04�12'23.9"S 043�14'46.8"W	68	Upper
CICCAA06887	Hemigrammus cf. rodwayi	Freshwater	dry season	10/VII/2022	11	L47	04�12'23.9"S 043�14'46.8"W	68	Upper
CICCAA06888	Hyphessobrycon piorskii	Freshwater	dry season	10/VII/2022	7	L47	04�12'23.9"S 043�14'46.8"W	68	Upper
CICCAA06889	Knodus guajajara	Freshwater	dry season	10/VII/2022	19	L47	04�12'23.9"S 043�14'46.8"W	68	Upper
CICCAA06890	Astyanax cf. bimaculatus	Freshwater	dry season	10/VII/2022	1	L47	04�12'23.9"S 043�14'46.8"W	68	Upper
CICCAA06891	Moenkhausia oligolepis�	Freshwater	dry season	10/VII/2022	2	L47	04�12'23.9"S 043�14'46.8"W	68	Upper
CICCAA06892	Hoplerythrinus unitaeniatus	Freshwater	dry season	30/VII/2022	1	L76	02�51'4.94"S 043�57'52.1"W	28	Lower
CICCAA06893	Eigenmannia robsoni	Freshwater	dry season	30/VII/2022	1	L76	02�51'4.94"S 043�57'52.1"W	28	Lower
CICCAA06894	Apistogramma piauiensis�	Freshwater	dry season	30/VII/2022	10	L76	02�51'4.94"S 043�57'52.1"W	28	Lower
CICCAA06895	Cichlasoma zarskei	Freshwater	dry season	30/VII/2022	11	L76	02�51'4.94"S 043�57'52.1"W	28	Lower
CICCAA06896	Bryconops aff. affinis	Freshwater	dry season	30/VII/2022	10	L76	02�51'4.94"S 043�57'52.1"W	28	Lower
CICCAA06897	Loricaria cf. cataphracta	Freshwater and Estuary	dry season	30/VII/2022	1	L76	02�51'4.94"S 043�57'52.1"W	28	Lower
CICCAA06898	Curimatopsis aff. cryptica	Freshwater	dry season	30/VII/2022	1	L76	02�51'4.94"S 043�57'52.1"W	28	Lower
CICCAA06899	Knodus guajajara	Freshwater	dry season	30/VII/2022	14	L76	02�51'4.94"S 043�57'52.1"W	28	Lower
CICCAA06900	Hemigrammus sp.1 sensu Oliveira et al. 2020	Freshwater	dry season	30/VII/2022	13	L76	02�51'4.94"S 043�57'52.1"W	28	Lower
CICCAA06901	Sorubim lima	Freshwater	dry season	29/VII/2022	1	L69	02�55'36.25"S 044�3'39.2"W	4	Lower
CICCAA06902	Schizodon dissimilis	Freshwater	dry season	29/VII/2022	13	L69	02�55'36.25"S 044�3'39.2"W	4	Lower
CICCAA06903	Leporinus aff. friderici	Freshwater	dry season	29/VII/2022	4	L69	02�55'36.25"S 044�3'39.2"W	4	Lower
CICCAA06904	Hoplias malabaricus	Freshwater	dry season	29/VII/2022	1	L69	02�55'36.25"S 044�3'39.2"W	4	Lower
CICCAA06905	Anablepsoides vieirai	Freshwater	dry season	29/VII/2022	3	L69	02�55'36.25"S 044�3'39.2"W	4	Lower
CICCAA06906	Rineloricaria sp.	Freshwater	dry season	29/VII/2022	2	L69	02�55'36.25"S 044�3'39.2"W	4	Lower
CICCAA06907	Steindachnerina notonota	Freshwater	dry season	29/VII/2022	3	L69	02�55'36.25"S 044�3'39.2"W	4	Lower
CICCAA06908	Cichlasoma zarskei	Freshwater	dry season	29/VII/2022	2	L69	02�55'36.25"S 044�3'39.2"W	4	Lower
CICCAA06909	Poecilia sarrafae	Freshwater	dry season	29/VII/2022	1	L69	02�55'36.25"S 044�3'39.2"W	4	Lower
CICCAA06910	Pimelodella�parnahybae	Freshwater	dry season	29/VII/2022	4	L69	02�55'36.25"S 044�3'39.2"W	4	Lower
CICCAA06911	Poptella compressa	Freshwater	dry season	29/VII/2022	29	L69	02�55'36.25"S 044�3'39.2"W	4	Lower
CICCAA06912	Moenkhausia oligolepis�	Freshwater	dry season	29/VII/2022	1	L69	02�55'36.25"S 044�3'39.2"W	4	Lower
CICCAA06913	Brachychalcinus�cf. parnaibae	Freshwater	dry season	29/VII/2022	1	L69	02�55'36.25"S 044�3'39.2"W	4	Lower
CICCAA06914	Aphyocharax sp.	Freshwater	dry season	29/VII/2022	5	L69	02�55'36.25"S 044�3'39.2"W	4	Lower
CICCAA06915	Astyanax cf. bimaculatus	Freshwater	dry season	29/VII/2022	3	L69	02�55'36.25"S 044�3'39.2"W	4	Lower
CICCAA06916	Moenkhausia cf. intermedia	Freshwater	dry season	29/VII/2022	11	L69	02�55'36.25"S 044�3'39.2"W	4	Lower
CICCAA06917	Hyphessobrycon piorskii	Freshwater	dry season	29/VII/2022	4	L69	02�55'36.25"S 044�3'39.2"W	4	Lower
CICCAA06918	Sorubim lima	Freshwater	dry season	29/VII/2022	8	L74	02�55'39.38"S 044�3'50.5"W	6	Lower
CICCAA06919	Pimelodella�parnahybae	Freshwater	dry season	29/VII/2022	39	L74	02�55'39.38"S 044�3'50.5"W	6	Lower
CICCAA06920	Loricaria cf. cataphracta	Freshwater and Estuary	dry season	29/VII/2022	2	L74	02�55'39.38"S 044�3'50.5"W	6	Lower
CICCAA06921	Pimelodella sp.2	Freshwater	dry season	29/VII/2022	8	L74	02�55'39.38"S 044�3'50.5"W	6	Lower
CICCAA06922	Acestrorhynchus�falcatus�	Freshwater	dry season	29/VII/2022	2	L74	02�55'39.38"S 044�3'50.5"W	6	Lower
CICCAA06923	Hemiodontichthys acipenserinus	Freshwater	dry season	29/VII/2022	5	L74	02�55'39.38"S 044�3'50.5"W	6	Lower
CICCAA06924	Moenkhausia cf. intermedia	Freshwater	dry season	29/VII/2022	38	L74	02�55'39.38"S 044�3'50.5"W	6	Lower
CICCAA06925	Schizodon dissimilis	Freshwater	dry season	29/VII/2022	4	L74	02�55'39.38"S 044�3'50.5"W	6	Lower
CICCAA06926	Astyanax cf. bimaculatus	Freshwater	dry season	29/VII/2022	1	L74	02�55'39.38"S 044�3'50.5"W	6	Lower
CICCAA06927	Anchovia�surinamensis	Freshwater and Estuary	dry season	29/VII/2022	5	L74	02�55'39.38"S 044�3'50.5"W	6	Lower
CICCAA06928	Hassar affinis	Freshwater	dry season	29/VII/2022	15	L74	02�55'39.38"S 044�3'50.5"W	6	Lower
CICCAA06929	Crenicichla brasiliensis	Freshwater	dry season	29/VII/2022	1	L74	02�55'39.38"S 044�3'50.5"W	6	Lower
CICCAA06930	Anchoviella�guianensis�	Freshwater and Estuary	dry season	29/VII/2022	24	L74	02�55'39.38"S 044�3'50.5"W	6	Lower
CICCAA06931	Leporinus aff. friderici	Freshwater	dry season	29/VII/2022	9	L74	02�55'39.38"S 044�3'50.5"W	6	Lower
CICCAA06932	Triportheus signatus	Freshwater	dry season	29/VII/2022	1	L74	02�55'39.38"S 044�3'50.5"W	6	Lower
CICCAA06933	Ancistrus cf.�damasceni�	Freshwater	dry season	29/VII/2022	1	L74	02�55'39.38"S 044�3'50.5"W	6	Lower
CICCAA06934	Hypostomus cf. krikati	Freshwater	dry season	29/VII/2022	2	L74	02�55'39.38"S 044�3'50.5"W	6	Lower
CICCAA06935	Bryconops aff. affinis	Freshwater	dry season	29/VII/2022	1	L74	02�55'39.38"S 044�3'50.5"W	6	Lower
CICCAA06936	Pimelodus blochii	Freshwater and Estuary	dry season	29/VII/2022	2	L74	02�55'39.38"S 044�3'50.5"W	6	Lower
CICCAA06937	Steindachnerina notonota	Freshwater	dry season	29/VII/2022	5	L74	02�55'39.38"S 044�3'50.5"W	6	Lower
CICCAA06938	Poptella compressa	Freshwater	dry season	29/VII/2022	11	L74	02�55'39.38"S 044�3'50.5"W	6	Lower
CICCAA06939	Aphyocharax sp.	Freshwater	dry season	29/VII/2022	7	L74	02�55'39.38"S 044�3'50.5"W	6	Lower
CICCAA06940	Trachelyopterus galeatus	Freshwater	dry season	29/VII/2022	16	L71	02�51'37.1"S 044� 3'14.5"W	4	Lower
CICCAA06941	Steindachnerina notonota	Freshwater	dry season	29/VII/2022	3	L71	02�51'37.1"S 044� 3'14.5"W	4	Lower
CICCAA06942	Cichlasoma zarskei	Freshwater	dry season	29/VII/2022	1	L71	02�51'37.1"S 044� 3'14.5"W	4	Lower
CICCAA06943	Pimelodella�parnahybae	Freshwater	dry season	29/VII/2022	3	L71	02�51'37.1"S 044� 3'14.5"W	4	Lower
CICCAA06944	Moenkhausia oligolepis�	Freshwater	dry season	29/VII/2022	2	L71	02�51'37.1"S 044� 3'14.5"W	4	Lower
CICCAA06945	Astyanax cf. bimaculatus	Freshwater	dry season	29/VII/2022	1	L71	02�51'37.1"S 044� 3'14.5"W	4	Lower
CICCAA06946	Bryconops aff. affinis	Freshwater	dry season	30/VII/2022	15	L75	02�53'31.5"S 043�58'13.8"W	28	Lower
CICCAA06947	Gymnotus carapo	Freshwater	dry season	30/VII/2022	1	L75	02�53'31.5"S 043�58'13.8"W	28	Lower
CICCAA06948	Acestrorhynchus�falcatus�	Freshwater	dry season	30/VII/2022	2	L75	02�53'31.5"S 043�58'13.8"W	28	Lower
CICCAA06949	Crenicichla brasiliensis	Freshwater	dry season	30/VII/2022	4	L75	02�53'31.5"S 043�58'13.8"W	28	Lower
CICCAA06950	Aequidens tetramerus	Freshwater	dry season	30/VII/2022	1	L75	02�53'31.5"S 043�58'13.8"W	28	Lower
CICCAA06951	Apistogramma piauiensis�	Freshwater	dry season	30/VII/2022	4	L75	02�53'31.5"S 043�58'13.8"W	28	Lower
CICCAA06952	Brachyhypopomus sp.	Freshwater	dry season	30/VII/2022	2	L75	02�53'31.5"S 043�58'13.8"W	28	Lower
CICCAA06953	Curimatopsis aff. cryptica	Freshwater	dry season	30/VII/2022	1	L75	02�53'31.5"S 043�58'13.8"W	28	Lower
CICCAA06954	Anablepsoides vieirai	Freshwater	dry season	30/VII/2022	2	L75	02�53'31.5"S 043�58'13.8"W	28	Lower
CICCAA06955	Aphyocharax sp.	Freshwater	dry season	30/VII/2022	10	L75	02�53'31.5"S 043�58'13.8"W	28	Lower
CICCAA06956	Astyanax cf. bimaculatus	Freshwater	dry season	30/VII/2022	2	L75	02�53'31.5"S 043�58'13.8"W	28	Lower
CICCAA06957	Hemigrammus sp.1 sensu Oliveira et al. 2020	Freshwater	dry season	30/VII/2022	9	L75	02�53'31.5"S 043�58'13.8"W	28	Lower
CICCAA06958	Hemiodontichthys acipenserinus	Freshwater	dry season	29/VII/2022	1	L72	02�52'35.63"S 044�3'41.8"W	15	Lower
CICCAA06959	Moenkhausia cf. intermedia	Freshwater	dry season	29/VII/2022	4	L72	02�52'35.63"S 044�3'41.8"W	15	Lower
CICCAA06960	Crenicichla brasiliensis	Freshwater	dry season	29/VII/2022	1	L72	02�52'35.63"S 044�3'41.8"W	15	Lower
CICCAA06961	Apistogramma piauiensis�	Freshwater	dry season	29/VII/2022	1	L72	02�52'35.63"S 044�3'41.8"W	15	Lower
CICCAA06962	Corydoras julii	Freshwater	dry season	29/VII/2022	4	L72	02�52'35.63"S 044�3'41.8"W	15	Lower
CICCAA06963	Astyanax cf. bimaculatus	Freshwater	dry season	28/VII/2022	1	L67	02�49'22.1"S 044� 2'34.8"W	9	Lower
CICCAA06964	Bryconops aff. affinis	Freshwater	dry season	28/VII/2022	39	L67	02�49'22.1"S 044� 2'34.8"W	9	Lower
CICCAA06965	Pimelodella�parnahybae	Freshwater	dry season	28/VII/2022	1	L67	02�49'22.1"S 044� 2'34.8"W	9	Lower
CICCAA06966	Imparfinis sp.	Freshwater	dry season	28/VII/2022	3	L67	02�49'22.1"S 044� 2'34.8"W	9	Lower
CICCAA06967	Ituglanis�cf. amazonicus�	Freshwater	dry season	28/VII/2022	2	L67	02�49'22.1"S 044� 2'34.8"W	9	Lower
CICCAA06968	Crenicichla brasiliensis	Freshwater	dry season	28/VII/2022	2	L67	02�49'22.1"S 044� 2'34.8"W	9	Lower
CICCAA06969	Apistogramma piauiensis�	Freshwater	dry season	28/VII/2022	10	L67	02�49'22.1"S 044� 2'34.8"W	9	Lower
CICCAA06970	Anablepsoides vieirai	Freshwater	dry season	28/VII/2022	1	L67	02�49'22.1"S 044� 2'34.8"W	9	Lower
CICCAA06971	Curimatopsis aff. cryptica	Freshwater	dry season	28/VII/2022	1	L67	02�49'22.1"S 044� 2'34.8"W	9	Lower
CICCAA06972	Poecilia sarrafae	Freshwater	dry season	28/VII/2022	4	L67	02�49'22.1"S 044� 2'34.8"W	9	Lower
CICCAA06973	Nannostomus beckfordi�	Freshwater	dry season	28/VII/2022	4	L67	02�49'22.1"S 044� 2'34.8"W	9	Lower
CICCAA06974	Aphyocharax sp.	Freshwater	dry season	28/VII/2022	1	L67	02�49'22.1"S 044� 2'34.8"W	9	Lower
CICCAA06975	Hemigrammus sp.1 sensu Oliveira et al. 2020	Freshwater	dry season	28/VII/2022	4	L67	02�49'22.1"S 044� 2'34.8"W	9	Lower
CICCAA06976	Hyphessobrycon piorskii	Freshwater	dry season	28/VII/2022	1	L67	02�49'22.1"S 044� 2'34.8"W	9	Lower
CICCAA06977	Bryconops aff. affinis	Freshwater	dry season	29/VII/2022	14	L73	02�53'50.06"S 044�4'15.9"W	4	Lower
CICCAA06978	Corydoras vittatus	Freshwater	dry season	29/VII/2022	2	L73	02�53'50.06"S 044�4'15.9"W	4	Lower
CICCAA06979	Corydoras julii	Freshwater	dry season	29/VII/2022	2	L73	02�53'50.06"S 044�4'15.9"W	4	Lower
CICCAA06980	Platydoras brachylecis	Freshwater	dry season	29/VII/2022	1	L73	02�53'50.06"S 044�4'15.9"W	4	Lower
CICCAA06981	Pimelodella�parnahybae	Freshwater	dry season	29/VII/2022	1	L73	02�53'50.06"S 044�4'15.9"W	4	Lower
CICCAA06982	Trachelyopterus galeatus	Freshwater	dry season	29/VII/2022	2	L73	02�53'50.06"S 044�4'15.9"W	4	Lower
CICCAA06983	Imparfinis sp.	Freshwater	dry season	29/VII/2022	7	L73	02�53'50.06"S 044�4'15.9"W	4	Lower
CICCAA06984	Ancistrus cf.�damasceni�	Freshwater	dry season	29/VII/2022	1	L73	02�53'50.06"S 044�4'15.9"W	4	Lower
CICCAA06985	Hypostomus cf. krikati	Freshwater	dry season	29/VII/2022	1	L73	02�53'50.06"S 044�4'15.9"W	4	Lower
CICCAA06986	Crenicichla brasiliensis	Freshwater	dry season	29/VII/2022	3	L73	02�53'50.06"S 044�4'15.9"W	4	Lower
CICCAA06987	Prochilodus lacustris	Freshwater	dry season	29/VII/2022	1	L73	02�53'50.06"S 044�4'15.9"W	4	Lower
CICCAA06988	Knodus guajajara	Freshwater	dry season	29/VII/2022	1	L73	02�53'50.06"S 044�4'15.9"W	4	Lower
CICCAA06989	Gymnotus carapo	Freshwater	dry season	30/VII/2022	2	L77	02�51'19.5''S 044�01'03.0''W	19	Lower
CICCAA06990	Crenicichla brasiliensis	Freshwater	dry season	30/VII/2022	2	L77	02�51'19.5''S 044�01'03.0''W	19	Lower
CICCAA06991	Nannostomus beckfordi�	Freshwater	dry season	30/VII/2022	5	L77	02�51'19.5''S 044�01'03.0''W	19	Lower
CICCAA06992	Aequidens tetramerus	Freshwater	dry season	30/VII/2022	3	L77	02�51'19.5''S 044�01'03.0''W	19	Lower
CICCAA06993	Eigenmannia robsoni	Freshwater	dry season	30/VII/2022	3	L77	02�51'19.5''S 044�01'03.0''W	19	Lower
CICCAA06994	Cichlasoma zarskei	Freshwater	dry season	30/VII/2022	2	L77	02�51'19.5''S 044�01'03.0''W	19	Lower
CICCAA06995	Apistogramma piauiensis�	Freshwater	dry season	30/VII/2022	2	L77	02�51'19.5''S 044�01'03.0''W	19	Lower
CICCAA06996	Hoplias malabaricus	Freshwater	dry season	30/VII/2022	1	L77	02�51'19.5''S 044�01'03.0''W	19	Lower
CICCAA06997	Hemigrammus sp.1 sensu Oliveira et al. 2020	Freshwater	dry season	30/VII/2022	20	L77	02�51'19.5''S 044�01'03.0''W	19	Lower
CICCAA06998	Aequidens tetramerus	Freshwater	dry season	29/VII/2022	1	L68	02�46'58.50"S 044�2'48.2"W	19	Lower
CICCAA06999	Astyanax cf. bimaculatus	Freshwater	dry season	29/VII/2022	1	L68	02�46'58.50"S 044�2'48.2"W	19	Lower
CICCAA07000	Poecilia sarrafae	Freshwater	dry season	29/VII/2022	2	L68	02�46'58.50"S 044�2'48.2"W	19	Lower
CICCAA07001	Crenicichla brasiliensis	Freshwater	dry season	29/VII/2022	1	L68	02�46'58.50"S 044�2'48.2"W	19	Lower
CICCAA07002	Cichlasoma zarskei	Freshwater	dry season	29/VII/2022	13	L68	02�46'58.50"S 044�2'48.2"W	19	Lower
CICCAA07003	Knodus guajajara	Freshwater	dry season	29/VII/2022	36	L68	02�46'58.50"S 044�2'48.2"W	19	Lower
CICCAA07004	Crenicichla brasiliensis	Freshwater	dry season	28/VII/2022	2	L66	02�50'3.06"S 044�2'24.82"W	8	Lower
CICCAA07005	Platydoras brachylecis	Freshwater	dry season	28/VII/2022	17	L66	02�50'3.06"S 044�2'24.82"W	8	Lower
CICCAA07006	Bryconops aff. affinis	Freshwater	dry season	28/VII/2022	2	L66	02�50'3.06"S 044�2'24.82"W	8	Lower
CICCAA07007	Hyphessobrycon piorskii	Freshwater	dry season	28/VII/2022	3	L66	02�50'3.06"S 044�2'24.82"W	8	Lower
CICCAA07008	Aequidens tetramerus	Freshwater	dry season	28/VII/2022	2	L66	02�50'3.06"S 044�2'24.82"W	8	Lower
CICCAA07009	Trachelyopterus galeatus	Freshwater	dry season	28/VII/2022	4	L66	02�50'3.06"S 044�2'24.82"W	8	Lower
CICCAA07010	Astyanax cf. bimaculatus	Freshwater	dry season	28/VII/2022	1	L66	02�50'3.06"S 044�2'24.82"W	8	Lower
CICCAA07011	Poecilia sarrafae	Freshwater	dry season	28/VII/2022	16	L66	02�50'3.06"S 044�2'24.82"W	8	Lower
CICCAA07012	Apistogramma piauiensis�	Freshwater	dry season	28/VII/2022	1	L66	02�50'3.06"S 044�2'24.82"W	8	Lower
CICCAA07013	Anablepsoides vieirai	Freshwater	dry season	28/VII/2022	2	L66	02�50'3.06"S 044�2'24.82"W	8	Lower
CICCAA07014	Hemigrammus sp.1 sensu Oliveira et al. 2020	Freshwater	dry season	28/VII/2022	8	L66	02�50'3.06"S 044�2'24.82"W	8	Lower
CICCAA07015	Hypostomus cf. krikati	Freshwater	dry season	30/VII/2022	1	L78	02�50'14.60"S 044�3'3.81"W	1	Lower
CICCAA07016	Prochilodus lacustris	Freshwater	dry season	30/VII/2022	2	L78	02�50'14.60"S 044�3'3.81"W	1	Lower
CICCAA07017	Pimelodella�parnahybae	Freshwater	dry season	30/VII/2022	1	L78	02�50'14.60"S 044�3'3.81"W	1	Lower
CICCAA07018	Platydoras brachylecis	Freshwater	dry season	30/VII/2022	1	L78	02�50'14.60"S 044�3'3.81"W	1	Lower
CICCAA07019	Pimelodus ornatus	Freshwater	dry season	30/VII/2022	1	L78	02�50'14.60"S 044�3'3.81"W	1	Lower
CICCAA07020	Anchoviella�guianensis�	Freshwater and Estuary	dry season	30/VII/2022	3	L78	02�50'14.60"S 044�3'3.81"W	1	Lower
CICCAA07021	Moenkhausia cf. intermedia	Freshwater	dry season	30/VII/2022	2	L78	02�50'14.60"S 044�3'3.81"W	1	Lower
CICCAA07022	Aphyocharax sp.	Freshwater	dry season	30/VII/2022	1	L78	02�50'14.60"S 044�3'3.81"W	1	Lower
CICCAA07023	Astyanax cf. bimaculatus	Freshwater	dry season	29/VII/2022	1	L70	02�55'14.62"S 044�2'31.5"W	34	Lower
CICCAA07024	Gymnotus carapo	Freshwater	dry season	29/VII/2022	2	L70	02�55'14.62"S 044�2'31.5"W	34	Lower
CICCAA07025	Crenicichla brasiliensis	Freshwater	dry season	29/VII/2022	6	L70	02�55'14.62"S 044�2'31.5"W	34	Lower
CICCAA07026	Anablepsoides vieirai	Freshwater	dry season	29/VII/2022	9	L70	02�55'14.62"S 044�2'31.5"W	34	Lower
CICCAA07027	Crenicichla brasiliensis	Freshwater	dry season	29/VII/2022	2	L71	02�51'37.1"S 044� 3'14.5"W	4	Lower
CICCAA07028	Knodus guajajara	Freshwater	dry season	29/VII/2022	1	L71	02�51'37.1"S 044� 3'14.5"W	4	Lower
CICCAA07118	Hypostomus cf. krikati	Freshwater	dry season	03/X/2021	9	L18	03�54'3.25"S 043�44'55.8"W	32	Middle
CICCAA07119	Hypostomus cf. krikati	Freshwater	dry season	03/X/2021	1	L18	03�54'3.25"S 043�44'55.8"W	32	Middle
CICCAA07120	Hypostomus cf. krikati	Freshwater	dry season	03/X/2021	6	L18	03�54'3.25"S 043�44'55.8"W	32	Middle
CICCAA07121	Crenicichla brasiliensis	Freshwater	dry season	28/IX/2021	5	L13	03�51'18.7"S 043�17'14.4"W	47	Middle
CICCAA07122	Bryconops aff. affinis	Freshwater	dry season	28/IX/2021	6	L13	03�51'18.7"S 043�17'14.4"W	47	Middle
CICCAA07123	Crenicichla brasiliensis	Freshwater	dry season	31/X/2021	4	L13	03�51'18.7"S 043�17'14.4"W	47	Middle
CICCAA07124	Bryconops aff. affinis	Freshwater	dry season	31/X/2021	3	L13	03�51'18.7"S 043�17'14.4"W	47	Middle
CICCAA07125	Crenicichla brasiliensis	Freshwater	dry season	28/XI/2021	4	L13	03�51'18.7"S 043�17'14.4"W	47	Middle
CICCAA07126	Bryconops aff. affinis	Freshwater	dry season	28/XI/2021	4	L13	03�51'18.7"S 043�17'14.4"W	47	Middle
CICCAA07127	Crenicichla brasiliensis	Freshwater	dry season	12/XII/2021	4	L13	03�51'18.7"S 043�17'14.4"W	47	Middle
CICCAA07128	Bryconops aff. affinis	Freshwater	dry season	12/XII/2021	4	L13	03�51'18.7"S 043�17'14.4"W	47	Middle
CICCAA07129	Crenicichla brasiliensis	Freshwater	rainy season	15/I/2022	4	L13	03�51'18.7"S 043�17'14.4"W	47	Middle
CICCAA07130	Bryconops aff. affinis	Freshwater	rainy season	15/I/2022	4	L13	03�51'18.7"S 043�17'14.4"W	47	Middle
CICCAA07131	Crenicichla brasiliensis	Freshwater	rainy season	20/II/2022	4	L13	03�51'18.7"S 043�17'14.4"W	47	Middle
CICCAA07132	Bryconops aff. affinis	Freshwater	rainy season	20/II/2022	4	L13	03�51'18.7"S 043�17'14.4"W	47	Middle
CICCAA07133	Crenicichla brasiliensis	Freshwater	rainy season	25/III/2022	4	L13	03�51'18.7"S 043�17'14.4"W	47	Middle
CICCAA07134	Bryconops aff. affinis	Freshwater	rainy season	25/III/2022	4	L13	03�51'18.7"S 043�17'14.4"W	47	Middle
CICCAA07135	Crenicichla brasiliensis	Freshwater	rainy season	28/IV/2022	4	L13	03�51'18.7"S 043�17'14.4"W	47	Middle
CICCAA07136	Bryconops aff. affinis	Freshwater	rainy season	28/IV/2022	4	L13	03�51'18.7"S 043�17'14.4"W	47	Middle
CICCAA07137	Crenicichla brasiliensis	Freshwater	dry season	28/IX/2021	3	L01	03�40'15.28"S 043�07'9.7"W	81	Middle
CICCAA07138	Bryconops aff. affinis	Freshwater	dry season	28/IX/2021	4	L01	03�40'15.28"S 043�07'9.7"W	81	Middle
CICCAA07139	Crenicichla brasiliensis	Freshwater	dry season	31/X/2021	4	L01	03�40'15.28"S 043�07'9.7"W	81	Middle
CICCAA07140	Bryconops aff. affinis	Freshwater	dry season	31/X/2021	5	L01	03�40'15.28"S 043�07'9.7"W	81	Middle
CICCAA07141	Crenicichla brasiliensis	Freshwater	dry season	28/XI/2021	5	L01	03�40'15.28"S 043�07'9.7"W	81	Middle
CICCAA07142	Bryconops aff. affinis	Freshwater	dry season	28/XI/2021	4	L01	03�40'15.28"S 043�07'9.7"W	81	Middle
CICCAA07143	Crenicichla brasiliensis	Freshwater	dry season	12/XII/2021	4	L01	03�40'15.28"S 043�07'9.7"W	81	Middle
CICCAA07144	Bryconops aff. affinis	Freshwater	dry season	12/XII/2021	4	L01	03�40'15.28"S 043�07'9.7"W	81	Middle
CICCAA07145	Crenicichla brasiliensis	Freshwater	rainy season	15/I/2022	3	L01	03�40'15.28"S 043�07'9.7"W	81	Middle
CICCAA07146	Bryconops aff. affinis	Freshwater	rainy season	15/I/2022	4	L01	03�40'15.28"S 043�07'9.7"W	81	Middle
CICCAA07147	Crenicichla brasiliensis	Freshwater	rainy season	19/II/2022	4	L01	03�40'15.28"S 043�07'9.7"W	81	Middle
CICCAA07148	Bryconops aff. affinis	Freshwater	rainy season	19/II/2022	4	L01	03�40'15.28"S 043�07'9.7"W	81	Middle
CICCAA07149	Crenicichla brasiliensis	Freshwater	rainy season	25/III/2022	4	L01	03�40'15.28"S 043�07'9.7"W	81	Middle
CICCAA07150	Bryconops aff. affinis	Freshwater	rainy season	25/III/2022	4	L01	03�40'15.28"S 043�07'9.7"W	81	Middle
CICCAA07151	Crenicichla brasiliensis	Freshwater	rainy season	28/IV/2022	4	L01	03�40'15.28"S 043�07'9.7"W	81	Middle
CICCAA07152	Bryconops aff. affinis	Freshwater	rainy season	28/IV/2022	4	L01	03�40'15.28"S 043�07'9.7"W	81	Middle
CICCAA07155	Nannostomus beckfordi�	Freshwater	dry season	15/IX/2022	6	L53	03�10'9.49"S 043�28'45.3"W	68	Middle
CICCAA07156	Poecilia sarrafae	Freshwater	dry season	15/IX/2022	61	L53	03�10'9.49"S 043�28'45.3"W	68	Middle
CICCAA07157	Crenicichla brasiliensis	Freshwater	dry season	15/IX/2022	2	L53	03�10'9.49"S 043�28'45.3"W	68	Middle
CICCAA07158	Apistogramma piauiensis�	Freshwater	dry season	15/IX/2022	2	L53	03�10'9.49"S 043�28'45.3"W	68	Middle
CICCAA07159	Synbranchus marmoratus�	Freshwater and Estuary	dry season	15/IX/2022	1	L53	03�10'9.49"S 043�28'45.3"W	68	Middle
CICCAA07160	Curimatopsis aff. cryptica	Freshwater	dry season	15/IX/2022	3	L53	03�10'9.49"S 043�28'45.3"W	68	Middle
CICCAA07161	Rineloricaria sp.	Freshwater	dry season	15/IX/2022	2	L55	03�12'34.6"S 043�24'23.8"W	38	Middle
CICCAA07162	Nannostomus beckfordi�	Freshwater	dry season	15/IX/2022	13	L55	03�12'34.6"S 043�24'23.8"W	38	Middle
CICCAA07163	Aequidens tetramerus	Freshwater	dry season	15/IX/2022	1	L55	03�12'34.6"S 043�24'23.8"W	38	Middle
CICCAA07164	Hemigrammus sp.1 sensu Oliveira et al. 2020	Freshwater	dry season	15/IX/2022	15	L55	03�12'34.6"S 043�24'23.8"W	38	Middle
CICCAA07165	Characidium sp.	Freshwater	dry season	15/IX/2022	11	L55	03�12'34.6"S 043�24'23.8"W	38	Middle
CICCAA07166	Aphyocharax sp.	Freshwater	dry season	15/IX/2022	112	L55	03�12'34.6"S 043�24'23.8"W	38	Middle
CICCAA07167	Corydoras julii	Freshwater	dry season	15/IX/2022	32	L55	03�12'34.6"S 043�24'23.8"W	38	Middle
CICCAA07168	Hyphessobrycon piorskii	Freshwater	dry season	15/IX/2022	17	L55	03�12'34.6"S 043�24'23.8"W	38	Middle
CICCAA07169	Apistogramma piauiensis�	Freshwater	dry season	15/IX/2022	1	L55	03�12'34.6"S 043�24'23.8"W	38	Middle
CICCAA07170	Hemiodontichthys acipenserinus	Freshwater	dry season	15/IX/2022	1	L55	03�12'34.6"S 043�24'23.8"W	38	Middle
CICCAA07171	Leporinus aff. friderici	Freshwater	dry season	15/IX/2022	1	L55	03�12'34.6"S 043�24'23.8"W	38	Middle
CICCAA07172	Moenkhausia oligolepis�	Freshwater	dry season	15/IX/2022	1	L55	03�12'34.6"S 043�24'23.8"W	38	Middle
CICCAA07173	Hoplias malabaricus	Freshwater	dry season	15/IX/2022	1	L59	03�35'14.1"S 043�39'50.4"W	21	Middle
CICCAA07174	Rhamphichthys atlanticus	Freshwater	dry season	15/IX/2022	1	L59	03�35'14.1"S 043�39'50.4"W	21	Middle
CICCAA07175	Rhamphichthys atlanticus	Freshwater	dry season	15/IX/2022	1	L59	03�35'14.1"S 043�39'50.4"W	21	Middle
CICCAA07176	Corydoras julii	Freshwater	dry season	15/IX/2022	30	L59	03�35'14.1"S 043�39'50.4"W	21	Middle
CICCAA07177	Moenkhausia oligolepis�	Freshwater	dry season	15/IX/2022	2	L59	03�35'14.1"S 043�39'50.4"W	21	Middle
CICCAA07178	Acestrorhynchus�falcatus�	Freshwater	dry season	15/IX/2022	3	L59	03�35'14.1"S 043�39'50.4"W	21	Middle
CICCAA07179	Moenkhausia cf. intermedia	Freshwater	dry season	15/IX/2022	2	L59	03�35'14.1"S 043�39'50.4"W	21	Middle
CICCAA07180	Hemiodus parnaguae	Freshwater	dry season	15/IX/2022	2	L59	03�35'14.1"S 043�39'50.4"W	21	Middle
CICCAA07181	Hemiodontichthys acipenserinus	Freshwater	dry season	15/IX/2022	3	L59	03�35'14.1"S 043�39'50.4"W	21	Middle
CICCAA07182	Pimelodella�parnahybae	Freshwater	dry season	15/IX/2022	1	L59	03�35'14.1"S 043�39'50.4"W	21	Middle
CICCAA07183	Steindachnerina notonota	Freshwater	dry season	15/IX/2022	13	L59	03�35'14.1"S 043�39'50.4"W	21	Middle
CICCAA07184	Aphyocharax sp.	Freshwater	dry season	15/IX/2022	16	L59	03�35'14.1"S 043�39'50.4"W	21	Middle
CICCAA07185	Aspidoras�cf. raimundi	Freshwater	dry season	15/IX/2022	23	L59	03�35'14.1"S 043�39'50.4"W	21	Middle
CICCAA07186	Platydoras brachylecis	Freshwater	dry season	15/IX/2022	2	L59	03�35'14.1"S 043�39'50.4"W	21	Middle
CICCAA07187	Crenicichla brasiliensis	Freshwater	dry season	15/IX/2022	1	L59	03�35'14.1"S 043�39'50.4"W	21	Middle
CICCAA07188	Roeboides�sazimai	Freshwater	dry season	15/IX/2022	3	L59	03�35'14.1"S 043�39'50.4"W	21	Middle
CICCAA07189	Serrasalmus rhombeus	Freshwater	dry season	15/IX/2022	1	L59	03�35'14.1"S 043�39'50.4"W	21	Middle
CICCAA07190	Corydoras vittatus	Freshwater	dry season	15/IX/2022	2	L59	03�35'14.1"S 043�39'50.4"W	21	Middle
CICCAA07191	Poptella compressa	Freshwater	dry season	15/IX/2022	25	L59	03�35'14.1"S 043�39'50.4"W	21	Middle
CICCAA07192	Characidium sp.	Freshwater	dry season	15/IX/2022	6	L59	03�35'14.1"S 043�39'50.4"W	21	Middle
CICCAA07193	Charax awa	Freshwater	dry season	15/IX/2022	2	L59	03�35'14.1"S 043�39'50.4"W	21	Middle
CICCAA07194	Rineloricaria sp.	Freshwater	dry season	15/IX/2022	6	L59	03�35'14.1"S 043�39'50.4"W	21	Middle
CICCAA07195	Hemiodontichthys acipenserinus	Freshwater	dry season	15/IX/2022	1	L59	03�35'14.1"S 043�39'50.4"W	21	Middle
CICCAA07196	Ancistrus sp.	Freshwater	dry season	15/IX/2022	1	L59	03�35'14.1"S 043�39'50.4"W	21	Middle
CICCAA07197	Psellogrammus kennedyi�	Freshwater	dry season	15/IX/2022	1	L59	03�35'14.1"S 043�39'50.4"W	21	Middle
CICCAA07198	Gasteropelecus sternicla	Freshwater	dry season	15/IX/2022	2	L59	03�35'14.1"S 043�39'50.4"W	21	Middle
CICCAA07199	Phenacogaster cf. pectinata�	Freshwater	dry season	15/IX/2022	16	L59	03�35'14.1"S 043�39'50.4"W	21	Middle
CICCAA07200	Aequidens tetramerus	Freshwater	dry season	15/IX/2022	1	L56	03�18'46.2"S 043�30'25.1"W	40	Middle
CICCAA07201	Knodus guajajara	Freshwater	dry season	15/IX/2022	5	L56	03�18'46.2"S 043�30'25.1"W	40	Middle
CICCAA07202	Crenicichla brasiliensis	Freshwater	dry season	15/IX/2022	1	L56	03�18'46.2"S 043�30'25.1"W	40	Middle
CICCAA07203	Nannostomus beckfordi�	Freshwater	dry season	15/IX/2022	22	L56	03�18'46.2"S 043�30'25.1"W	40	Middle
CICCAA07204	Steindachnerina notonota	Freshwater	dry season	15/IX/2022	1	L56	03�18'46.2"S 043�30'25.1"W	40	Middle
CICCAA07205	Poecilia sarrafae	Freshwater	dry season	15/IX/2022	1	L56	03�18'46.2"S 043�30'25.1"W	40	Middle
CICCAA07206	Astyanax cf. bimaculatus	Freshwater	dry season	15/IX/2022	3	L56	03�18'46.2"S 043�30'25.1"W	40	Middle
CICCAA07207	Serrapinnus sp.	Freshwater	dry season	15/IX/2022	9	L56	03�18'46.2"S 043�30'25.1"W	40	Middle
CICCAA07208	Apistogramma piauiensis�	Freshwater	dry season	15/IX/2022	1	L56	03�18'46.2"S 043�30'25.1"W	40	Middle
CICCAA07209	Moenkhausia oligolepis�	Freshwater	dry season	15/IX/2022	1	L56	03�18'46.2"S 043�30'25.1"W	40	Middle
CICCAA07210	Charax awa	Freshwater	dry season	17/IX/2022	1	L64	03�33'9.64"S 043�52'23.0"W	22	Middle
CICCAA07211	Poptella compressa	Freshwater	dry season	17/IX/2022	11	L64	03�33'9.64"S 043�52'23.0"W	22	Middle
CICCAA07212	Psellogrammus kennedyi�	Freshwater	dry season	17/IX/2022	1	L64	03�33'9.64"S 043�52'23.0"W	22	Middle
CICCAA07213	Moenkhausia oligolepis�	Freshwater	dry season	17/IX/2022	2	L64	03�33'9.64"S 043�52'23.0"W	22	Middle
CICCAA07214	Serrasalmus rhombeus	Freshwater	dry season	17/IX/2022	1	L64	03�33'9.64"S 043�52'23.0"W	22	Middle
CICCAA07215	Hassar affinis	Freshwater	dry season	17/IX/2022	2	L64	03�33'9.64"S 043�52'23.0"W	22	Middle
CICCAA07216	Aphyocharax sp.	Freshwater	dry season	17/IX/2022	13	L64	03�33'9.64"S 043�52'23.0"W	22	Middle
CICCAA07217	Gasteropelecus sternicla	Freshwater	dry season	17/IX/2022	7	L64	03�33'9.64"S 043�52'23.0"W	22	Middle
CICCAA07218	Pimelodella�parnahybae	Freshwater	dry season	17/IX/2022	3	L64	03�33'9.64"S 043�52'23.0"W	22	Middle
CICCAA07219	Imparfinis sp.	Freshwater	dry season	17/IX/2022	2	L64	03�33'9.64"S 043�52'23.0"W	22	Middle
CICCAA07220	Crenicichla brasiliensis	Freshwater	dry season	17/IX/2022	2	L64	03�33'9.64"S 043�52'23.0"W	22	Middle
CICCAA07221	Characidium sp.	Freshwater	dry season	17/IX/2022	10	L64	03�33'9.64"S 043�52'23.0"W	22	Middle
CICCAA07222	Phenacogaster cf. pectinata�	Freshwater	dry season	17/IX/2022	1	L64	03�33'9.64"S 043�52'23.0"W	22	Middle
CICCAA07223	Hypostomus cf. krikati	Freshwater	dry season	17/IX/2022	4	L64	03�33'9.64"S 043�52'23.0"W	22	Middle
CICCAA07224	Hypoptopoma incognitum�	Freshwater	dry season	17/IX/2022	6	L64	03�33'9.64"S 043�52'23.0"W	22	Middle
CICCAA07225	Moenkhausia cf. intermedia	Freshwater	dry season	17/IX/2022	27	L64	03�33'9.64"S 043�52'23.0"W	22	Middle
CICCAA07226	Hemiodontichthys acipenserinus	Freshwater	dry season	17/IX/2022	1	L64	03�33'9.64"S 043�52'23.0"W	22	Middle
CICCAA07227	Triportheus signatus	Freshwater	dry season	17/IX/2022	1	L64	03�33'9.64"S 043�52'23.0"W	22	Middle
CICCAA07228	Platydoras brachylecis	Freshwater	dry season	17/IX/2022	8	L64	03�33'9.64"S 043�52'23.0"W	22	Middle
CICCAA07229	Trachelyopterus galeatus	Freshwater	dry season	17/IX/2022	1	L64	03�33'9.64"S 043�52'23.0"W	22	Middle
CICCAA07230	Ancistrus sp.	Freshwater	dry season	17/IX/2022	3	L64	03�33'9.64"S 043�52'23.0"W	22	Middle
CICCAA07231	Schizodon dissimilis	Freshwater	dry season	17/IX/2022	1	L64	03�33'9.64"S 043�52'23.0"W	22	Middle
CICCAA07232	Sorubim lima	Freshwater	dry season	17/IX/2022	4	L64	03�33'9.64"S 043�52'23.0"W	22	Middle
CICCAA07233	Auchenipterus menezesi	Freshwater	dry season	17/IX/2022	178	L64	03�33'9.64"S 043�52'23.0"W	22	Middle
CICCAA07234	Eigenmannia robsoni	Freshwater	dry season	17/IX/2022	71	L64	03�33'9.64"S 043�52'23.0"W	22	Middle
CICCAA07235	Corydoras vittatus	Freshwater	dry season	15/IX/2022	5	L57	03�19'59.0"S 043�31'34.8"W	29	Middle
CICCAA07236	Hypoptopoma incognitum�	Freshwater	dry season	15/IX/2022	4	L57	03�19'59.0"S 043�31'34.8"W	29	Middle
CICCAA07237	Corydoras julii	Freshwater	dry season	15/IX/2022	42	L57	03�19'59.0"S 043�31'34.8"W	29	Middle
CICCAA07238	Curimatopsis aff. cryptica	Freshwater	dry season	15/IX/2022	3	L57	03�19'59.0"S 043�31'34.8"W	29	Middle
CICCAA07239	Rineloricaria sp.	Freshwater	dry season	15/IX/2022	1	L57	03�19'59.0"S 043�31'34.8"W	29	Middle
CICCAA07240	Apistogramma piauiensis�	Freshwater	dry season	15/IX/2022	1	L57	03�19'59.0"S 043�31'34.8"W	29	Middle
CICCAA07241	Poptella compressa	Freshwater	dry season	15/IX/2022	1	L57	03�19'59.0"S 043�31'34.8"W	29	Middle
CICCAA07242	Hyphessobrycon piorskii	Freshwater	dry season	15/IX/2022	31	L57	03�19'59.0"S 043�31'34.8"W	29	Middle
[truncated: 245 more rows]
